# Supplementary material for: Single-crystal-to-single-crystal phase transitions of commensurately modulated sodium saccharinate 1.875-hydrate
Source: IUCrJ. 2021 Jan 1;8(Pt 1):139–47. doi: 10.1107/S2052252520015912 (PMC7792995; doi:10.1107/S2052252520015912)
Supplement: Supplementary file 3 [file m-08-00139-sup3.zip]

Archive with 17 entries (17 files):
- ssh_t100.cif
- ssh_t110.cif
- ssh_t120.cif
- ssh_t130.cif
- ssh_t140.cif
- ssh_t170.cif
- ssh_t20.cif
- ssh_t210.cif
- ssh_t250.cif
- ssh_t270.cif
- ssh_t298.cif
- ssh_t298_2nd.cif
- ssh_t40.cif
- ssh_t60.cif
- ssh_t70.cif
- ssh_t80.cif
- ssh_t90.cif
