# Supplementary material for: Single-crystal-to-single-crystal phase transitions of commensurately modulated sodium saccharinate 1.875-hydrate
Source: IUCrJ. 2021 Jan 1;8(Pt 1):139–47. doi: 10.1107/S2052252520015912 (PMC7792995; doi:10.1107/S2052252520015912)
Supplement: Supplementary file 3 [file m-08-00139-sup3.zip › ssh_t20.cif]

#=======================================================================
data_global
#=======================================================================

_audit_creation_method                   'Jana2006 Version : 25/04/2020'


# 1. PROCESSING SUMMARY (IUCr Office Use Only)

_journal_date_recd_electronic            ?
_journal_date_to_coeditor                ?
_journal_date_from_coeditor              ?
_journal_date_accepted                   ?
_journal_date_printers_first             ?
_journal_date_printers_final             ?
_journal_date_proofs_out                 ?
_journal_date_proofs_in                  ?
_journal_coeditor_name                   ?
_journal_coeditor_code                   ?
_journal_coeditor_notes
; ?
;
_journal_techeditor_code                 ?
_journal_paper_category                  ?
_journal_techeditor_notes
; ?
;
_journal_coden_ASTM                      ?
_journal_name_full                       'IUCrJ'
_journal_year                            ?
_journal_volume                          ?
_journal_issue                           ?
_journal_page_first                      ?
_journal_page_last                       ?
_journal_suppl_publ_number               ?
_journal_suppl_publ_pages                ?

#=======================================================================

# 2. SUBMISSION DETAILS

_publ_contact_author_name                'Sander van Smaalen'
_publ_contact_author_address
; Laboratory of Crystallography, University of Bayreuth, 95447 Bayreuth, Germany
;
_publ_contact_author_email               'smash@uni-bayreuth.de'
_publ_contact_author_fax                 ?
_publ_contact_author_phone               ?

_publ_requested_journal                  'IUCrJ'
_publ_requested_category                 ?

_publ_contact_letter
; ?
;

#=======================================================================

# 3. TITLE AND AUTHOR LIST

_publ_section_title
; ?
;
_publ_section_title_footnote
; ?
;
loop_
 _publ_author_name
 _publ_author_footnote
 _publ_author_address
; ?      # name
;
; ?      # footnote
;
; ?      # address
;

#=======================================================================

# 4. TEXT

_publ_section_synopsis
; ?
;
_publ_section_abstract
; ?
;
_publ_section_comment
; ?
;
_publ_section_introduction
; ?
;
_publ_section_experimental
; ?
;
_publ_section_exptl_prep
; ?
;
_publ_section_exptl_refinement
; ?
;
_publ_section_exptl_solution
; ?
;
_publ_section_discussion
; ?
;
_publ_section_acknowledgements
; ?
;
_publ_section_references
;
Petricek, V., Dusek, M. & Palatinus L. (2014). Z. Kristallogr. 229(5), 345-352.

Palatinus L. & Chapuis G. (2007). J. Appl. Cryst. 40, 786-790.

# enable this reference if Diamond ver. 2 was used for visualization
#Brandenburg, K. (1999). DIAMOND. Version. 2.1c.
#Crystal Impact GbR, Bonn, Germany.

# enable this reference if Diamond ver. 3 was used for visualization
#Brandenburg, K. & Putz, H. (2005). DIAMOND Version 3.
#Crystal Impact GbR, Postfach 1251, D-53002 Bonn, Germany.

# enable this reference if SIR97 was used for solving of the structure
#Altomare, A., Burla, M. C., Camalli, M., Cascarano, G., Giacovazzo, C.,
#Guagliardi, A., Moliterni, A. G. G., Polidori, G., Spagna, R. (1997).
#SIR97. A Package for Crystal Structure Solution by Direct Methods
#and Refinement, Bari, Rome, Italy.

# use this reference if SIR2002 was used for solving of the structure
#Burla, M.C., Camalli, M., Carrozzini, B., Cascarano, G., Giacovazzo, C.,
#Polidori, G., Spagna, R.
#SIR2002: the program, J. Appl. Cryst, (2003). 36, 1103


# use this reference if SIR2011 was used for solving of the structure
#Burla, M.C., Caliandro, R., Camalli, M., Carrozzini, B., Cascarano,
#G.L., Giacovazzo, C., Mallamo. M., Mazzone, A., Polidori, G., Spagna, R.
#SIR2011: a new package for crystal structure determination and refinement,
#J.Appl.Cryst. (2012) 45, 357-361

# enable this reference if bond valences were calculated
#Brown, I. D. (1996). J. Appl. Cryst. 29, 479-480.

# enable this reference if Xshape wase used for crystal shape refinement
#Stoe & Cie (1998). X-SHAPE. Stoe & Cie, Darmstadt, Germany.


# enable this reference if Flack coefficient was refined
#Flack, H. D. (1983). Acta Cryst. A39, 876-881.
;
_publ_section_figure_captions
; ?
;
_publ_section_table_legends
; ?
;

#=======================================================================
data_I
#=======================================================================

# 5. CHEMICAL DATA

_chemical_name_systematic
; ?
;
_chemical_name_common                    'Sodium Saccharinate 1.875-Hydrate'
_chemical_formula_moiety                 ?
_chemical_formula_structural             ?
_chemical_formula_analytical             ?
_chemical_formula_iupac                  ?
_chemical_formula_sum                    'C7 H4 N1 Na1 O4.875 S1'
_chemical_formula_weight                 235.2
_chemical_melting_point                  ?
_chemical_compound_source                ?
_chemical_absolute_configuration         .

#=======================================================================

# 6. CRYSTAL DATA

_symmetry_cell_setting                   triclinic
_space_group_ssg_name                    'C-1(\a\b0)0'

loop_
 _space_group_symop_ssg_id
 _space_group_symop_ssg_operation_algebraic
 1   x1,x2,x3,x4
 2   -x1,-x2,-x3,-x4
 3   x1+1/2,x2+1/2,x3,x4
 4   -x1+1/2,-x2+1/2,-x3,-x4

_cell_length_a                           18.57670(10)
_cell_length_b                           7.08640(10)
_cell_length_c                           29.04080(10)
_cell_angle_alpha                        89.9392(2)
_cell_angle_beta                         93.53420(10)
_cell_angle_gamma                        89.9939(16)
_cell_volume                             3815.71(6)

loop_
 _twin_individual_id
 _twin_individual_mass_fraction_refined
 _twin_individual_twin_matrix_11
 _twin_individual_twin_matrix_12
 _twin_individual_twin_matrix_13
 _twin_individual_twin_matrix_21
 _twin_individual_twin_matrix_22
 _twin_individual_twin_matrix_23
 _twin_individual_twin_matrix_31
 _twin_individual_twin_matrix_32
 _twin_individual_twin_matrix_33
1 0.5
1 0 0
0 1 0
0 0 1
2 0.5
-1 0 0
0 1 0
0 0 -1


_cell_modulation_dimension               1
loop_
 _cell_wave_vector_seq_id
 _cell_wave_vector_x
 _cell_wave_vector_y
 _cell_wave_vector_z
 1  0.000000  0.750000  0.000000

_jana_cell_commen_supercell_matrix_1_1   1
_jana_cell_commen_supercell_matrix_1_2   0
_jana_cell_commen_supercell_matrix_1_3   0
_jana_cell_commen_supercell_matrix_2_1   0
_jana_cell_commen_supercell_matrix_2_2   4
_jana_cell_commen_supercell_matrix_2_3   0
_jana_cell_commen_supercell_matrix_3_1   0
_jana_cell_commen_supercell_matrix_3_2   0
_jana_cell_commen_supercell_matrix_3_3   1
_jana_cell_commen_t_section_1            0

_cell_formula_units_Z                    16

_cell_measurement_reflns_used            ?
_cell_measurement_theta_min              ?
_cell_measurement_theta_max              ?
_cell_measurement_temperature            20
_cell_special_details
; ?
;

_exptl_crystal_density_diffrn            1.6374
_exptl_crystal_density_meas              ?
_exptl_crystal_density_method            ?
_exptl_crystal_F_000                     1934

_exptl_absorpt_coefficient_mu            0.146
_exptl_crystal_description               prism
_exptl_crystal_size_max                  0.15
_exptl_crystal_size_mid                  0.15
_exptl_crystal_size_min                  0.15
_exptl_crystal_size_rad                  ?
_exptl_crystal_colour                    colourless
_exptl_absorpt_correction_type           'empirical'
_exptl_absorpt_process_details           'SADABS, Program for Empirical Absorption Correction of Area Detector Data, G. M. Sheldrick, 1996'
_exptl_absorpt_correction_T_min          ?
_exptl_absorpt_correction_T_max          ?
loop_
 _exptl_crystal_face_index_h
 _exptl_crystal_face_index_k
 _exptl_crystal_face_index_l
 _exptl_crystal_face_perp_dist
 ? ? ? ?

#=======================================================================

# 7. EXPERIMENTAL DATA

_exptl_special_details                   ?

_diffrn_ambient_temperature              20
_diffrn_source                           'synchrotron'
_diffrn_source_power                     ?
_diffrn_source_voltage                   ?
_diffrn_source_current                   ?
_diffrn_radiation_type                   synchrotron
_diffrn_radiation_source                 'synchrotron'
_diffrn_radiation_wavelength             0.5
_diffrn_radiation_monochromator          'Si111 and Si311'
_diffrn_measurement_device               'four-circle diffractometer'
_diffrn_measurement_device_type          'Huber four-circle diffractometer'
_diffrn_detector                         'Pilatus CdTe 1M'
_diffrn_detector_area_resol_mean         ?
_diffrn_measurement_method               '\f scans'
_diffrn_measurement_specimen_support     'glass fiber'

_diffrn_reflns_number                    214563
_diffrn_reflns_theta_min                 1.55
_diffrn_reflns_theta_max                 24.1
_diffrn_reflns_theta_full                16.26
_diffrn_measured_fraction_theta_max      0.82
_diffrn_measured_fraction_theta_full     0.88
_diffrn_reflns_av_R_equivalents          0.1091
_diffrn_reflns_av_unetI/netI             0.08
_diffrn_reflns_limit_h_min               -30
_diffrn_reflns_limit_h_max               29
_diffrn_reflns_limit_k_min               -13
_diffrn_reflns_limit_k_max               13
_diffrn_reflns_limit_l_min               -47
_diffrn_reflns_limit_l_max               47
_diffrn_reflns_limit_index_m_1_min       -4
_diffrn_reflns_limit_index_m_1_max       4
_diffrn_reflns_reduction_process         ?

_diffrn_standards_number                 ?
_diffrn_standards_interval_count         ?
_diffrn_standards_interval_time          ?
_diffrn_standards_decay_%                ?
loop_
_diffrn_standard_refln_index_h
_diffrn_standard_refln_index_k
_diffrn_standard_refln_index_l
  ? ? ?

_diffrn_radiation_probe                  X-ray

#=======================================================================

# 8. REFINEMENT DATA

_refine_special_details
; ?
;

_reflns_number_total                     52431
_reflns_number_gt                        34027
_reflns_threshold_expression             'I>3\s(I)'

_refine_ls_structure_factor_coef         F
_refine_ls_R_factor_gt                   0.0665
_refine_ls_wR_factor_gt                  0.0675
_refine_ls_R_factor_all                  0.1198
_refine_ls_wR_factor_ref                 0.0695
_refine_ls_goodness_of_fit_ref           2.77
_refine_ls_goodness_of_fit_gt            3.38
_refine_ls_restrained_S_gt               ?
_refine_ls_restrained_S_all              ?
_refine_ls_number_reflns                 52431
_refine_ls_number_parameters             2045
_refine_ls_number_restraints             0
_refine_ls_number_constraints            2224
_refine_ls_weighting_scheme              sigma
_refine_ls_weighting_details             'w=1/(\s^2^(F)+0.0001F^2^)'
_refine_ls_hydrogen_treatment            'constr'
_refine_ls_shift/su_max                  1.5744
_refine_ls_shift/su_mean                 0.0636
_refine_diff_density_max                 0.98
_refine_diff_density_min                 -0.91
_refine_ls_extinction_method             'none'
_refine_ls_extinction_coef               ?
_refine_ls_extinction_expression         ?
_refine_ls_abs_structure_details         ?
_refine_ls_abs_structure_Flack           ?
_refine_ls_abs_structure_Rogers          ?

loop_
 _atom_type_symbol
 _atom_type_scat_dispersion_real
 _atom_type_scat_dispersion_imag
 _atom_type_scat_source
 C    0.0009  0.0008
 'International Tables Vol C tables 4.2.6.8 and 6.1.1.1'
 H    0.0000  0.0000
 'International Tables Vol C tables 4.2.6.8 and 6.1.1.1'
 N    0.0022  0.0015
 'International Tables Vol C tables 4.2.6.8 and 6.1.1.1'
 Na   0.0169  0.0120
 'International Tables Vol C tables 4.2.6.8 and 6.1.1.1'
 O    0.0043  0.0028
 'International Tables Vol C tables 4.2.6.8 and 6.1.1.1'
 S    0.0674  0.0612
 'International Tables Vol C tables 4.2.6.8 and 6.1.1.1'

_computing_data_collection               ?
_computing_cell_refinement               ?
_computing_data_reduction                ?
_computing_structure_solution            ?
_computing_structure_refinement          ?
_computing_molecular_graphics            ?
_computing_publication_material          ?

loop_
 _restr_distance_atom_site_label_1
 _restr_distance_site_symmetry_1
 _restr_distance_atom_site_label_2
 _restr_distance_site_symmetry_2
 _restr_distance_target
 _restr_distance_target_weight_param
 ? ? ? ? ? ?

loop_
 _restr_angle_atom_site_label_1
 _restr_angle_site_symmetry_1
 _restr_angle_atom_site_label_2
 _restr_angle_site_symmetry_2
 _restr_angle_atom_site_label_3
 _restr_angle_site_symmetry_3
 _restr_angle_target
 _restr_angle_target_weight_param
 ? ? ? ? ? ? ? ?

loop_
 _restr_torsion_atom_site_label_1
 _restr_torsion_site_symmetry_1
 _restr_torsion_atom_site_label_2
 _restr_torsion_site_symmetry_2
 _restr_torsion_atom_site_label_3
 _restr_torsion_site_symmetry_3
 _restr_torsion_atom_site_label_4
 _restr_torsion_site_symmetry_4
 _restr_torsion_angle_target
 _restr_torsion_weight_param
 ? ? ? ? ? ? ? ? ? ?

loop_
 _restr_equal_distance_atom_site_label_1
 _restr_equal_distance_site_symmetry_1
 _restr_equal_distance_atom_site_label_2
 _restr_equal_distance_site_symmetry_2
 _restr_equal_distance_class_class_id
 _restr_equal_distance_class_target_weight_param
 ? ? ? ? ? ?

loop_
 _restr_equal_angle_atom_site_label_1
 _restr_equal_angle_site_symmetry_1
 _restr_equal_angle_atom_site_label_2
 _restr_equal_angle_site_symmetry_2
 _restr_equal_angle_atom_site_label_3
 _restr_equal_angle_site_symmetry_3
 _restr_equal_angle_class_class_id
 _restr_equal_angle_class_target_weight_param
 ? ? ? ? ? ? ? ?

loop_
 _restr_equal_torsion_atom_site_label_1
 _restr_equal_torsion_site_symmetry_1
 _restr_equal_torsion_atom_site_label_2
 _restr_equal_torsion_site_symmetry_2
 _restr_equal_torsion_atom_site_label_3
 _restr_equal_torsion_site_symmetry_3
 _restr_equal_torsion_atom_site_label_4
 _restr_equal_torsion_site_symmetry_4
 _restr_equal_torsion_class_class_id
 _restr_equal_torsion_class_target_weight_param
 ? ? ? ? ? ? ? ? ? ?


#=======================================================================

# 9. ATOMIC COORDINATES AND DISPLACEMENT PARAMETERS

loop_
 _atom_site_label
 _atom_site_type_symbol
 _atom_site_fract_x
 _atom_site_fract_y
 _atom_site_fract_z
 _atom_site_adp_type
 _atom_site_U_iso_or_equiv
 _atom_site_site_symmetry_multiplicity
 _atom_site_occupancy
 _atom_site_calc_flag
 _atom_site_refinement_flags
 _atom_site_disorder_assembly
 _atom_site_disorder_group
  S1a_1 S -0.05143(5) 0.77160(16) 0.41276(4) Uani 0.00784(6) 4 1 d . . .
  S1a_2 S 0.05167(5) 1.27117(16) 0.08737(4) Uani 0.00784(6) 4 1 d . . .
  O1a_1 O -0.09393(16) 0.9384(5) 0.42161(12) Uani 0.0114(2) 4 1 d . . .
  O1a_2 O 0.09243(16) 1.4380(5) 0.07820(12) Uani 0.0114(2) 4 1 d . . .
  O2a_1 O -0.08081(16) 0.5983(5) 0.43132(12) Uani 0.0113(2) 4 1 d . . .
  O2a_2 O 0.08069(16) 1.0993(5) 0.07068(12) Uani 0.0113(2) 4 1 d . . .
  O3a_1 O 0.05837(15) 0.7517(5) 0.31364(12) Uani 0.0112(2) 4 1 d . . .
  O3a_2 O -0.05881(15) 1.2501(5) 0.18659(12) Uani 0.0112(2) 4 1 d . . .
  N1a_1 N -0.03754(17) 0.7502(6) 0.35900(14) Uani 0.0086(2) 4 1 d . . .
  N1a_2 N 0.03714(17) 1.2567(6) 0.14133(14) Uani 0.0086(2) 4 1 d . . .
  C7a_1 C 0.03336(19) 0.7644(6) 0.35136(16) Uani 0.0073(3) 4 1 d . . .
  C7a_2 C -0.03518(19) 1.2641(6) 0.14773(16) Uani 0.0073(3) 4 1 d . . .
  S1b_1 S -0.22038(8) 0.7751(2) 0.17326(6) Uani 0.01025(8) 4 0.875 d . . .
  S1b_2 S 0.21938(8) 1.2791(2) 0.32587(6) Uani 0.01024(8) 4 0.875 d . . .
  S1b'_1 S -0.2060(3) 0.6887(9) 0.1747(2) Uani 0.01025(8) 4 0.0711(5) d . . .
  S1b'_2 S 0.2019(3) 1.1884(6) 0.32588(16) Uani 0.01024(8) 4 0.0884(4) d . . .
  S1b''_1 S -0.1916(3) 0.6788(10) 0.1745(3) Uani 0.01025(8) 4 0.0539(5) d . . .
  S1b''_2 S 0.1683(4) 1.1744(7) 0.32250(20) Uani 0.01024(8) 4 0.0366(4) d . . .
  O1b_1 O -0.2633(2) 0.6088(6) 0.17434(15) Uani 0.0129(3) 4 0.875 d . . .
  O1b_2 O 0.2616(2) 1.1162(6) 0.32282(15) Uani 0.0129(3) 4 0.875 d . . .
  O1b'_1 O -0.219(4) 0.492(16) 0.178(4) Uani 0.0129(3) 4 0.0711(5) d . . .
  O1b'_2 O 0.217(3) 0.990(10) 0.321(3) Uani 0.0129(3) 4 0.0884(4) d . . .
  O1b''_1 O -0.2192(5) 0.8164(12) 0.2070(3) Uani 0.0129(3) 4 0.0539(5) d . . .
  O1b''_2 O 0.1880(7) 1.3153(18) 0.2879(5) Uani 0.0129(3) 4 0.0366(4) d . . .
  O2b_1 O -0.2549(2) 0.9464(7) 0.18725(16) Uani 0.0139(3) 4 0.875 d . . .
  O2b_2 O 0.2537(2) 1.4436(7) 0.31279(15) Uani 0.0139(3) 4 0.875 d . . .
  O2b'_1 O -0.2558(7) 0.812(2) 0.1937(5) Uani 0.0139(3) 4 0.0711(5) d . . .
  O2b'_2 O 0.2543(6) 1.3107(17) 0.3028(4) Uani 0.0139(3) 4 0.0884(4) d . . .
  O2b''_1 O -0.221(5) 0.489(19) 0.178(5) Uani 0.0139(3) 4 0.0539(5) d . . .
  O2b''_2 O 0.221(6) 0.99(2) 0.321(6) Uani 0.0139(3) 4 0.0366(4) d . . .
  O3b_1 O -0.0268(2) 0.7439(6) 0.18888(14) Uani 0.0113(2) 4 0.875 d . . .
  O3b_2 O 0.02751(20) 1.2460(6) 0.31333(14) Uani 0.0113(2) 4 0.875 d . . .
  O3b'_1 O -0.0163(8) 0.814(2) 0.1630(6) Uani 0.0113(2) 4 0.0711(5) d . . .
  O3b'_2 O 0.0155(6) 1.312(2) 0.3358(5) Uani 0.0113(2) 4 0.0884(4) d . . .
  O3b''_1 O -0.0017(6) 0.7005(16) 0.1288(4) Uani 0.0113(2) 4 0.0539(5) d . . .
  O3b''_2 O 0.0026(9) 1.228(2) 0.3618(7) Uani 0.0113(2) 4 0.0366(4) d . . .
  N1b_1 N -0.1437(2) 0.7528(7) 0.20231(18) Uani 0.0101(3) 4 0.875 d . . .
  N1b_2 N 0.1463(2) 1.2479(7) 0.29714(18) Uani 0.0101(3) 4 0.875 d . . .
  N1b'_1 N -0.1232(9) 0.729(3) 0.1936(7) Uani 0.0101(3) 4 0.0711(5) d . . .
  N1b'_2 N 0.1225(7) 1.225(2) 0.3073(5) Uani 0.0101(3) 4 0.0884(4) d . . .
  N1b''_1 N -0.1016(6) 0.6778(19) 0.1807(5) Uani 0.0101(3) 4 0.0539(5) d . . .
  N1b''_2 N 0.0856(8) 1.154(2) 0.3228(7) Uani 0.0101(3) 4 0.0366(4) d . . .
  C7b_1 C -0.0908(3) 0.7564(8) 0.1751(2) Uani 0.0075(3) 4 0.875 d . . .
  C7b_2 C 0.0899(3) 1.2639(8) 0.3262(2) Uani 0.0075(3) 4 0.875 d . . .
  C7b'_1 C -0.0852(9) 0.785(3) 0.1583(7) Uani 0.0075(3) 4 0.0711(5) d . . .
  C7b'_2 C 0.0792(7) 1.277(2) 0.3404(6) Uani 0.0075(3) 4 0.0884(4) d . . .
  C7b''_1 C -0.0702(8) 0.727(2) 0.1412(7) Uani 0.0075(3) 4 0.0539(5) d . . .
  C7b''_2 C 0.0616(11) 1.200(3) 0.3643(9) Uani 0.0075(3) 4 0.0366(4) d . . .
  O28w_1 O 0.09373(17) 0.5168(5) 0.22208(14) Uani 0.0227(3) 4 0.9844 d . . .
  O28w_2 O -0.09373(17) 1.0148(5) 0.27883(14) Uani 0.0227(3) 4 0.9844 d . . .
  O28w'_1 O 0.09373(17) 0.5168(5) 0.22208(14) Uani 0.0245(12) 4 0.089(3) d . . .
  O28w'_2 O -0.09373(17) 1.0148(5) 0.27883(14) Uani 0.0245(12) 4 0.089(3) d . . .
  O28w''_1 O 0.0933(11) 0.527(3) 0.2173(8) Uani 0.0245(12) 4 0.052(3) d . . .
  O28w''_2 O -0.0915(11) 1.044(3) 0.2874(8) Uani 0.0245(12) 4 0.052(3) d . . .
  O18w_1 O -0.09506(18) 0.4968(5) 0.27879(14) Uani 0.0192(17) 4 0.8438 d . . .
  O18w_2 O 0.09543(18) 0.9974(5) 0.22089(13) Uani 0.0192(17) 4 0.8438 d . . .
  O18w'_1 O -0.09506(18) 0.4968(5) 0.27879(14) Uani 0.0192(11) 4 0.086(2) d . . .
  O18w'_2 O 0.09543(18) 0.9974(5) 0.22089(13) Uani 0.0192(11) 4 0.095(2) d . . .
  O18w''_1 O -0.0528(6) 0.4294(18) 0.2872(5) Uani 0.0192(11) 4 0.055(2) d . . .
  O18w''_2 O 0.0500(9) 0.979(2) 0.2193(6) Uani 0.0192(11) 4 0.045(2) d . . .
  O19w'_1 O -0.09506(18) 0.4968(5) 0.27879(14) Uani 0.0199(10) 4 0.091(3) d . . .
  O19w'_2 O 0.09543(18) 0.9974(5) 0.22089(13) Uani 0.0199(10) 4 0.087(3) d . . .
  O19w''_1 O -0.0974(12) 0.488(3) 0.2778(8) Uani 0.0199(10) 4 0.050(3) d . . .
  O19w''_2 O 0.0974(11) 0.978(3) 0.2181(7) Uani 0.0199(10) 4 0.053(3) d . . .
  O24w_1 O 0.15164(17) 0.7777(5) 0.12126(13) Uani 0.0219(3) 4 0.9844 d . . .
  O24w_2 O -0.15017(17) 1.2774(5) 0.37835(13) Uani 0.0219(3) 4 0.9844 d . . .
  O24w'_1 O 0.15164(17) 0.7777(5) 0.12126(13) Uani 0.0187(9) 4 0.087(2) d . . .
  O24w'_2 O -0.15017(17) 1.2774(5) 0.37835(13) Uani 0.0187(9) 4 0.086(2) d . . .
  O24w''_1 O 0.1532(8) 0.830(2) 0.1184(6) Uani 0.0187(9) 4 0.054(2) d . . .
  O24w''_2 O -0.1441(8) 1.332(2) 0.3780(6) Uani 0.0187(9) 4 0.055(2) d . . .
  O23w_1 O 0.2393(5) 0.8101(15) 0.2765(4) Uani 0.0181(8) 4 0.8438 d . . .
  O23w_2 O -0.2333(5) 1.3053(16) 0.2247(4) Uani 0.0181(8) 4 0.8438 d . . .
  Na6_1 Na 0.1961(3) 0.8102(9) 0.1977(2) Uani 0.0101(4) 4 0.75 d . . .
  Na6_2 Na -0.1969(3) 1.3087(9) 0.3023(2) Uani 0.0100(4) 4 0.75 d . . .
  Na2_1 Na 0.0026(6) 0.697(2) 0.2555(5) Uani 0.0215(8) 4 0.625 d . . .
  Na2_2 Na -0.0001(6) 1.1963(19) 0.2450(5) Uani 0.0215(8) 4 0.625 d . . .
  Na2'_1 Na -0.1045(4) 0.7566(13) 0.2825(3) Uani 0.0093(5) 4 0.0697(11) d . . .
  Na2'_2 Na 0.1044(3) 1.2592(10) 0.2189(3) Uani 0.0093(5) 4 0.0865(11) d . . .
  Na2''_1 Na -0.0355(6) 0.768(2) 0.2524(4) Uani 0.0258(12) 4 0.0553(11) d . . .
  Na2''_2 Na 0.0350(9) 1.261(3) 0.2452(7) Uani 0.0258(12) 4 0.0385(11) d . . .
  Na16'_1 Na 0.1369(4) 0.6863(13) 0.2623(3) Uani 0.0112(6) 4 0.0811(15) d . . .
  Na16'_2 Na -0.1341(4) 1.1834(14) 0.2366(3) Uani 0.0112(6) 4 0.0750(15) d . . .
  Na16''_1 Na 0.1442(8) 0.825(3) 0.2706(6) Uani 0.0262(16) 4 0.0439(15) d . . .
  Na16''_2 Na -0.1400(7) 1.322(3) 0.2326(5) Uani 0.0261(16) 4 0.0500(15) d . . .
  Na16_1 Na 0.1527(2) 0.7583(7) 0.27628(18) Uani 0.0104(3) 4 0.125 d . . .
  Na16_2 Na -0.1531(2) 1.2589(7) 0.22220(18) Uani 0.0104(3) 4 0.125 d . . .
  Na14'_1 Na 0.0910(4) 0.9763(12) 0.1514(3) Uani 0.0073(5) 4 0.0695(11) d . . .
  Na14'_2 Na -0.0936(3) 1.4815(10) 0.3501(3) Uani 0.0073(5) 4 0.0834(11) d . . .
  Na14''_1 Na 0.1095(6) 0.5513(17) 0.1487(4) Uani 0.0144(9) 4 0.0555(11) d . . .
  Na14''_2 Na -0.1061(8) 1.049(2) 0.3503(6) Uani 0.0144(9) 4 0.0416(11) d . . .
  Na14_1 Na 0.0905(2) 0.5481(7) 0.15856(18) Uani 0.0089(3) 4 0.125 d . . .
  Na14_2 Na -0.0888(2) 1.0482(7) 0.34257(18) Uani 0.0089(3) 4 0.125 d . . .
  C1_1a C 0.03903(13) 0.8010(5) 0.43346(10) Uani 0.00691(18) 4 1 d . . .
  C2_1a C 0.0806(2) 0.7955(7) 0.39555(16) Uani 0.00687(18) 4 1 d . . .
  C3_1a C 0.1539(2) 0.8192(8) 0.40071(17) Uani 0.00842(19) 4 1 d . . .
  C4_1a C 0.1842(2) 0.8495(8) 0.44513(17) Uani 0.00975(19) 4 1 d . . .
  C5_1a C 0.1419(2) 0.8564(8) 0.48257(16) Uani 0.00993(19) 4 1 d . . .
  C6_1a C 0.0677(2) 0.8320(7) 0.47758(15) Uani 0.00846(18) 4 1 d . . .
  H1c3_1a H 0.183278 0.814929 0.374663 Uiso 0.0101 4 1 d . . .
  H1c4_1a H 0.235389 0.865966 0.449836 Uiso 0.0117 4 1 d . . .
  H1c5_1a H 0.164295 0.878469 0.512743 Uiso 0.0119 4 1 d . . .
  H1c6_1a H 0.038063 0.8366 0.503495 Uiso 0.0101 4 1 d . . .
  C1_1b C -0.1875(2) 0.8053(8) 0.11887(12) Uani 0.0069(3) 4 0.875 d . . .
  C2_1b C -0.1132(3) 0.7920(11) 0.12521(17) Uani 0.0069(3) 4 0.875 d . . .
  C3_1b C -0.0705(3) 0.8137(11) 0.08865(17) Uani 0.0084(3) 4 0.875 d . . .
  C4_1b C -0.1048(3) 0.8482(9) 0.04550(16) Uani 0.0098(3) 4 0.875 d . . .
  C5_1b C -0.1791(3) 0.8594(10) 0.03968(16) Uani 0.0099(3) 4 0.875 d . . .
  C6_1b C -0.2225(3) 0.8381(10) 0.07652(16) Uani 0.0085(3) 4 0.875 d . . .
  H1c3_1b H -0.01896 0.805425 0.092692 Uiso 0.0101 4 0.875 d . . .
  H1c4_1b H -0.076376 0.864612 0.019292 Uiso 0.0117 4 0.875 d . . .
  H1c5_1b H -0.201135 0.882419 0.009433 Uiso 0.0119 4 0.875 d . . .
  H1c6_1b H -0.2741 0.845797 0.072658 Uiso 0.0101 4 0.875 d . . .
  C1_1c C -0.1974(7) 0.755(2) 0.1174(3) Uani 0.0069(3) 4 0.0711(5) d . . .
  C2_1c C -0.1250(6) 0.797(3) 0.1151(4) Uani 0.0069(3) 4 0.0711(5) d . . .
  C3_1c C -0.0987(6) 0.859(3) 0.0747(4) Uani 0.0084(3) 4 0.0711(5) d . . .
  C4_1c C -0.1474(6) 0.8766(16) 0.0365(3) Uani 0.0098(3) 4 0.0711(5) d . . .
  C5_1c C -0.2194(5) 0.832(2) 0.0392(3) Uani 0.0099(3) 4 0.0711(5) d . . .
  C6_1c C -0.2464(6) 0.770(2) 0.0800(4) Uani 0.0085(3) 4 0.0711(5) d . . .
  H1c3_1c H -0.048642 0.889379 0.072784 Uiso 0.0101 4 0.0711(5) d . . .
  H1c4_1c H -0.130606 0.920365 0.00778 Uiso 0.0117 4 0.0711(5) d . . .
  H1c5_1c H -0.25156 0.8449 0.012236 Uiso 0.0119 4 0.0711(5) d . . .
  H1c6_1c H -0.296368 0.738798 0.082116 Uiso 0.0101 4 0.0711(5) d . . .
  C1_1d C -0.1889(8) 0.767(2) 0.1216(4) Uani 0.0069(3) 4 0.0539(5) d . . .
  C2_1d C -0.1221(8) 0.783(4) 0.1034(5) Uani 0.0069(3) 4 0.0539(5) d . . .
  C3_1d C -0.1164(6) 0.846(4) 0.0591(5) Uani 0.0084(4) 4 0.0539(5) d . . .
  C4_1d C -0.1799(7) 0.8921(18) 0.0336(3) Uani 0.0098(3) 4 0.0539(5) d . . .
  C5_1d C -0.2462(6) 0.874(3) 0.0522(4) Uani 0.0099(3) 4 0.0539(5) d . . .
  C6_1d C -0.2524(7) 0.811(3) 0.0970(4) Uani 0.0085(3) 4 0.0539(5) d . . .
  H1c3_1d H -0.070243 0.858582 0.046181 Uiso 0.0101 4 0.0539(5) d . . .
  H1c4_1d H -0.177527 0.937147 0.00254 Uiso 0.0117 4 0.0539(5) d . . .
  H1c5_1d H -0.289067 0.905537 0.033601 Uiso 0.0119 4 0.0539(5) d . . .
  H1c6_1d H -0.298337 0.797715 0.110017 Uiso 0.0101 4 0.0539(5) d . . .
  C1_2a C -0.03879(13) 1.3033(5) 0.06679(10) Uani 0.00691(18) 4 1 d . . .
  C2_2a C -0.0797(2) 1.2941(7) 0.10438(16) Uani 0.00687(18) 4 1 d . . .
  C3_2a C -0.1539(2) 1.3143(8) 0.09898(17) Uani 0.00842(19) 4 1 d . . .
  C4_2a C -0.1852(2) 1.3436(8) 0.05479(17) Uani 0.00975(19) 4 1 d . . .
  C5_2a C -0.1427(2) 1.3524(8) 0.01700(16) Uani 0.00993(19) 4 1 d . . .
  C6_2a C -0.0683(2) 1.3322(7) 0.02240(15) Uani 0.00845(18) 4 1 d . . .
  H1c3_2a H -0.183069 1.3083 0.125114 Uiso 0.0101 4 1 d . . .
  H1c4_2a H -0.23653 1.357814 0.050316 Uiso 0.0117 4 1 d . . .
  H1c5_2a H -0.165234 1.372831 -0.013246 Uiso 0.0119 4 1 d . . .
  H1c6_2a H -0.03866 1.337971 -0.003498 Uiso 0.0101 4 1 d . . .
  C1_2b C 0.1868(2) 1.3065(8) 0.38049(12) Uani 0.0069(3) 4 0.875 d . . .
  C2_2b C 0.1133(3) 1.2928(12) 0.37449(17) Uani 0.0069(3) 4 0.875 d . . .
  C3_2b C 0.0710(3) 1.3127(12) 0.41186(17) Uani 0.0084(3) 4 0.875 d . . .
  C4_2b C 0.1051(3) 1.3467(9) 0.45505(16) Uani 0.0098(3) 4 0.875 d . . .
  C5_2b C 0.1798(3) 1.3602(10) 0.46047(16) Uani 0.0099(3) 4 0.875 d . . .
  C6_2b C 0.2222(3) 1.3403(10) 0.42300(15) Uani 0.0085(3) 4 0.875 d . . .
  H1c3_2b H 0.019407 1.303245 0.408028 Uiso 0.0101 4 0.875 d . . .
  H1c4_2b H 0.076714 1.361072 0.481372 Uiso 0.0117 4 0.875 d . . .
  H1c5_2b H 0.202428 1.383627 0.490537 Uiso 0.0119 4 0.875 d . . .
  H1c6_2b H 0.273852 1.349494 0.426454 Uiso 0.0101 4 0.875 d . . .
  C1_2c C 0.1939(6) 1.2595(18) 0.3851(3) Uani 0.0069(3) 4 0.0884(4) d . . .
  C2_2c C 0.1223(6) 1.298(3) 0.3885(4) Uani 0.0069(3) 4 0.0884(4) d . . .
  C3_2c C 0.0976(5) 1.359(3) 0.4301(4) Uani 0.0084(3) 4 0.0884(4) d . . .
  C4_2c C 0.1471(5) 1.3796(15) 0.4676(3) Uani 0.0098(3) 4 0.0884(4) d . . .
  C5_2c C 0.2198(5) 1.339(2) 0.4635(3) Uani 0.0099(3) 4 0.0884(4) d . . .
  C6_2c C 0.2446(5) 1.278(2) 0.4218(3) Uani 0.0085(3) 4 0.0884(4) d . . .
  H1c3_2c H 0.047411 1.386978 0.432841 Uiso 0.0101 4 0.0884(4) d . . .
  H1c4_2c H 0.131103 1.421709 0.496678 Uiso 0.0117 4 0.0884(4) d . . .
  H1c5_2c H 0.25322 1.353895 0.489758 Uiso 0.0119 4 0.0884(4) d . . .
  H1c6_2c H 0.294593 1.25026 0.418695 Uiso 0.0101 4 0.0884(4) d . . .
  C1_2d C 0.1913(13) 1.257(4) 0.3828(6) Uani 0.0069(3) 4 0.0366(4) d . . .
  C2_2d C 0.1232(12) 1.275(7) 0.3978(8) Uani 0.0069(3) 4 0.0366(4) d . . .
  C3_2d C 0.1133(10) 1.339(7) 0.4420(7) Uani 0.0084(3) 4 0.0366(4) d . . .
  C4_2d C 0.1739(10) 1.384(3) 0.4703(5) Uani 0.0098(3) 4 0.0366(4) d . . .
  C5_2d C 0.2428(9) 1.365(5) 0.4545(6) Uani 0.0099(3) 4 0.0366(4) d . . .
  C6_2d C 0.2527(11) 1.300(5) 0.4102(6) Uani 0.0085(3) 4 0.0366(4) d . . .
  H1c3_2d H 0.065751 1.352472 0.452777 Uiso 0.0101 4 0.0366(4) d . . .
  H1c4_2d H 0.168263 1.429418 0.50103 Uiso 0.0117 4 0.0366(4) d . . .
  H1c5_2d H 0.284026 1.396682 0.474554 Uiso 0.0119 4 0.0366(4) d . . .
  H1c6_2d H 0.299989 1.286714 0.399044 Uiso 0.0101 4 0.0366(4) d . . .

loop_
 _atom_site_aniso_label
 _atom_site_aniso_type_symbol
 _atom_site_aniso_U_11
 _atom_site_aniso_U_22
 _atom_site_aniso_U_33
 _atom_site_aniso_U_12
 _atom_site_aniso_U_13
 _atom_site_aniso_U_23
 S1a_1 S 0.00117(9) 0.00863(10) 0.01339(12) 0.00003(7) -0.00230(8) -0.00051(9)
 S1a_2 S 0.00117(9) 0.00863(10) 0.01339(12) -0.00003(7) -0.00230(8) 0.00051(9)
 O1a_1 O 0.0046(3) 0.0138(3) 0.0156(4) 0.0036(3) -0.0021(3) -0.0010(3)
 O1a_2 O 0.0046(3) 0.0138(3) 0.0156(4) -0.0036(3) -0.0021(3) 0.0010(3)
 O2a_1 O 0.0056(3) 0.0118(3) 0.0167(4) -0.0036(2) 0.0005(3) -0.0009(3)
 O2a_2 O 0.0056(3) 0.0118(3) 0.0167(4) 0.0036(2) 0.0005(3) 0.0009(3)
 O3a_1 O 0.0049(3) 0.0150(3) 0.0133(4) -0.0015(2) -0.0015(3) -0.0008(3)
 O3a_2 O 0.0049(3) 0.0150(3) 0.0133(4) 0.0015(2) -0.0015(3) 0.0008(3)
 N1a_1 N 0.0010(4) 0.0115(4) 0.0130(4) -0.0006(3) -0.0008(3) -0.0010(3)
 N1a_2 N 0.0010(4) 0.0115(4) 0.0130(4) 0.0006(3) -0.0008(3) 0.0010(3)
 C7a_1 C 0.0008(5) 0.0049(4) 0.0157(5) -0.0001(3) -0.0039(4) 0.0008(4)
 C7a_2 C 0.0008(5) 0.0049(4) 0.0157(5) 0.0001(3) -0.0039(4) -0.0008(4)
 S1b_1 S 0.00555(14) 0.00813(11) 0.01711(14) 0.00236(11) 0.00106(12) 0.00227(10)
 S1b_2 S 0.00555(14) 0.00813(11) 0.01711(14) -0.00236(11) 0.00106(12) -0.00227(10)
 S1b'_1 S 0.00555(14) 0.00813(11) 0.01711(14) 0.00236(11) 0.00106(12) 0.00227(10)
 S1b'_2 S 0.00555(14) 0.00813(11) 0.01711(14) -0.00236(11) 0.00106(12) -0.00227(10)
 S1b''_1 S 0.00555(14) 0.00813(11) 0.01711(14) 0.00236(11) 0.00106(12) 0.00227(10)
 S1b''_2 S 0.00555(14) 0.00813(11) 0.01711(14) -0.00236(11) 0.00106(12) -0.00227(10)
 O1b_1 O 0.0071(5) 0.0116(5) 0.0199(7) -0.0001(4) 0.0007(4) 0.0030(5)
 O1b_2 O 0.0071(5) 0.0116(5) 0.0199(7) 0.0001(4) 0.0007(4) -0.0030(5)
 O1b'_1 O 0.0071(5) 0.0116(5) 0.0199(7) -0.0001(4) 0.0007(4) 0.0030(5)
 O1b'_2 O 0.0071(5) 0.0116(5) 0.0199(7) 0.0001(4) 0.0007(4) -0.0030(5)
 O1b''_1 O 0.0071(5) 0.0116(5) 0.0199(7) -0.0001(4) 0.0007(4) 0.0030(5)
 O1b''_2 O 0.0071(5) 0.0116(5) 0.0199(7) 0.0001(4) 0.0007(4) -0.0030(5)
 O2b_1 O 0.0117(5) 0.0130(4) 0.0169(6) 0.0076(4) -0.0004(4) 0.0008(4)
 O2b_2 O 0.0117(5) 0.0130(4) 0.0169(6) -0.0076(4) -0.0004(4) -0.0008(4)
 O2b'_1 O 0.0117(5) 0.0130(4) 0.0169(6) 0.0076(4) -0.0004(4) 0.0008(4)
 O2b'_2 O 0.0117(5) 0.0130(4) 0.0169(6) -0.0076(4) -0.0004(4) -0.0008(4)
 O2b''_1 O 0.0117(5) 0.0130(4) 0.0169(6) 0.0076(4) -0.0004(4) 0.0008(4)
 O2b''_2 O 0.0117(5) 0.0130(4) 0.0169(6) -0.0076(4) -0.0004(4) -0.0008(4)
 O3b_1 O 0.0021(4) 0.0115(4) 0.0195(5) 0.0002(3) -0.0048(3) -0.0003(3)
 O3b_2 O 0.0021(4) 0.0115(4) 0.0195(5) -0.0002(3) -0.0048(3) 0.0003(3)
 O3b'_1 O 0.0021(4) 0.0115(4) 0.0195(5) 0.0002(3) -0.0048(3) -0.0003(3)
 O3b'_2 O 0.0021(4) 0.0115(4) 0.0195(5) -0.0002(3) -0.0048(3) 0.0003(3)
 O3b''_1 O 0.0021(4) 0.0115(4) 0.0195(5) 0.0002(3) -0.0048(3) -0.0003(3)
 O3b''_2 O 0.0021(4) 0.0115(4) 0.0195(5) -0.0002(3) -0.0048(3) 0.0003(3)
 N1b_1 N 0.0019(5) 0.0106(5) 0.0174(6) 0.0003(3) -0.0021(4) 0.0011(4)
 N1b_2 N 0.0019(5) 0.0106(5) 0.0174(6) -0.0003(3) -0.0021(4) -0.0011(4)
 N1b'_1 N 0.0019(5) 0.0106(5) 0.0174(6) 0.0003(3) -0.0021(4) 0.0011(4)
 N1b'_2 N 0.0019(5) 0.0106(5) 0.0174(6) -0.0003(3) -0.0021(4) -0.0011(4)
 N1b''_1 N 0.0019(5) 0.0106(5) 0.0174(6) 0.0003(3) -0.0021(4) 0.0011(4)
 N1b''_2 N 0.0019(5) 0.0106(5) 0.0174(6) -0.0003(3) -0.0021(4) -0.0011(4)
 C7b_1 C 0.0019(5) 0.0041(5) 0.0157(6) -0.0005(4) -0.0055(4) -0.0007(4)
 C7b_2 C 0.0019(5) 0.0041(5) 0.0157(6) 0.0005(4) -0.0055(4) 0.0007(4)
 C7b'_1 C 0.0019(5) 0.0041(5) 0.0157(6) -0.0005(4) -0.0055(4) -0.0007(4)
 C7b'_2 C 0.0019(5) 0.0041(5) 0.0157(6) 0.0005(4) -0.0055(4) 0.0007(4)
 C7b''_1 C 0.0019(5) 0.0041(5) 0.0157(6) -0.0005(4) -0.0055(4) -0.0007(4)
 C7b''_2 C 0.0019(5) 0.0041(5) 0.0157(6) 0.0005(4) -0.0055(4) 0.0007(4)
 O28w_1 O 0.0145(5) 0.0183(5) 0.0349(6) 0.0007(4) -0.0017(3) -0.0002(4)
 O28w_2 O 0.0145(5) 0.0183(5) 0.0349(6) -0.0007(4) -0.0017(3) 0.0002(4)
 O28w'_1 O 0.0175(18) 0.0217(17) 0.033(2) 0.0050(13) -0.0066(15) -0.0046(16)
 O28w'_2 O 0.0175(18) 0.0217(17) 0.033(2) -0.0050(13) -0.0066(15) 0.0046(16)
 O28w''_1 O 0.0175(18) 0.0217(17) 0.033(2) 0.0050(13) -0.0066(15) -0.0046(16)
 O28w''_2 O 0.0175(18) 0.0217(17) 0.033(2) -0.0050(13) -0.0066(15) 0.0046(16)
 O18w_1 O 0.018(3) 0.019(3) 0.019(3) -0.006(2) -0.0005(4) -0.001(2)
 O18w_2 O 0.018(3) 0.019(3) 0.019(3) 0.006(2) -0.0005(4) 0.001(2)
 O18w'_1 O 0.0094(17) 0.0222(16) 0.026(2) 0.0017(13) 0.0001(13) -0.0031(14)
 O18w'_2 O 0.0094(17) 0.0222(16) 0.026(2) -0.0017(13) 0.0001(13) 0.0031(14)
 O18w''_1 O 0.0094(17) 0.0222(16) 0.026(2) 0.0017(13) 0.0001(13) -0.0031(14)
 O18w''_2 O 0.0094(17) 0.0222(16) 0.026(2) -0.0017(13) 0.0001(13) 0.0031(14)
 O19w'_1 O 0.0142(17) 0.0165(15) 0.028(2) 0.0001(12) -0.0053(13) -0.0013(13)
 O19w'_2 O 0.0142(17) 0.0165(15) 0.028(2) -0.0001(12) -0.0053(13) 0.0013(13)
 O19w''_1 O 0.0142(17) 0.0165(15) 0.028(2) 0.0001(12) -0.0053(13) -0.0013(13)
 O19w''_2 O 0.0142(17) 0.0165(15) 0.028(2) -0.0001(12) -0.0053(13) 0.0013(13)
 O24w_1 O 0.0172(5) 0.0187(5) 0.0289(6) -0.0008(4) -0.0059(4) 0.0008(5)
 O24w_2 O 0.0172(5) 0.0187(5) 0.0289(6) 0.0008(4) -0.0059(4) -0.0008(5)
 O24w'_1 O 0.0151(14) 0.0157(14) 0.0246(17) 0.0002(12) -0.0039(12) 0.0006(13)
 O24w'_2 O 0.0151(14) 0.0157(14) 0.0246(17) -0.0002(12) -0.0039(12) -0.0006(13)
 O24w''_1 O 0.0151(14) 0.0157(14) 0.0246(17) 0.0002(12) -0.0039(12) 0.0006(13)
 O24w''_2 O 0.0151(14) 0.0157(14) 0.0246(17) -0.0002(12) -0.0039(12) -0.0006(13)
 O23w_1 O 0.0145(12) 0.0187(13) 0.0207(14) -0.0019(10) -0.0011(8) -0.0010(10)
 O23w_2 O 0.0145(12) 0.0187(13) 0.0207(14) 0.0019(10) -0.0011(8) 0.0010(10)
 Na6_1 Na 0.0052(6) 0.0109(6) 0.0138(7) 0.0015(4) -0.0018(4) 0.0004(5)
 Na6_2 Na 0.0052(6) 0.0109(6) 0.0138(7) -0.0015(4) -0.0018(4) -0.0004(5)
 Na2_1 Na 0.0041(12) 0.0235(14) 0.0364(17) -0.0014(10) -0.0021(3) 0.0171(12)
 Na2_2 Na 0.0041(12) 0.0235(14) 0.0364(17) 0.0014(10) -0.0021(3) -0.0171(12)
 Na2'_1 Na 0.0052(8) 0.0089(8) 0.0132(10) 0.0000(6) -0.0033(7) -0.0003(7)
 Na2'_2 Na 0.0052(8) 0.0089(8) 0.0132(10) 0.0000(6) -0.0033(7) 0.0003(7)
 Na2''_1 Na 0.0140(17) 0.046(2) 0.017(2) -0.0215(15) -0.0011(14) -0.0036(18)
 Na2''_2 Na 0.0140(17) 0.046(2) 0.017(2) 0.0215(15) -0.0011(14) 0.0036(18)
 Na16'_1 Na 0.0006(8) 0.0190(13) 0.0139(10) 0.0007(7) -0.0010(7) 0.0030(8)
 Na16'_2 Na 0.0006(8) 0.0190(13) 0.0139(10) -0.0007(7) -0.0010(7) -0.0030(8)
 Na16''_1 Na 0.0097(19) 0.045(3) 0.025(3) 0.0094(17) 0.0046(16) 0.014(2)
 Na16''_2 Na 0.0097(19) 0.045(3) 0.025(3) -0.0094(17) 0.0046(16) -0.014(2)
 Na16_1 Na 0.0027(5) 0.0121(5) 0.0160(6) -0.0006(4) -0.0011(4) -0.0003(4)
 Na16_2 Na 0.0027(5) 0.0121(5) 0.0160(6) 0.0006(4) -0.0011(4) 0.0003(4)
 Na14'_1 Na 0.0017(8) 0.0080(9) 0.0119(10) -0.0004(6) -0.0028(7) 0.0016(7)
 Na14'_2 Na 0.0017(8) 0.0080(9) 0.0119(10) 0.0004(6) -0.0028(7) -0.0016(7)
 Na14''_1 Na 0.0073(16) 0.0102(14) 0.0250(19) -0.0011(11) -0.0063(13) 0.0018(12)
 Na14''_2 Na 0.0073(16) 0.0102(14) 0.0250(19) 0.0011(11) -0.0063(13) -0.0018(12)
 Na14_1 Na 0.0020(5) 0.0092(5) 0.0151(6) 0.0015(4) -0.0035(4) -0.0002(4)
 Na14_2 Na 0.0020(5) 0.0092(5) 0.0151(6) -0.0015(4) -0.0035(4) 0.0002(4)
 C1_1a C 0.0056(3) 0.0061(3) 0.0090(3) 0.0029(7) 0.0007(2) 0.0024(8)
 C2_1a C 0.0066(3) 0.0055(3) 0.0085(3) -0.0061(7) 0.0004(2) -0.0001(8)
 C3_1a C 0.0062(3) 0.0074(3) 0.0118(3) -0.0005(8) 0.0012(3) 0.0010(8)
 C4_1a C 0.0051(3) 0.0088(3) 0.0152(4) 0.0031(7) -0.0011(3) 0.0008(8)
 C5_1a C 0.0095(3) 0.0089(3) 0.0110(3) -0.0024(7) -0.0029(3) 0.0005(8)
 C6_1a C 0.0085(3) 0.0081(3) 0.0088(3) -0.0017(7) 0.0008(3) 0.0009(8)
 C1_1b C 0.0073(4) 0.0041(5) 0.0095(5) -0.0008(7) 0.0022(3) 0.0023(6)
 C2_1b C 0.0083(4) 0.0081(5) 0.0044(5) 0.0034(7) 0.0024(3) -0.0041(6)
 C3_1b C 0.0088(4) 0.0075(6) 0.0094(6) 0.0000(8) 0.0036(4) -0.0006(6)
 C4_1b C 0.0125(4) 0.0074(6) 0.0100(6) -0.0033(7) 0.0049(4) 0.0021(6)
 C5_1b C 0.0144(4) 0.0093(5) 0.0062(6) 0.0014(7) 0.0016(4) -0.0005(6)
 C6_1b C 0.0086(4) 0.0084(5) 0.0085(5) 0.0017(7) 0.0013(3) -0.0008(6)
 C1_1c C 0.0080(4) 0.0036(6) 0.0093(6) 0.0006(7) 0.0018(4) 0.0024(5)
 C2_1c C 0.0075(4) 0.0104(6) 0.0030(6) 0.0020(7) 0.0029(4) -0.0036(5)
 C3_1c C 0.0099(4) 0.0075(6) 0.0082(6) 0.0002(8) 0.0035(4) 0.0002(5)
 C4_1c C 0.0149(4) 0.0056(6) 0.0091(6) -0.0009(7) 0.0031(4) 0.0033(5)
 C5_1c C 0.0133(4) 0.0106(6) 0.0059(6) 0.0025(7) 0.0003(4) -0.0004(5)
 C6_1c C 0.0081(4) 0.0094(6) 0.0080(6) 0.0013(7) 0.0016(4) -0.0008(5)
 C1_1d C 0.0093(4) 0.0032(6) 0.0084(6) 0.0004(7) 0.0023(4) 0.0017(5)
 C2_1d C 0.0088(4) 0.0103(7) 0.0015(6) 0.0009(7) 0.0001(4) -0.0040(5)
 C3_1d C 0.0116(4) 0.0075(7) 0.0064(7) -0.0004(7) 0.0023(5) -0.0001(5)
 C4_1d C 0.0154(5) 0.0056(6) 0.0082(6) -0.0012(7) 0.0011(4) 0.0034(4)
 C5_1d C 0.0127(4) 0.0100(7) 0.0068(6) 0.0018(7) -0.0021(4) -0.0008(5)
 C6_1d C 0.0091(4) 0.0092(7) 0.0072(6) 0.0009(7) 0.0011(4) -0.0013(5)
 C1_2a C 0.0057(3) 0.0061(3) 0.0090(3) 0.0028(7) 0.0006(2) 0.0024(8)
 C2_2a C 0.0064(3) 0.0057(3) 0.0085(3) -0.0061(7) 0.0003(2) -0.0004(8)
 C3_2a C 0.0061(3) 0.0074(3) 0.0118(3) -0.0005(8) 0.0010(3) 0.0009(8)
 C4_2a C 0.0053(3) 0.0087(3) 0.0150(4) 0.0031(7) -0.0015(3) 0.0009(8)
 C5_2a C 0.0097(3) 0.0089(3) 0.0107(3) -0.0024(7) -0.0030(3) 0.0004(8)
 C6_2a C 0.0085(3) 0.0081(3) 0.0088(3) -0.0018(7) 0.0008(3) 0.0008(8)
 C1_2b C 0.0075(4) 0.0084(5) 0.0050(5) 0.0006(7) 0.0016(3) 0.0034(6)
 C2_2b C 0.0070(4) 0.0038(5) 0.0098(5) 0.0042(7) 0.0006(3) -0.0033(6)
 C3_2b C 0.0087(4) 0.0081(5) 0.0088(5) 0.0020(8) 0.0029(4) 0.0009(6)
 C4_2b C 0.0134(4) 0.0103(5) 0.0061(5) 0.0004(7) 0.0051(4) 0.0024(6)
 C5_2b C 0.0137(4) 0.0082(5) 0.0079(5) 0.0023(7) 0.0002(3) -0.0019(6)
 C6_2b C 0.0080(4) 0.0080(5) 0.0093(5) 0.0018(7) 0.0002(3) -0.0004(6)
 C1_2c C 0.0085(4) 0.0084(6) 0.0039(6) 0.0014(7) 0.0016(4) 0.0025(5)
 C2_2c C 0.0086(4) 0.0014(6) 0.0105(6) 0.0019(7) -0.0001(4) -0.0032(5)
 C3_2c C 0.0106(4) 0.0070(6) 0.0078(6) 0.0017(8) 0.0025(4) -0.0001(6)
 C4_2c C 0.0150(4) 0.0105(6) 0.0042(6) 0.0001(8) 0.0036(4) 0.0007(5)
 C5_2c C 0.0137(4) 0.0072(6) 0.0087(6) 0.0000(7) -0.0016(4) -0.0017(5)
 C6_2c C 0.0088(4) 0.0070(6) 0.0095(6) 0.0014(7) 0.0002(4) -0.0005(5)
 C1_2d C 0.0082(4) 0.0091(6) 0.0033(6) 0.0019(7) 0.0000(4) 0.0018(5)
 C2_2d C 0.0080(4) 0.0015(6) 0.0111(6) 0.0019(7) 0.0008(4) -0.0033(5)
 C3_2d C 0.0109(4) 0.0075(7) 0.0070(6) 0.0022(7) 0.0015(4) -0.0004(5)
 C4_2d C 0.0154(4) 0.0107(6) 0.0032(6) 0.0009(7) 0.0004(4) 0.0004(5)
 C5_2d C 0.0122(4) 0.0070(6) 0.0103(6) 0.0001(7) -0.0023(4) -0.0020(5)
 C6_2d C 0.0083(4) 0.0073(6) 0.0098(6) 0.0014(7) 0.0004(4) -0.0008(5)

loop_
 _jana_atom_site_ADP_C_label
 _jana_atom_site_ADP_C_type_symbol
 _jana_atom_site_ADP_C_111
 _jana_atom_site_ADP_C_112
 _jana_atom_site_ADP_C_113
 _jana_atom_site_ADP_C_122
 _jana_atom_site_ADP_C_123
 _jana_atom_site_ADP_C_133
 _jana_atom_site_ADP_C_222
 _jana_atom_site_ADP_C_223
 _jana_atom_site_ADP_C_233
 _jana_atom_site_ADP_C_333
 ? ? ? ? ? ? ? ? ? ? ? ?

loop_
 _jana_atom_site_ADP_D_label
 _jana_atom_site_ADP_D_type_symbol
 _jana_atom_site_ADP_D_1111
 _jana_atom_site_ADP_D_1112
 _jana_atom_site_ADP_D_1113
 _jana_atom_site_ADP_D_1122
 _jana_atom_site_ADP_D_1123
 _jana_atom_site_ADP_D_1133
 _jana_atom_site_ADP_D_1222
 _jana_atom_site_ADP_D_1223
 _jana_atom_site_ADP_D_1233
 _jana_atom_site_ADP_D_1333
 _jana_atom_site_ADP_D_2222
 _jana_atom_site_ADP_D_2223
 _jana_atom_site_ADP_D_2233
 _jana_atom_site_ADP_D_2333
 _jana_atom_site_ADP_D_3333
 ? ? ? ? ? ? ? ? ? ? ? ? ? ? ? ? ?

loop_
 _jana_atom_site_ADP_E_label
 _jana_atom_site_ADP_E_type_symbol
 _jana_atom_site_ADP_E_11111
 _jana_atom_site_ADP_E_11112
 _jana_atom_site_ADP_E_11113
 _jana_atom_site_ADP_E_11122
 _jana_atom_site_ADP_E_11123
 _jana_atom_site_ADP_E_11133
 _jana_atom_site_ADP_E_11222
 _jana_atom_site_ADP_E_11223
 _jana_atom_site_ADP_E_11233
 _jana_atom_site_ADP_E_11333
 _jana_atom_site_ADP_E_12222
 _jana_atom_site_ADP_E_12223
 _jana_atom_site_ADP_E_12233
 _jana_atom_site_ADP_E_12333
 _jana_atom_site_ADP_E_13333
 _jana_atom_site_ADP_E_22222
 _jana_atom_site_ADP_E_22223
 _jana_atom_site_ADP_E_22233
 _jana_atom_site_ADP_E_22333
 _jana_atom_site_ADP_E_23333
 _jana_atom_site_ADP_E_33333
 ? ? ? ? ? ? ? ? ? ? ? ? ? ? ? ? ? ? ? ? ? ? ?

loop_
 _jana_atom_site_ADP_F_label
 _jana_atom_site_ADP_F_type_symbol
 _jana_atom_site_ADP_F_111111
 _jana_atom_site_ADP_F_111112
 _jana_atom_site_ADP_F_111113
 _jana_atom_site_ADP_F_111122
 _jana_atom_site_ADP_F_111123
 _jana_atom_site_ADP_F_111133
 _jana_atom_site_ADP_F_111222
 _jana_atom_site_ADP_F_111223
 _jana_atom_site_ADP_F_111233
 _jana_atom_site_ADP_F_111333
 _jana_atom_site_ADP_F_112222
 _jana_atom_site_ADP_F_112223
 _jana_atom_site_ADP_F_112233
 _jana_atom_site_ADP_F_112333
 _jana_atom_site_ADP_F_113333
 _jana_atom_site_ADP_F_122222
 _jana_atom_site_ADP_F_122223
 _jana_atom_site_ADP_F_122233
 _jana_atom_site_ADP_F_122333
 _jana_atom_site_ADP_F_123333
 _jana_atom_site_ADP_F_133333
 _jana_atom_site_ADP_F_222222
 _jana_atom_site_ADP_F_222223
 _jana_atom_site_ADP_F_222233
 _jana_atom_site_ADP_F_222333
 _jana_atom_site_ADP_F_223333
 _jana_atom_site_ADP_F_233333
 _jana_atom_site_ADP_F_333333
 ? ? ? ? ? ? ? ? ? ? ? ? ? ? ? ? ? ? ? ? ? ? ? ? ? ? ? ? ? ?


loop_
 _atom_site_Fourier_wave_vector_seq_id
 _jana_atom_site_Fourier_wave_vector_q1_coeff
    1    1
    2    2
    3    3
    4    4

loop_
 _jana_atom_site_crenel_ortho_func_id
 _jana_atom_site_crenel_ortho_func_c
 _jana_atom_site_crenel_ortho_func_w
 _jana_atom_site_crenel_ortho_func_eps
 ? ? ? ?

loop_
_jana_atom_site_occ_Fourier_absolute_site_label
_jana_atom_site_occ_Fourier_absolute
 ? ?

loop_
_atom_site_occ_Fourier_atom_site_label
_atom_site_occ_Fourier_wave_vector_seq_id
_atom_site_occ_Fourier_param_cos
_atom_site_occ_Fourier_param_sin
 ? ? ? ?

loop_
_jana_atom_site_occ_Legendre_atom_site_label
_jana_atom_site_occ_Legendre_param_order
_jana_atom_site_occ_Legendre_param_coeff
 ? ? ?

loop_
_jana_atom_site_occ_XHarm_atom_site_label
_jana_atom_site_occ_XHarm_param_order
_jana_atom_site_occ_XHarm_param_coeff
 ? ? ?

loop_
_jana_atom_site_occ_crenel_ortho_atom_site_label
_jana_atom_site_occ_crenel_ortho_param_order
_jana_atom_site_occ_crenel_ortho_id
_jana_atom_site_occ_crenel_ortho_param_coeff
 ? ? ? ?

loop_
 _atom_site_occ_special_func_atom_site_label
 _atom_site_occ_special_func_crenel_c
 _atom_site_occ_special_func_crenel_w
 S1b_1  0.70630(16)  0.875
 S1b_2  0.20929(16)  0.875
 S1b'_1  1.1415(7)  0.125
 S1b'_2  0.6413(5)  0.125
 S1b''_1  1.1341(7)  0.125
 S1b''_2  0.6308(5)  0.125
 O1b_1  0.5816(5)  0.875
 O1b_2  0.0871(5)  0.875
 O1b'_1  0.994(12)  0.125
 O1b'_2  0.492(7)  0.125
 O1b''_1  1.2373(9)  0.125
 O1b''_2  0.7364(13)  0.125
 O2b_1  0.8348(5)  0.875
 O2b_2  0.3327(5)  0.875
 O2b'_1  1.2344(16)  0.125
 O2b'_2  0.7330(13)  0.125
 O2b''_1  0.992(14)  0.125
 O2b''_2  0.492(16)  0.125
 O3b_1  0.6829(5)  0.875
 O3b_2  0.1845(5)  0.875
 O3b'_1  1.2353(19)  0.125
 O3b'_2  0.7339(15)  0.125
 O3b''_1  1.1503(12)  0.125
 O3b''_2  0.6711(19)  0.125
 N1b_1  0.6896(5)  0.875
 N1b_2  0.1859(5)  0.875
 N1b'_1  1.172(2)  0.125
 N1b'_2  0.6684(17)  0.125
 N1b''_1  1.1333(14)  0.125
 N1b''_2  0.6152(18)  0.125
 C7b_1  0.6923(6)  0.875
 C7b_2  0.1980(6)  0.875
 C7b'_1  1.213(2)  0.125
 C7b'_2  0.7077(16)  0.125
 C7b''_1  1.1701(15)  0.125
 C7b''_2  0.650(2)  0.125
 O28w_1  0.3876(4)  0.875
 O28w_2 -0.1139(4)  0.875
 O28w'_1  0.8876(4)  0.125
 O28w'_2  0.3861(4)  0.125
 O28w''_1  0.895(2)  0.125
 O28w''_2  0.408(2)  0.125
 O18w_1  0.4351(4)  0.75
 O18w_2 -0.0644(4)  0.75
 O18w'_1  0.8726(4)  0.125
 O18w'_2  0.3731(4)  0.125
 O18w''_1  0.8221(13)  0.125
 O18w''_2  0.3590(17)  0.125
 O19w'_1  0.9976(4)  0.125
 O19w'_2  0.4981(4)  0.125
 O19w''_1  0.991(2)  0.125
 O19w''_2  0.484(2)  0.125
 O24w_1  0.7083(4)  0.875
 O24w_2  0.2081(4)  0.875
 O24w'_1  0.2083(4)  0.125
 O24w'_2 -0.2919(4)  0.125
 O24w''_1  0.2476(17)  0.125
 O24w''_2 -0.2509(18)  0.125
 O23w_1  0.7951(11)  0.75
 O23w_2  0.2915(12)  0.75
 Na6_1  0.7952(6)  0.75
 Na6_2  0.2941(7)  0.75
 Na2_1  0.6475(15)  0.625
 Na2_2  0.1472(15)  0.625
 Na2'_1  0.1925(10)  0.125
 Na2'_2 -0.3056(8)  0.125
 Na2''_1  0.2007(17)  0.125
 Na2''_2 -0.304(2)  0.125
 Na16'_1  0.1397(10)  0.125
 Na16'_2 -0.3625(11)  0.125
 Na16''_1  0.244(2)  0.125
 Na16''_2 -0.259(2)  0.125
 Na16_1  0.3187(6)  0.125
 Na16_2 -0.1808(6)  0.125
 Na14'_1  0.3572(9)  0.125
 Na14'_2 -0.1389(8)  0.125
 Na14''_1  0.0385(13)  0.125
 Na14''_2 -0.4634(17)  0.125
 Na14_1  0.1611(5)  0.125
 Na14_2 -0.3389(5)  0.125
 C1_1b  0.729  0.875
 C2_1b  0.719  0.875
 C3_1b  0.7353  0.875
 C4_1b  0.7612  0.875
 C5_1b  0.7695  0.875
 C6_1b  0.7536  0.875
 H1c3_1b  0.7291  0.875
 H1c4_1b  0.7735  0.875
 H1c5_1b  0.7868  0.875
 H1c6_1b  0.7593  0.875
 C1_1c  1.191  0.125
 C2_1c  1.2226  0.125
 C3_1c  1.2693  0.125
 C4_1c  1.2825  0.125
 C5_1c  1.2492  0.125
 C6_1c  1.2023  0.125
 H1c3_1c  1.292  0.125
 H1c4_1c  1.3153  0.125
 H1c5_1c  1.2587  0.125
 H1c6_1c  1.1791  0.125
 C1_1d  1.2006  0.125
 C2_1d  1.2125  0.125
 C3_1d  1.2598  0.125
 C4_1d  1.2941  0.125
 C5_1d  1.2803  0.125
 C6_1d  1.233  0.125
 H1c3_1d  1.2689  0.125
 H1c4_1d  1.3279  0.125
 H1c5_1d  1.3042  0.125
 H1c6_1d  1.2233  0.125
 C1_2b  0.2299  0.875
 C2_2b  0.2196  0.875
 C3_2b  0.2345  0.875
 C4_2b  0.2601  0.875
 C5_2b  0.2702  0.875
 C6_2b  0.2552  0.875
 H1c3_2b  0.2274  0.875
 H1c4_2b  0.2708  0.875
 H1c5_2b  0.2877  0.875
 H1c6_2b  0.2621  0.875
 C1_2c  0.6946  0.125
 C2_2c  0.7239  0.125
 C3_2c  0.7695  0.125
 C4_2c  0.7847  0.125
 C5_2c  0.7545  0.125
 C6_2c  0.7087  0.125
 H1c3_2c  0.7902  0.125
 H1c4_2c  0.8163  0.125
 H1c5_2c  0.7654  0.125
 H1c6_2c  0.6877  0.125
 C1_2d  0.6925  0.125
 C2_2d  0.7061  0.125
 C3_2d  0.7545  0.125
 C4_2d  0.7883  0.125
 C5_2d  0.7737  0.125
 C6_2d  0.7253  0.125
 H1c3_2d  0.7644  0.125
 H1c4_2d  0.8221  0.125
 H1c5_2d  0.7975  0.125
 H1c6_2d  0.715  0.125

loop_
 _atom_site_displace_Fourier_atom_site_label
 _atom_site_displace_Fourier_axis
 _atom_site_displace_Fourier_wave_vector_seq_id
 _atom_site_displace_Fourier_param_cos
 _atom_site_displace_Fourier_param_sin
 S1a_1     x  1    -0.00300(7)       0.00112(7)
 S1a_1     y  1     0.0196(2)       -0.0096(2)
 S1a_1     z  1    -0.00130(6)       0.00015(6)
 S1a_1     x  2     0.00714(7)       0.00376(7)
 S1a_1     y  2     0.0009(2)        0.0267(2)
 S1a_1     z  2    -0.00072(5)      -0.00183(5)
 S1a_1     x  3    -0.00283(7)       0.01656(7)
 S1a_1     y  3    -0.0139(2)        0.0040(2)
 S1a_1     z  3    -0.00060(5)       0.00308(5)
 S1a_1     x  4     0               -0.00124(6)
 S1a_1     y  4     0               -0.01085(17)
 S1a_1     z  4     0               -0.00045(4)
 S1a_2     x  1    -0.00347(7)       0.00113(7)
 S1a_2     y  1    -0.0188(2)        0.0096(2)
 S1a_2     z  1    -0.00144(6)      -0.00016(6)
 S1a_2     x  2    -0.00720(7)      -0.00429(7)
 S1a_2     y  2     0.0009(2)        0.0264(2)
 S1a_2     z  2     0.00038(5)       0.00187(5)
 S1a_2     x  3    -0.00265(8)       0.01681(7)
 S1a_2     y  3     0.0140(2)       -0.0036(2)
 S1a_2     z  3    -0.00032(5)       0.00303(5)
 S1a_2     x  4     0                0.00111(6)
 S1a_2     y  4     0               -0.01054(17)
 S1a_2     z  4     0                0.00032(4)
 O1a_1     x  1     0.0004(2)       -0.0022(2)
 O1a_1     y  1     0.0237(6)        0.0036(7)
 O1a_1     z  1     0.00336(16)     -0.00055(16)
 O1a_1     x  2    -0.0064(2)        0.0060(2)
 O1a_1     y  2    -0.0308(6)       -0.0012(6)
 O1a_1     z  2     0.00146(15)     -0.00060(15)
 O1a_1     x  3    -0.0072(2)       -0.0138(2)
 O1a_1     y  3     0.0116(7)       -0.0128(6)
 O1a_1     z  3    -0.00275(15)     -0.00369(15)
 O1a_1     x  4     0                0.00307(15)
 O1a_1     y  4     0                0.0142(5)
 O1a_1     z  4     0                0.00006(12)
 O1a_2     x  1    -0.0003(2)       -0.0024(2)
 O1a_2     y  1    -0.0205(6)       -0.0073(7)
 O1a_2     z  1     0.00285(16)     -0.00109(16)
 O1a_2     x  2     0.0076(2)       -0.0054(2)
 O1a_2     y  2    -0.0323(6)       -0.0020(6)
 O1a_2     z  2    -0.00155(15)     -0.00049(15)
 O1a_2     x  3    -0.0098(2)       -0.0147(2)
 O1a_2     y  3    -0.0091(7)        0.0140(6)
 O1a_2     z  3    -0.00216(15)     -0.00168(15)
 O1a_2     x  4     0               -0.00267(15)
 O1a_2     y  4     0                0.0138(5)
 O1a_2     z  4     0               -0.00043(12)
 O2a_1     x  1    -0.00258(20)      0.0022(2)
 O2a_1     y  1     0.0043(7)       -0.0169(6)
 O2a_1     z  1    -0.00362(16)      0.00148(16)
 O2a_1     x  2     0.0005(2)       -0.0077(2)
 O2a_1     y  2     0.0290(6)        0.0009(6)
 O2a_1     z  2    -0.00128(15)      0.00247(15)
 O2a_1     x  3     0.0118(2)       -0.0132(2)
 O2a_1     y  3     0.0128(6)        0.0095(6)
 O2a_1     z  3     0.00263(15)     -0.00097(16)
 O2a_1     x  4     0               -0.00015(15)
 O2a_1     y  4     0                0.0124(5)
 O2a_1     z  4     0                0.00082(11)
 O2a_2     x  1    -0.0046(2)        0.0032(2)
 O2a_2     y  1    -0.0035(7)        0.0213(6)
 O2a_2     z  1    -0.00453(16)      0.00175(16)
 O2a_2     x  2    -0.0014(2)        0.0076(2)
 O2a_2     y  2     0.0320(6)        0.0011(6)
 O2a_2     z  2     0.00195(16)     -0.00262(15)
 O2a_2     x  3     0.0131(2)       -0.0125(2)
 O2a_2     y  3    -0.0135(6)       -0.0086(6)
 O2a_2     z  3     0.00120(15)     -0.00167(16)
 O2a_2     x  4     0                0.00024(15)
 O2a_2     y  4     0                0.0125(5)
 O2a_2     z  4     0               -0.00061(11)
 O3a_1     x  1    -0.0027(2)        0.0165(2)
 O3a_1     y  1     0.0382(6)       -0.0058(7)
 O3a_1     z  1    -0.00157(16)      0.00735(16)
 O3a_1     x  2     0.0115(2)       -0.0003(2)
 O3a_1     y  2     0.0152(7)        0.0044(6)
 O3a_1     z  2    -0.00023(15)     -0.00292(15)
 O3a_1     x  3     0.0018(2)        0.0157(2)
 O3a_1     y  3    -0.0037(6)        0.0216(7)
 O3a_1     z  3     0.00016(15)      0.00194(15)
 O3a_1     x  4     0                0.00088(14)
 O3a_1     y  4     0               -0.0035(4)
 O3a_1     z  4     0                0.00096(10)
 O3a_2     x  1    -0.0036(2)        0.0158(2)
 O3a_2     y  1    -0.0358(6)        0.0047(7)
 O3a_2     z  1    -0.00195(16)      0.00740(16)
 O3a_2     x  2    -0.0116(2)        0.0000(2)
 O3a_2     y  2     0.0173(7)        0.0021(6)
 O3a_2     z  2    -0.00032(15)      0.00193(15)
 O3a_2     x  3     0.0023(2)        0.0144(2)
 O3a_2     y  3     0.0020(6)       -0.0224(7)
 O3a_2     z  3     0.00077(15)      0.00219(15)
 O3a_2     x  4     0               -0.00045(14)
 O3a_2     y  4     0               -0.0032(4)
 O3a_2     z  4     0                0.00022(10)
 N1a_1     x  1    -0.0032(2)        0.0097(2)
 N1a_1     y  1     0.0292(8)       -0.0119(8)
 N1a_1     z  1    -0.00216(19)      0.00178(18)
 N1a_1     x  2     0.0086(2)        0.0008(2)
 N1a_1     y  2     0.0125(7)        0.0189(7)
 N1a_1     z  2    -0.00092(17)     -0.00247(18)
 N1a_1     x  3     0.0052(2)        0.0159(2)
 N1a_1     y  3    -0.0067(7)        0.0107(8)
 N1a_1     z  3     0.00043(18)      0.00266(18)
 N1a_1     x  4     0               -0.00010(17)
 N1a_1     y  4     0               -0.0081(5)
 N1a_1     z  4     0               -0.00022(12)
 N1a_2     x  1    -0.0032(2)        0.0091(2)
 N1a_2     y  1    -0.0277(8)        0.0113(8)
 N1a_2     z  1    -0.00104(19)      0.00120(18)
 N1a_2     x  2    -0.0105(2)       -0.0012(2)
 N1a_2     y  2     0.0118(7)        0.0210(7)
 N1a_2     z  2     0.00089(17)      0.00085(18)
 N1a_2     x  3    -0.0018(2)        0.0156(2)
 N1a_2     y  3     0.0109(7)       -0.0110(8)
 N1a_2     z  3     0.00000(18)      0.00314(18)
 N1a_2     x  4     0                0.00035(17)
 N1a_2     y  4     0               -0.0087(5)
 N1a_2     z  4     0                0.00033(12)
 C7a_1     x  1    -0.0038(3)        0.0128(3)
 C7a_1     y  1     0.0256(8)       -0.0049(8)
 C7a_1     z  1    -0.0019(2)        0.0061(2)
 C7a_1     x  2     0.0113(3)        0.0014(3)
 C7a_1     y  2     0.0153(8)        0.0097(8)
 C7a_1     z  2     0.0008(2)       -0.0018(2)
 C7a_1     x  3    -0.0018(3)        0.0161(3)
 C7a_1     y  3    -0.0092(8)        0.0147(8)
 C7a_1     z  3     0.0009(2)        0.0026(2)
 C7a_1     x  4     0                0.0006(2)
 C7a_1     y  4     0               -0.0038(6)
 C7a_1     z  4     0                0.00005(15)
 C7a_2     x  1    -0.0037(3)        0.0081(3)
 C7a_2     y  1    -0.0286(8)        0.0055(8)
 C7a_2     z  1    -0.0016(2)        0.0055(2)
 C7a_2     x  2    -0.0089(3)       -0.0031(3)
 C7a_2     y  2     0.0096(8)        0.0135(8)
 C7a_2     z  2     0.0003(2)        0.0028(2)
 C7a_2     x  3    -0.0006(3)        0.0156(3)
 C7a_2     y  3     0.0066(8)       -0.0125(8)
 C7a_2     z  3    -0.0010(2)        0.0020(2)
 C7a_2     x  4     0                0.0010(2)
 C7a_2     y  4     0               -0.0061(6)
 C7a_2     z  4     0               -0.00014(15)
 S1b_1     x  1    -0.00010(8)       0.02399(13)
 S1b_1     y  1    -0.0399(2)       -0.0102(4)
 S1b_1     z  1     0.00289(6)       0.00411(10)
 S1b_1     x  2    -0.01273(12)      0.00407(9)
 S1b_1     y  2     0.0191(3)       -0.0610(2)
 S1b_1     z  2    -0.00732(9)       0.00445(7)
 S1b_1     x  3    -0.00660(11)      0.00499(10)
 S1b_1     y  3     0.0223(3)        0.0035(3)
 S1b_1     z  3     0.00038(8)      -0.00187(8)
 S1b_2     x  1     0.00002(8)       0.02547(13)
 S1b_2     y  1     0.0373(2)        0.0071(4)
 S1b_2     z  1     0.00286(6)       0.00501(10)
 S1b_2     x  2     0.01244(12)     -0.00539(9)
 S1b_2     y  2     0.0207(3)       -0.0537(2)
 S1b_2     z  2     0.00788(9)      -0.00532(6)
 S1b_2     x  3    -0.00678(10)      0.00435(11)
 S1b_2     y  3    -0.0200(3)       -0.0055(3)
 S1b_2     z  3    -0.00011(8)      -0.00254(8)
 O1b_1     x  1     0.0257(3)        0.0079(2)
 O1b_1     y  1    -0.0504(10)       0.0372(7)
 O1b_1     z  1     0.0060(2)        0.00309(17)
 O1b_1     x  2     0.0175(3)        0.0172(3)
 O1b_1     y  2    -0.0807(8)       -0.0331(9)
 O1b_1     z  2     0.0047(2)        0.0076(2)
 O1b_1     x  3     0.0105(2)        0.0018(3)
 O1b_1     y  3    -0.0103(6)       -0.0244(11)
 O1b_1     z  3    -0.00129(15)      0.0008(3)
 O1b_2     x  1     0.0286(3)        0.0134(2)
 O1b_2     y  1     0.0439(10)      -0.0431(7)
 O1b_2     z  1     0.0094(2)        0.00612(18)
 O1b_2     x  2    -0.0159(2)       -0.0181(3)
 O1b_2     y  2    -0.0812(8)       -0.0294(10)
 O1b_2     z  2    -0.00359(19)     -0.0127(2)
 O1b_2     x  3     0.0087(2)        0.0032(3)
 O1b_2     y  3     0.0102(6)        0.0205(11)
 O1b_2     z  3    -0.00387(15)      0.0005(3)
 O2b_1     x  1    -0.0304(3)        0.0141(3)
 O2b_1     y  1    -0.0315(8)       -0.0449(10)
 O2b_1     z  1    -0.00298(18)      0.0064(2)
 O2b_1     x  2     0.0056(3)       -0.0083(3)
 O2b_1     y  2     0.0785(8)        0.0264(10)
 O2b_1     z  2    -0.00873(19)     -0.0084(2)
 O2b_1     x  3     0.0030(4)       -0.0094(2)
 O2b_1     y  3    -0.0170(11)       0.0156(6)
 O2b_1     z  3     0.0027(3)        0.00008(15)
 O2b_2     x  1    -0.0305(3)        0.0096(3)
 O2b_2     y  1     0.0296(8)        0.0474(10)
 O2b_2     z  1    -0.00643(18)      0.0080(2)
 O2b_2     x  2    -0.0071(3)        0.0096(3)
 O2b_2     y  2     0.0790(8)        0.0270(10)
 O2b_2     z  2     0.00758(19)      0.0090(2)
 O2b_2     x  3     0.0003(4)       -0.0061(2)
 O2b_2     y  3     0.0208(11)      -0.0151(6)
 O2b_2     z  3     0.0039(3)        0.00185(15)
 O3b_1     x  1     0.0045(2)        0.0224(3)
 O3b_1     y  1     0.0467(7)       -0.0114(10)
 O3b_1     z  1     0.00481(17)     -0.0145(2)
 O3b_1     x  2    -0.0121(3)        0.0114(3)
 O3b_1     y  2    -0.0025(9)        0.0150(9)
 O3b_1     z  2    -0.0012(2)       -0.0011(2)
 O3b_1     x  3    -0.0055(3)        0.0037(2)
 O3b_1     y  3     0.0084(10)       0.0048(7)
 O3b_1     z  3     0.0013(2)       -0.00091(16)
 O3b_2     x  1     0.0066(2)        0.0245(3)
 O3b_2     y  1    -0.0557(7)        0.0003(10)
 O3b_2     z  1     0.00434(17)     -0.0161(2)
 O3b_2     x  2     0.0114(3)       -0.0117(3)
 O3b_2     y  2    -0.0060(9)        0.0205(9)
 O3b_2     z  2    -0.0006(2)        0.0032(2)
 O3b_2     x  3    -0.0041(3)        0.0071(2)
 O3b_2     y  3    -0.0100(9)       -0.0093(7)
 O3b_2     z  3     0.0033(2)        0.00059(16)
 N1b_1     x  1     0.0059(2)        0.0307(4)
 N1b_1     y  1     0.0002(8)       -0.0124(12)
 N1b_1     z  1     0.00479(19)     -0.0036(3)
 N1b_1     x  2    -0.0132(3)        0.0142(3)
 N1b_1     y  2     0.0040(10)      -0.0263(9)
 N1b_1     z  2    -0.0032(3)        0.0038(2)
 N1b_1     x  3    -0.0088(4)        0.0059(3)
 N1b_1     y  3     0.0175(11)       0.0019(8)
 N1b_1     z  3     0.0004(3)       -0.0012(2)
 N1b_2     x  1     0.0036(2)        0.0293(4)
 N1b_2     y  1     0.0016(8)        0.0077(12)
 N1b_2     z  1     0.00358(19)     -0.0022(3)
 N1b_2     x  2     0.0143(3)       -0.0112(3)
 N1b_2     y  2    -0.0028(10)      -0.0332(10)
 N1b_2     z  2     0.0052(2)       -0.0032(2)
 N1b_2     x  3    -0.0029(4)        0.0045(3)
 N1b_2     y  3    -0.0246(11)       0.0030(8)
 N1b_2     z  3     0.0006(3)       -0.0015(2)
 C7b_1     x  1     0.0030(3)        0.0233(4)
 C7b_1     y  1     0.0211(9)       -0.0065(13)
 C7b_1     z  1     0.0048(2)       -0.0072(3)
 C7b_1     x  2    -0.0135(4)        0.0071(3)
 C7b_1     y  2    -0.0019(12)      -0.0109(10)
 C7b_1     z  2    -0.0043(3)        0.0005(3)
 C7b_1     x  3    -0.0029(4)        0.0059(3)
 C7b_1     y  3     0.0165(12)       0.0037(9)
 C7b_1     z  3     0.0003(3)       -0.0019(2)
 C7b_2     x  1     0.0030(3)        0.0202(4)
 C7b_2     y  1    -0.0203(9)        0.0029(13)
 C7b_2     z  1     0.0050(2)       -0.0099(3)
 C7b_2     x  2     0.0095(4)       -0.0080(3)
 C7b_2     y  2    -0.0011(12)       0.0002(9)
 C7b_2     z  2     0.0004(3)       -0.0009(3)
 C7b_2     x  3    -0.0072(4)        0.0046(3)
 C7b_2     y  3    -0.0086(12)      -0.0028(10)
 C7b_2     z  3     0.0022(3)        0.0008(2)
 O28w_1    x  1    -0.0283(3)        0.0077(2)
 O28w_1    y  1     0.0077(7)        0.0036(7)
 O28w_1    z  1     0.0080(2)        0.00148(18)
 O28w_1    x  2    -0.0083(2)        0.0012(3)
 O28w_1    y  2     0.0041(7)       -0.0276(8)
 O28w_1    z  2    -0.00344(16)      0.0010(2)
 O28w_1    x  3    -0.0012(2)       -0.0089(2)
 O28w_1    y  3     0.0071(7)       -0.0245(8)
 O28w_1    z  3    -0.00764(18)     -0.00241(19)
 O28w_1    x  4     0               -0.0059(5)
 O28w_1    y  4     0               -0.0203(16)
 O28w_1    z  4     0               -0.0132(4)
 O28w_2    x  1    -0.0289(3)        0.0099(2)
 O28w_2    y  1    -0.0077(7)       -0.0001(7)
 O28w_2    z  1     0.0081(2)        0.00098(18)
 O28w_2    x  2     0.0068(2)       -0.0023(3)
 O28w_2    y  2     0.0041(7)       -0.0250(8)
 O28w_2    z  2     0.00313(16)     -0.0006(2)
 O28w_2    x  3     0.0002(2)       -0.0101(2)
 O28w_2    y  3    -0.0050(7)        0.0247(7)
 O28w_2    z  3    -0.00741(18)     -0.00298(19)
 O28w_2    x  4     0                0.0034(6)
 O28w_2    y  4     0               -0.0173(18)
 O28w_2    z  4     0                0.0133(5)
 O28w'_1   x  1    -0.0283(3)        0.0077(2)
 O28w'_1   y  1     0.0077(7)        0.0036(7)
 O28w'_1   z  1     0.0080(2)        0.00148(18)
 O28w'_1   x  2    -0.0083(2)        0.0012(3)
 O28w'_1   y  2     0.0041(7)       -0.0276(8)
 O28w'_1   z  2    -0.00344(16)      0.0010(2)
 O28w'_1   x  3    -0.0012(2)       -0.0089(2)
 O28w'_1   y  3     0.0071(7)       -0.0245(8)
 O28w'_1   z  3    -0.00764(18)     -0.00241(19)
 O28w'_1   x  4     0               -0.0059(5)
 O28w'_1   y  4     0               -0.0203(16)
 O28w'_1   z  4     0               -0.0132(4)
 O28w'_2   x  1    -0.0289(3)        0.0099(2)
 O28w'_2   y  1    -0.0077(7)       -0.0001(7)
 O28w'_2   z  1     0.0081(2)        0.00098(18)
 O28w'_2   x  2     0.0068(2)       -0.0023(3)
 O28w'_2   y  2     0.0041(7)       -0.0250(8)
 O28w'_2   z  2     0.00313(16)     -0.0006(2)
 O28w'_2   x  3     0.0002(2)       -0.0101(2)
 O28w'_2   y  3    -0.0050(7)        0.0247(7)
 O28w'_2   z  3    -0.00741(18)     -0.00298(19)
 O28w'_2   x  4     0                0.0034(6)
 O28w'_2   y  4     0               -0.0173(18)
 O28w'_2   z  4     0                0.0133(5)
 O18w_1    x  1     0.0215(3)        0.0218(2)
 O18w_1    y  1    -0.0329(8)       -0.0011(7)
 O18w_1    z  1    -0.0088(2)        0.00604(17)
 O18w_1    x  2     0.0037(3)        0.0020(3)
 O18w_1    y  2    -0.0096(7)        0.0024(8)
 O18w_1    z  2    -0.00356(18)      0.00161(18)
 O18w_1    x  3    -0.0009(3)       -0.0224(2)
 O18w_1    y  3    -0.0101(8)        0.0143(7)
 O18w_1    z  3    -0.00166(20)     -0.00369(17)
 O18w_1    x  4     0.00275(18)      0
 O18w_1    y  4    -0.0027(5)        0
 O18w_1    z  4     0.00175(13)      0
 O18w_2    x  1     0.0233(3)        0.0235(2)
 O18w_2    y  1     0.0332(8)       -0.0016(7)
 O18w_2    z  1    -0.0085(2)        0.00421(17)
 O18w_2    x  2    -0.0053(3)       -0.0014(3)
 O18w_2    y  2    -0.0086(7)        0.0027(7)
 O18w_2    z  2     0.00348(19)     -0.00109(17)
 O18w_2    x  3    -0.0017(3)       -0.0222(2)
 O18w_2    y  3     0.0076(8)       -0.0135(7)
 O18w_2    z  3    -0.00167(20)     -0.00337(16)
 O18w_2    x  4    -0.00139(18)      0
 O18w_2    y  4    -0.0012(5)        0
 O18w_2    z  4    -0.00119(13)      0
 O18w'_1   x  1     0.0215(3)        0.0218(2)
 O18w'_1   y  1    -0.0329(8)       -0.0011(7)
 O18w'_1   z  1    -0.0088(2)        0.00604(17)
 O18w'_1   x  2     0.0037(3)        0.0020(3)
 O18w'_1   y  2    -0.0096(7)        0.0024(8)
 O18w'_1   z  2    -0.00356(18)      0.00161(18)
 O18w'_1   x  3    -0.0009(3)       -0.0224(2)
 O18w'_1   y  3    -0.0101(8)        0.0143(7)
 O18w'_1   z  3    -0.00166(20)     -0.00369(17)
 O18w'_1   x  4     0.00275(18)      0
 O18w'_1   y  4    -0.0027(5)        0
 O18w'_1   z  4     0.00175(13)      0
 O18w'_2   x  1     0.0233(3)        0.0235(2)
 O18w'_2   y  1     0.0332(8)       -0.0016(7)
 O18w'_2   z  1    -0.0085(2)        0.00421(17)
 O18w'_2   x  2    -0.0053(3)       -0.0014(3)
 O18w'_2   y  2    -0.0086(7)        0.0027(7)
 O18w'_2   z  2     0.00348(19)     -0.00109(17)
 O18w'_2   x  3    -0.0017(3)       -0.0222(2)
 O18w'_2   y  3     0.0076(8)       -0.0135(7)
 O18w'_2   z  3    -0.00167(20)     -0.00337(16)
 O18w'_2   x  4    -0.00139(18)      0
 O18w'_2   y  4    -0.0012(5)        0
 O18w'_2   z  4    -0.00119(13)      0
 O19w'_1   x  1     0.0215(3)        0.0218(2)
 O19w'_1   y  1    -0.0329(8)       -0.0011(7)
 O19w'_1   z  1    -0.0088(2)        0.00604(17)
 O19w'_1   x  2     0.0037(3)        0.0020(3)
 O19w'_1   y  2    -0.0096(7)        0.0024(8)
 O19w'_1   z  2    -0.00356(18)      0.00161(18)
 O19w'_1   x  3    -0.0009(3)       -0.0224(2)
 O19w'_1   y  3    -0.0101(8)        0.0143(7)
 O19w'_1   z  3    -0.00166(20)     -0.00369(17)
 O19w'_1   x  4     0.00275(18)      0
 O19w'_1   y  4    -0.0027(5)        0
 O19w'_1   z  4     0.00175(13)      0
 O19w'_2   x  1     0.0233(3)        0.0235(2)
 O19w'_2   y  1     0.0332(8)       -0.0016(7)
 O19w'_2   z  1    -0.0085(2)        0.00421(17)
 O19w'_2   x  2    -0.0053(3)       -0.0014(3)
 O19w'_2   y  2    -0.0086(7)        0.0027(7)
 O19w'_2   z  2     0.00348(19)     -0.00109(17)
 O19w'_2   x  3    -0.0017(3)       -0.0222(2)
 O19w'_2   y  3     0.0076(8)       -0.0135(7)
 O19w'_2   z  3    -0.00167(20)     -0.00337(16)
 O19w'_2   x  4    -0.00139(18)      0
 O19w'_2   y  4    -0.0012(5)        0
 O19w'_2   z  4    -0.00119(13)      0
 O24w_1    x  1    -0.0003(2)        0.0022(2)
 O24w_1    y  1    -0.0008(6)       -0.0183(8)
 O24w_1    z  1     0.00088(17)      0.00697(19)
 O24w_1    x  2     0.0067(2)        0.0037(2)
 O24w_1    y  2     0.0091(8)       -0.0147(7)
 O24w_1    z  2     0.00283(17)      0.00167(16)
 O24w_1    x  3    -0.0032(2)        0.0140(2)
 O24w_1    y  3     0.0167(7)        0.0097(7)
 O24w_1    z  3     0.00053(17)      0.00207(17)
 O24w_1    x  4     0               -0.00159(19)
 O24w_1    y  4     0                0.0266(6)
 O24w_1    z  4     0               -0.00117(14)
 O24w_2    x  1    -0.0007(2)        0.0022(2)
 O24w_2    y  1     0.0026(7)        0.0119(8)
 O24w_2    z  1     0.00076(17)      0.00729(19)
 O24w_2    x  2    -0.0061(2)       -0.0041(2)
 O24w_2    y  2     0.0059(8)       -0.0125(7)
 O24w_2    z  2    -0.00310(17)     -0.00116(16)
 O24w_2    x  3    -0.0052(2)        0.0138(2)
 O24w_2    y  3    -0.0190(7)       -0.0054(7)
 O24w_2    z  3     0.00188(17)      0.00248(17)
 O24w_2    x  4     0                0.00217(19)
 O24w_2    y  4     0                0.0286(6)
 O24w_2    z  4     0                0.00052(14)
 O24w'_1   x  1    -0.0003(2)        0.0022(2)
 O24w'_1   y  1    -0.0008(6)       -0.0183(8)
 O24w'_1   z  1     0.00088(17)      0.00697(19)
 O24w'_1   x  2     0.0067(2)        0.0037(2)
 O24w'_1   y  2     0.0091(8)       -0.0147(7)
 O24w'_1   z  2     0.00283(17)      0.00167(16)
 O24w'_1   x  3    -0.0032(2)        0.0140(2)
 O24w'_1   y  3     0.0167(7)        0.0097(7)
 O24w'_1   z  3     0.00053(17)      0.00207(17)
 O24w'_1   x  4     0               -0.00159(19)
 O24w'_1   y  4     0                0.0266(6)
 O24w'_1   z  4     0               -0.00117(14)
 O24w'_2   x  1    -0.0007(2)        0.0022(2)
 O24w'_2   y  1     0.0026(7)        0.0119(8)
 O24w'_2   z  1     0.00076(17)      0.00729(19)
 O24w'_2   x  2    -0.0061(2)       -0.0041(2)
 O24w'_2   y  2     0.0059(8)       -0.0125(7)
 O24w'_2   z  2    -0.00310(17)     -0.00116(16)
 O24w'_2   x  3    -0.0052(2)        0.0138(2)
 O24w'_2   y  3    -0.0190(7)       -0.0054(7)
 O24w'_2   z  3     0.00188(17)      0.00248(17)
 O24w'_2   x  4     0                0.00217(19)
 O24w'_2   y  4     0                0.0286(6)
 O24w'_2   z  4     0                0.00052(14)
 O23w_1    x  1    -0.0106(3)        0.0311(9)
 O23w_1    y  1    -0.0899(8)        0.026(3)
 O23w_1    z  1     0.0011(2)        0.0014(6)
 O23w_1    x  2    -0.0451(6)       -0.0311(3)
 O23w_1    y  2    -0.036(2)        -0.0203(10)
 O23w_1    z  2     0.0118(5)        0.0070(2)
 O23w_1    x  3     0                0.0089(4)
 O23w_1    y  3     0               -0.0344(13)
 O23w_1    z  3     0                0.0043(3)
 O23w_2    x  1    -0.0044(3)        0.0234(9)
 O23w_2    y  1     0.0857(8)       -0.031(3)
 O23w_2    z  1     0.0022(2)       -0.0004(7)
 O23w_2    x  2     0.0376(7)        0.0249(3)
 O23w_2    y  2    -0.034(2)        -0.0155(10)
 O23w_2    z  2    -0.0133(5)       -0.0075(2)
 O23w_2    x  3     0                0.0125(5)
 O23w_2    y  3     0                0.0341(14)
 O23w_2    z  3     0                0.0044(3)
 Na6_1     x  1    -0.00661(16)      0.0322(5)
 Na6_1     y  1    -0.0630(5)        0.0483(15)
 Na6_1     z  1     0.00048(12)      0.0016(4)
 Na6_1     x  2    -0.0185(4)       -0.0090(2)
 Na6_1     y  2    -0.0430(12)      -0.0146(6)
 Na6_1     z  2     0.0069(3)        0.00380(14)
 Na6_1     x  3     0                0.0041(3)
 Na6_1     y  3     0               -0.0370(8)
 Na6_1     z  3     0                0.00525(19)
 Na6_2     x  1    -0.00702(16)      0.0336(5)
 Na6_2     y  1     0.0613(5)       -0.0469(16)
 Na6_2     z  1     0.00073(12)      0.0016(4)
 Na6_2     x  2     0.0205(4)        0.0084(2)
 Na6_2     y  2    -0.0411(12)      -0.0134(6)
 Na6_2     z  2    -0.0067(3)       -0.00408(14)
 Na6_2     x  3     0                0.0033(3)
 Na6_2     y  3     0                0.0362(8)
 Na6_2     z  3     0                0.00459(19)
 Na2_1     x  1    -0.0160(6)        0.0172(8)
 Na2_1     y  1     0.094(2)         0.257(3)
 Na2_1     z  1     0.0073(5)        0.0032(7)
 Na2_1     x  2    -0.0194(3)       -0.0029(5)
 Na2_1     y  2    -0.0813(8)        0.0537(17)
 Na2_1     z  2     0.00045(19)      0.0011(4)
 Na2_2     x  1    -0.0187(6)        0.0132(8)
 Na2_2     y  1    -0.092(2)        -0.257(3)
 Na2_2     z  1     0.0073(5)        0.0028(6)
 Na2_2     x  2     0.0195(3)        0.0048(5)
 Na2_2     y  2    -0.0822(8)        0.0527(17)
 Na2_2     z  2    -0.00099(19)     -0.0013(4)
 C1_1a     x  1    -0.00227(11)     -0.00249(11)
 C1_1a     y  1     0.0124(6)       -0.0043(6)
 C1_1a     z  1    -0.00196(12)      0.00499(12)
 C1_1a     x  2     0.00557(11)      0.00696(11)
 C1_1a     y  2    -0.0034(6)        0.0155(6)
 C1_1a     z  2     0.00197(12)     -0.00167(12)
 C1_1a     x  3    -0.00967(12)      0.01425(12)
 C1_1a     y  3    -0.0109(6)        0.0007(6)
 C1_1a     z  3    -0.00268(12)      0.00143(12)
 C1_1a     x  4     0.00176(7)      -0.00114(4)
 C1_1a     y  4     0.0042(4)       -0.0027(2)
 C1_1a     z  4    -0.00028(7)       0.00018(4)
 C2_1a     x  1    -0.00367(17)      0.00366(16)
 C2_1a     y  1     0.0133(6)        0.0013(6)
 C2_1a     z  1    -0.00247(9)       0.00784(9)
 C2_1a     x  2     0.00668(17)      0.00567(17)
 C2_1a     y  2     0.0050(6)        0.0109(6)
 C2_1a     z  2     0.00218(9)      -0.00219(9)
 C2_1a     x  3    -0.00771(17)      0.01413(17)
 C2_1a     y  3    -0.0106(6)        0.0067(6)
 C2_1a     z  3    -0.00218(9)       0.00120(9)
 C2_1a     x  4     0.00096(9)      -0.00077(7)
 C2_1a     y  4     0.0013(3)       -0.0011(3)
 C2_1a     z  4    -0.00055(5)       0.00045(4)
 C3_1a     x  1    -0.00366(16)      0.00273(15)
 C3_1a     y  1     0.0068(5)        0.0059(5)
 C3_1a     z  1    -0.00464(8)       0.01207(8)
 C3_1a     x  2     0.00485(16)      0.00731(15)
 C3_1a     y  2     0.0101(5)        0.0062(5)
 C3_1a     z  2     0.00339(8)      -0.00219(8)
 C3_1a     x  3    -0.01214(16)      0.01062(16)
 C3_1a     y  3    -0.0085(5)        0.0077(5)
 C3_1a     z  3    -0.00182(8)       0.00006(8)
 C3_1a     x  4     0.00144(11)     -0.00034(3)
 C3_1a     y  4    -0.0025(4)        0.00059(8)
 C3_1a     z  4    -0.00131(5)       0.000310(12)
 C4_1a     x  1    -0.00060(11)     -0.00401(11)
 C4_1a     y  1    -0.0004(4)        0.0030(4)
 C4_1a     z  1    -0.00689(9)       0.01297(9)
 C4_1a     x  2     0.00090(11)      0.00906(11)
 C4_1a     y  2     0.0074(4)        0.0062(4)
 C4_1a     z  2     0.00431(9)      -0.00120(9)
 C4_1a     x  3    -0.01679(11)      0.00435(11)
 C4_1a     y  3    -0.0061(4)        0.0054(4)
 C4_1a     z  3    -0.00155(9)      -0.00072(9)
 C4_1a     x  4     0.00249(7)       0.00088(3)
 C4_1a     y  4    -0.0032(3)       -0.00114(10)
 C4_1a     z  4    -0.00151(6)      -0.00053(2)
 C5_1a     x  1     0.00253(14)     -0.00944(14)
 C5_1a     y  1     0.0003(4)       -0.0029(4)
 C5_1a     z  1    -0.00588(8)       0.01021(8)
 C5_1a     x  2    -0.00088(14)      0.00951(14)
 C5_1a     y  2    -0.0021(4)        0.0066(4)
 C5_1a     z  2     0.00391(8)      -0.00072(8)
 C5_1a     x  3    -0.01829(14)      0.00261(14)
 C5_1a     y  3    -0.0029(4)        0.0012(4)
 C5_1a     z  3    -0.00207(8)      -0.00088(7)
 C5_1a     x  4     0.00313(9)       0.00159(4)
 C5_1a     y  4    -0.0001(3)       -0.00004(14)
 C5_1a     z  4    -0.00109(5)      -0.00055(2)
 C6_1a     x  1     0.00101(13)     -0.00922(13)
 C6_1a     y  1     0.0065(5)       -0.0058(5)
 C6_1a     z  1    -0.00306(10)      0.00629(10)
 C6_1a     x  2     0.00177(13)      0.00922(13)
 C6_1a     y  2    -0.0088(5)        0.0114(5)
 C6_1a     z  2     0.00278(10)     -0.00115(10)
 C6_1a     x  3    -0.01616(13)      0.00886(13)
 C6_1a     y  3    -0.0051(5)       -0.0034(5)
 C6_1a     z  3    -0.00294(10)      0.00012(9)
 C6_1a     x  4     0.00325(9)       0.0000(9)
 C6_1a     y  4     0.0043(4)        0.000046(4)
 C6_1a     z  4    -0.00057(7)       0.0000(7)
 H1c3_1a   x  1    -0.0049(2)        0.0069(2)
 H1c3_1a   y  1     0.0072(8)        0.0099(8)
 H1c3_1a   z  1    -0.00503(9)       0.01408(9)
 H1c3_1a   x  2     0.0058(2)        0.0065(2)
 H1c3_1a   y  2     0.0162(7)        0.0035(8)
 H1c3_1a   z  2     0.00356(9)      -0.00258(9)
 H1c3_1a   x  3    -0.0108(2)        0.0109(2)
 H1c3_1a   y  3    -0.0088(7)        0.0117(7)
 H1c3_1a   z  3    -0.00147(9)      -0.00006(9)
 H1c3_1a   x  4     0.00084(14)     -0.00027(4)
 H1c3_1a   y  4    -0.0047(5)        0.00150(16)
 H1c3_1a   z  4    -0.00154(6)       0.00050(2)
 H1c4_1a   x  1     0.00015(11)     -0.00447(11)
 H1c4_1a   y  1    -0.0055(7)        0.0040(7)
 H1c4_1a   z  1    -0.00947(13)      0.01530(13)
 H1c4_1a   x  2    -0.00090(11)      0.00916(11)
 H1c4_1a   y  2     0.0127(7)        0.0060(7)
 H1c4_1a   z  2     0.00510(13)     -0.00062(13)
 H1c4_1a   x  3    -0.01741(11)      0.00015(11)
 H1c4_1a   y  3    -0.0071(7)        0.0081(7)
 H1c4_1a   z  3    -0.00084(13)     -0.00099(13)
 H1c4_1a   x  4     0.00226(6)       0.00172(5)
 H1c4_1a   y  4    -0.0051(4)       -0.0039(3)
 H1c4_1a   z  4    -0.00163(7)      -0.00124(5)
 H1c5_1a   x  1     0.00638(19)     -0.01297(19)
 H1c5_1a   y  1    -0.0035(7)       -0.0060(7)
 H1c5_1a   z  1    -0.00751(9)       0.01073(9)
 H1c5_1a   x  2    -0.00408(19)      0.00926(19)
 H1c5_1a   y  2    -0.0030(7)        0.0042(7)
 H1c5_1a   z  2     0.00429(9)       0.00015(9)
 H1c5_1a   x  3    -0.01896(19)     -0.00368(19)
 H1c5_1a   y  3    -0.0007(7)        0.0029(7)
 H1c5_1a   z  3    -0.00161(9)      -0.00145(8)
 H1c5_1a   x  4     0.00272(9)       0.00333(10)
 H1c5_1a   y  4    -0.0005(3)       -0.0006(4)
 H1c5_1a   z  4    -0.00089(4)      -0.00109(5)
 H1c6_1a   x  1     0.00292(17)     -0.01311(17)
 H1c6_1a   y  1     0.0067(8)       -0.0098(8)
 H1c6_1a   z  1    -0.00237(12)      0.00436(12)
 H1c6_1a   x  2     0.00062(17)      0.00972(17)
 H1c6_1a   y  2    -0.0155(7)        0.0121(8)
 H1c6_1a   z  2     0.00253(12)     -0.00083(12)
 H1c6_1a   x  3    -0.01748(17)      0.00796(17)
 H1c6_1a   y  3    -0.0031(7)       -0.0069(8)
 H1c6_1a   z  3    -0.00334(12)      0.00004(11)
 H1c6_1a   x  4     0.00383(12)      0.000372(12)
 H1c6_1a   y  4     0.0066(5)        0.00064(5)
 H1c6_1a   z  4    -0.00030(8)      -0.000029(8)
 C1_1b     x  1    -0.00032(15)      0.0108(2)
 C1_1b     y  1    -0.0187(6)       -0.0111(8)
 C1_1b     z  1     0.00510(9)      -0.00037(13)
 C1_1b     x  2    -0.0062(2)       -0.00362(16)
 C1_1b     y  2     0.0200(9)       -0.0247(6)
 C1_1b     z  2    -0.00588(16)      0.00425(10)
 C1_1b     x  3    -0.00837(17)      0.0023(2)
 C1_1b     y  3     0.0120(6)        0.0042(8)
 C1_1b     z  3     0.00176(11)     -0.00022(14)
 C2_1b     x  1     0.00078(15)      0.0117(2)
 C2_1b     y  1     0.0045(6)       -0.0033(8)
 C2_1b     z  1     0.00684(10)     -0.00728(14)
 C2_1b     x  2    -0.0073(2)       -0.00202(17)
 C2_1b     y  2     0.0048(9)       -0.0072(6)
 C2_1b     z  2    -0.00226(15)      0.00249(11)
 C2_1b     x  3    -0.00793(19)      0.0038(2)
 C2_1b     y  3     0.0090(7)        0.0026(8)
 C2_1b     z  3     0.00209(12)      0.00038(14)
 C3_1b     x  1     0.00165(13)      0.00333(19)
 C3_1b     y  1     0.0178(5)        0.0062(7)
 C3_1b     z  1     0.00901(9)      -0.01039(13)
 C3_1b     x  2    -0.0018(2)       -0.00639(13)
 C3_1b     y  2    -0.0088(8)        0.0076(5)
 C3_1b     z  2    -0.00076(15)      0.00099(9)
 C3_1b     x  3    -0.00847(14)      0.0023(2)
 C3_1b     y  3     0.0024(5)       -0.0019(8)
 C3_1b     z  3     0.00181(10)      0.00132(14)
 C4_1b     x  1     0.00437(13)     -0.00542(18)
 C4_1b     y  1     0.0058(4)        0.0070(6)
 C4_1b     z  1     0.00908(8)      -0.00625(11)
 C4_1b     x  2     0.0070(2)       -0.00815(12)
 C4_1b     y  2    -0.0083(7)        0.0011(4)
 C4_1b     z  2    -0.00287(13)      0.00099(7)
 C4_1b     x  3    -0.00889(13)     -0.0006(2)
 C4_1b     y  3     0.0046(4)       -0.0072(7)
 C4_1b     z  3     0.00115(8)       0.00131(12)
 C5_1b     x  1     0.00455(12)     -0.00603(18)
 C5_1b     y  1    -0.0152(4)       -0.0065(6)
 C5_1b     z  1     0.00566(8)      -0.00006(11)
 C5_1b     x  2     0.0087(2)       -0.00758(12)
 C5_1b     y  2     0.0131(7)       -0.0086(4)
 C5_1b     z  2    -0.00685(13)      0.00086(8)
 C5_1b     x  3    -0.00867(13)     -0.00189(19)
 C5_1b     y  3     0.0083(4)       -0.0038(6)
 C5_1b     z  3     0.00144(8)       0.00063(12)
 C6_1b     x  1     0.00085(14)      0.0017(2)
 C6_1b     y  1    -0.0279(5)       -0.0156(7)
 C6_1b     z  1     0.00370(9)       0.00309(12)
 C6_1b     x  2     0.0014(2)       -0.00743(13)
 C6_1b     y  2     0.0291(8)       -0.0211(5)
 C6_1b     z  2    -0.00871(15)      0.00274(8)
 C6_1b     x  3    -0.00865(14)     -0.0004(2)
 C6_1b     y  3     0.0095(5)        0.0025(8)
 C6_1b     z  3     0.00175(9)      -0.00012(14)
 H1c3_1b   x  1     0.00202(17)      0.0038(2)
 H1c3_1b   y  1     0.0343(7)        0.0112(10)
 H1c3_1b   z  1     0.01011(11)     -0.01523(16)
 H1c3_1b   x  2    -0.0027(3)       -0.00580(17)
 H1c3_1b   y  2    -0.0182(11)       0.0209(7)
 H1c3_1b   z  2     0.00162(19)     -0.00038(12)
 H1c3_1b   x  3    -0.00821(19)      0.0032(3)
 H1c3_1b   y  3    -0.0004(8)       -0.0022(10)
 H1c3_1b   z  3     0.00210(13)      0.00177(17)
 H1c4_1b   x  1     0.00760(16)     -0.0106(2)
 H1c4_1b   y  1     0.0122(6)        0.0155(9)
 H1c4_1b   z  1     0.01110(10)     -0.00780(14)
 H1c4_1b   x  2     0.0123(3)       -0.00721(16)
 H1c4_1b   y  2    -0.0217(10)       0.0034(6)
 H1c4_1b   z  2    -0.00153(17)      0.00055(10)
 H1c4_1b   x  3    -0.00892(18)     -0.0019(3)
 H1c4_1b   y  3     0.0066(7)       -0.0122(10)
 H1c4_1b   z  3     0.00064(11)      0.00165(16)
 H1c5_1b   x  1     0.00850(16)     -0.0113(2)
 H1c5_1b   y  1    -0.0211(6)       -0.0103(9)
 H1c5_1b   z  1     0.00444(11)      0.00200(15)
 H1c5_1b   x  2     0.0148(3)       -0.00509(17)
 H1c5_1b   y  2     0.0164(10)      -0.0071(7)
 H1c5_1b   z  2    -0.00804(17)     -0.00083(12)
 H1c5_1b   x  3    -0.00823(19)     -0.0039(2)
 H1c5_1b   y  3     0.0122(8)       -0.0047(9)
 H1c5_1b   z  3     0.00148(13)      0.00071(15)
 H1c6_1b   x  1     0.00067(17)      0.0012(2)
 H1c6_1b   y  1    -0.0422(7)       -0.0252(10)
 H1c6_1b   z  1     0.00125(11)      0.00735(16)
 H1c6_1b   x  2     0.0025(3)       -0.00753(16)
 H1c6_1b   y  2     0.0445(12)      -0.0270(7)
 H1c6_1b   z  2    -0.01156(19)      0.00257(11)
 H1c6_1b   x  3    -0.00853(17)     -0.0012(3)
 H1c6_1b   y  3     0.0113(7)        0.0049(11)
 H1c6_1b   z  3     0.00199(11)     -0.00057(18)
 C1_2a     x  1    -0.00276(11)     -0.00120(11)
 C1_2a     y  1    -0.0107(6)        0.0039(6)
 C1_2a     z  1    -0.00248(12)      0.00534(12)
 C1_2a     x  2    -0.00543(11)     -0.00620(11)
 C1_2a     y  2    -0.0025(6)        0.0154(6)
 C1_2a     z  2    -0.00078(12)      0.00232(12)
 C1_2a     x  3    -0.01063(12)      0.01335(12)
 C1_2a     y  3     0.0099(6)       -0.0015(6)
 C1_2a     z  3    -0.00044(12)      0.00266(11)
 C1_2a     x  4    -0.00086(6)       0.00064(5)
 C1_2a     y  4     0.0032(3)       -0.0024(2)
 C1_2a     z  4    -0.00014(6)       0.00010(5)
 C2_2a     x  1    -0.00336(17)      0.00387(17)
 C2_2a     y  1    -0.0144(6)        0.0020(6)
 C2_2a     z  1    -0.00256(9)       0.00771(9)
 C2_2a     x  2    -0.00813(17)     -0.00622(17)
 C2_2a     y  2     0.0078(6)        0.0105(6)
 C2_2a     z  2    -0.00147(9)       0.00207(9)
 C2_2a     x  3    -0.00853(17)      0.01423(17)
 C2_2a     y  3     0.0084(6)       -0.0063(6)
 C2_2a     z  3     0.00003(9)       0.00247(9)
 C2_2a     x  4    -0.00052(8)       0.00055(9)
 C2_2a     y  4     0.0022(3)       -0.0023(3)
 C2_2a     z  4    -0.00002(4)       0.00003(5)
 C3_2a     x  1    -0.00336(16)      0.00309(16)
 C3_2a     y  1    -0.0066(5)       -0.0028(6)
 C3_2a     z  1    -0.00372(8)       0.01115(8)
 C3_2a     x  2    -0.00648(16)     -0.00788(16)
 C3_2a     y  2     0.0103(5)        0.0042(5)
 C3_2a     z  2    -0.00356(8)       0.00091(8)
 C3_2a     x  3    -0.01229(17)      0.01113(16)
 C3_2a     y  3     0.0079(5)       -0.0070(5)
 C3_2a     z  3    -0.00042(8)       0.00217(8)
 C3_2a     x  4    -0.00084(10)      0.00038(5)
 C3_2a     y  4    -0.0008(3)        0.00035(15)
 C3_2a     z  4     0.00010(5)      -0.00004(2)
 C4_2a     x  1    -0.00162(11)     -0.00262(11)
 C4_2a     y  1     0.0055(4)       -0.0026(5)
 C4_2a     z  1    -0.00530(9)       0.01192(9)
 C4_2a     x  2    -0.00194(11)     -0.00799(11)
 C4_2a     y  2     0.0045(4)        0.0012(5)
 C4_2a     z  2    -0.00439(9)      -0.00067(9)
 C4_2a     x  3    -0.01625(11)      0.00521(11)
 C4_2a     y  3     0.0082(4)       -0.0036(4)
 C4_2a     z  3    -0.00120(10)      0.00182(9)
 C4_2a     x  4    -0.00141(7)      -0.000175(9)
 C4_2a     y  4    -0.0039(3)       -0.00049(4)
 C4_2a     z  4     0.00011(6)       0.000013(8)
 C5_2a     x  1     0.00038(13)     -0.00732(13)
 C5_2a     y  1     0.0085(4)        0.0010(4)
 C5_2a     z  1    -0.00485(8)       0.00952(8)
 C5_2a     x  2     0.00033(13)     -0.00654(13)
 C5_2a     y  2    -0.0061(4)        0.0013(4)
 C5_2a     z  2    -0.00369(8)      -0.00027(8)
 C5_2a     x  3    -0.01726(14)      0.00318(13)
 C5_2a     y  3     0.0068(4)        0.0008(4)
 C5_2a     z  3    -0.00167(8)       0.00171(7)
 C5_2a     x  4    -0.00166(9)      -0.00050(3)
 C5_2a     y  4    -0.0029(3)       -0.00087(9)
 C5_2a     z  4    -0.00003(5)      -0.000008(15)
 C6_2a     x  1    -0.00071(13)     -0.00692(13)
 C6_2a     y  1     0.0004(5)        0.0029(5)
 C6_2a     z  1    -0.00317(9)       0.00626(9)
 C6_2a     x  2    -0.00127(13)     -0.00630(13)
 C6_2a     y  2    -0.0115(5)        0.0092(5)
 C6_2a     z  2    -0.00212(9)       0.00156(9)
 C6_2a     x  3    -0.01559(13)      0.00807(13)
 C6_2a     y  3     0.0078(5)        0.0026(5)
 C6_2a     z  3    -0.00141(10)      0.00226(9)
 C6_2a     x  4    -0.00155(9)       0.000143(8)
 C6_2a     y  4     0.0010(4)       -0.00009(3)
 C6_2a     z  4    -0.00017(6)       0.000016(6)
 H1c3_2a   x  1    -0.0039(2)        0.0066(2)
 H1c3_2a   y  1    -0.0092(8)       -0.0044(8)
 H1c3_2a   z  1    -0.00372(9)       0.01285(9)
 H1c3_2a   x  2    -0.0084(2)       -0.0081(2)
 H1c3_2a   y  2     0.0172(8)        0.0009(8)
 H1c3_2a   z  2    -0.00411(9)       0.00081(9)
 H1c3_2a   x  3    -0.0110(2)        0.0119(2)
 H1c3_2a   y  3     0.0069(8)       -0.0103(8)
 H1c3_2a   z  3    -0.00012(9)       0.00206(9)
 H1c3_2a   x  4    -0.00061(13)      0.00037(8)
 H1c3_2a   y  4    -0.0013(5)        0.0008(3)
 H1c3_2a   z  4     0.00017(5)      -0.00010(3)
 H1c4_2a   x  1    -0.00110(11)     -0.00305(11)
 H1c4_2a   y  1     0.0116(7)       -0.0033(7)
 H1c4_2a   z  1    -0.00690(13)      0.01399(13)
 H1c4_2a   x  2    -0.00056(11)     -0.00821(11)
 H1c4_2a   y  2     0.0092(7)       -0.0019(7)
 H1c4_2a   z  2    -0.00512(13)     -0.00226(13)
 H1c4_2a   x  3    -0.01699(11)      0.00176(11)
 H1c4_2a   y  3     0.0089(7)       -0.0045(7)
 H1c4_2a   z  3    -0.00132(13)      0.00152(13)
 H1c4_2a   x  4    -0.00143(7)      -0.00059(3)
 H1c4_2a   y  4    -0.0062(4)       -0.00257(18)
 H1c4_2a   z  4     0.00019(8)       0.00008(3)
 H1c5_2a   x  1     0.00303(19)     -0.01058(18)
 H1c5_2a   y  1     0.0163(7)        0.0036(7)
 H1c5_2a   z  1    -0.00595(9)       0.00999(9)
 H1c5_2a   x  2     0.00275(19)     -0.00507(19)
 H1c5_2a   y  2    -0.0078(7)       -0.0044(7)
 H1c5_2a   z  2    -0.00396(9)      -0.00151(9)
 H1c5_2a   x  3    -0.01777(19)     -0.00203(19)
 H1c5_2a   y  3     0.0052(7)        0.0019(7)
 H1c5_2a   z  3    -0.00205(9)       0.00119(8)
 H1c5_2a   x  4    -0.00162(10)     -0.00129(8)
 H1c5_2a   y  4    -0.0041(4)       -0.0032(3)
 H1c5_2a   z  4    -0.00002(5)      -0.00002(4)
 H1c6_2a   x  1     0.00055(17)     -0.01019(17)
 H1c6_2a   y  1     0.0025(7)        0.0051(8)
 H1c6_2a   z  1    -0.00279(11)      0.00461(11)
 H1c6_2a   x  2     0.00031(17)     -0.00543(17)
 H1c6_2a   y  2    -0.0192(7)        0.0094(7)
 H1c6_2a   z  2    -0.00169(11)      0.00190(11)
 H1c6_2a   x  3    -0.01651(18)      0.00686(17)
 H1c6_2a   y  3     0.0068(7)        0.0057(7)
 H1c6_2a   z  3    -0.00175(12)      0.00221(11)
 H1c6_2a   x  4    -0.00177(12)     -0.000031(2)
 H1c6_2a   y  4     0.0016(5)        0.000028(9)
 H1c6_2a   z  4    -0.00027(8)      -0.0000047(14)
 C1_2b     x  1    -0.00009(15)      0.0088(2)
 C1_2b     y  1     0.0174(6)        0.0041(8)
 C1_2b     z  1     0.00257(9)       0.00369(13)
 C1_2b     x  2     0.0059(3)        0.00191(15)
 C1_2b     y  2     0.0175(9)       -0.0248(6)
 C1_2b     z  2     0.00803(15)      0.00052(9)
 C1_2b     x  3    -0.00608(17)      0.0044(2)
 C1_2b     y  3    -0.0096(6)       -0.0033(9)
 C1_2b     z  3     0.00032(10)     -0.00318(14)
 C2_2b     x  1     0.00092(15)      0.0097(2)
 C2_2b     y  1    -0.0054(6)       -0.0016(8)
 C2_2b     z  1     0.00455(10)     -0.00422(14)
 C2_2b     x  2     0.0068(2)        0.00037(16)
 C2_2b     y  2     0.0019(9)       -0.0081(6)
 C2_2b     z  2     0.00469(16)      0.00197(11)
 C2_2b     x  3    -0.00522(18)      0.0054(2)
 C2_2b     y  3    -0.0077(7)       -0.0028(8)
 C2_2b     z  3     0.00003(12)     -0.00167(14)
 C3_2b     x  1     0.00235(13)     -0.00035(19)
 C3_2b     y  1    -0.0199(5)       -0.0069(7)
 C3_2b     z  1     0.00650(9)      -0.00849(13)
 C3_2b     x  2     0.0011(2)        0.00451(13)
 C3_2b     y  2    -0.0085(8)        0.0084(5)
 C3_2b     z  2     0.00197(15)      0.00371(9)
 C3_2b     x  3    -0.00661(14)      0.0056(2)
 C3_2b     y  3    -0.0020(5)       -0.0003(8)
 C3_2b     z  3     0.00031(9)      -0.00082(14)
 C4_2b     x  1     0.00605(13)     -0.01053(18)
 C4_2b     y  1    -0.0103(4)       -0.0065(6)
 C4_2b     z  1     0.00630(8)      -0.00442(11)
 C4_2b     x  2    -0.0074(2)        0.00598(12)
 C4_2b     y  2    -0.0062(7)        0.0058(4)
 C4_2b     z  2     0.00255(13)      0.00371(7)
 C4_2b     x  3    -0.00942(13)      0.0037(2)
 C4_2b     y  3    -0.0024(4)        0.0042(7)
 C4_2b     z  3     0.00097(8)      -0.00137(12)
 C5_2b     x  1     0.00650(12)     -0.01100(18)
 C5_2b     y  1     0.0109(4)        0.0046(6)
 C5_2b     z  1     0.00242(8)       0.00291(11)
 C5_2b     x  2    -0.0090(2)        0.00521(12)
 C5_2b     y  2     0.0146(7)       -0.0030(4)
 C5_2b     z  2     0.00629(13)      0.00400(8)
 C5_2b     x  3    -0.00996(13)      0.00197(19)
 C5_2b     y  3    -0.0057(4)        0.0024(6)
 C5_2b     z  3     0.00228(8)      -0.00233(12)
 C6_2b     x  1     0.00179(13)     -0.00181(19)
 C6_2b     y  1     0.0252(5)        0.0102(7)
 C6_2b     z  1     0.00050(8)       0.00716(12)
 C6_2b     x  2    -0.0019(2)        0.00542(13)
 C6_2b     y  2     0.0294(8)       -0.0181(5)
 C6_2b     z  2     0.00936(14)      0.00246(8)
 C6_2b     x  3    -0.00821(13)      0.0030(2)
 C6_2b     y  3    -0.0073(5)       -0.0020(8)
 C6_2b     z  3     0.00201(8)      -0.00351(13)
 H1c3_2b   x  1     0.00264(17)      0.0001(2)
 H1c3_2b   y  1    -0.0361(7)       -0.0100(10)
 H1c3_2b   z  1     0.00761(12)     -0.01413(16)
 H1c3_2b   x  2     0.0020(3)        0.00393(17)
 H1c3_2b   y  2    -0.0176(12)       0.0214(7)
 H1c3_2b   z  2    -0.00021(19)      0.00502(12)
 H1c3_2b   x  3    -0.00585(19)      0.0064(3)
 H1c3_2b   y  3    -0.0003(8)       -0.0007(11)
 H1c3_2b   z  3     0.00027(13)      0.00024(18)
 H1c4_2b   x  1     0.00995(16)     -0.0167(2)
 H1c4_2b   y  1    -0.0188(6)       -0.0126(9)
 H1c4_2b   z  1     0.00834(10)     -0.00684(14)
 H1c4_2b   x  2    -0.0125(3)        0.00506(17)
 H1c4_2b   y  2    -0.0189(11)       0.0112(6)
 H1c4_2b   z  2     0.00039(16)      0.00389(10)
 H1c4_2b   x  3    -0.01086(18)      0.0027(3)
 H1c4_2b   y  3    -0.0028(7)        0.0081(10)
 H1c4_2b   z  3     0.00080(11)     -0.00083(15)
 H1c5_2b   x  1     0.01148(15)     -0.0170(2)
 H1c5_2b   y  1     0.0152(6)        0.0089(9)
 H1c5_2b   z  1     0.00079(10)      0.00488(14)
 H1c5_2b   x  2    -0.0149(2)        0.00231(18)
 H1c5_2b   y  2     0.0173(10)       0.0018(7)
 H1c5_2b   z  2     0.00651(16)      0.00542(12)
 H1c5_2b   x  3    -0.0113(2)       -0.0006(2)
 H1c5_2b   y  3    -0.0085(8)        0.0035(8)
 H1c5_2b   z  3     0.00335(13)     -0.00181(14)
 H1c6_2b   x  1     0.00166(17)     -0.0023(2)
 H1c6_2b   y  1     0.0395(7)        0.0187(10)
 H1c6_2b   z  1    -0.00243(11)      0.01209(15)
 H1c6_2b   x  2    -0.0029(3)        0.00544(16)
 H1c6_2b   y  2     0.0451(12)      -0.0225(7)
 H1c6_2b   z  2     0.01202(19)      0.00297(11)
 H1c6_2b   x  3    -0.00852(17)      0.0019(3)
 H1c6_2b   y  3    -0.0089(7)       -0.0036(11)
 H1c6_2b   z  3     0.00305(11)     -0.00413(17)

loop_
_jana_atom_site_displace_Legendre_atom_site_label
_jana_atom_site_displace_Legendre_axis
_jana_atom_site_displace_Legendre_param_order
_jana_atom_site_displace_Legendre_param_coeff
 ? ? ? ?

loop_
_jana_atom_site_displace_XHarm_site_label
_jana_atom_site_displace_XHarm_axis
_jana_atom_site_displace_XHarm_param_order
_jana_atom_site_displace_XHarm_param_coeff
 ? ? ? ?

loop_
_jana_atom_site_displace_crenel_ortho_atom_site_label
_jana_atom_site_displace_crenel_ortho_axis
_jana_atom_site_displace_crenel_ortho_id
_jana_atom_site_displace_crenel_ortho_param_order
_jana_atom_site_displace_crenel_ortho_param_coeff
 ? ? ? ? ?

loop_
_atom_site_displace_special_func_atom_site_label
_atom_site_displace_special_func_sawtooth_ax
_atom_site_displace_special_func_sawtooth_ay
_atom_site_displace_special_func_sawtooth_az
_atom_site_displace_special_func_sawtooth_c
_atom_site_displace_special_func_sawtooth_w
 ? ? ? ? ? ?

loop_
 _atom_site_U_Fourier_atom_site_label
 _atom_site_U_Fourier_tens_elem
 _atom_site_U_Fourier_wave_vector_seq_id
 _atom_site_U_Fourier_param_cos
 _atom_site_U_Fourier_param_sin
 S1a_1     U11  1    -0.00034(13)    0.00022(13)
 S1a_1     U22  1     0.00304(14)    0.00292(14)
 S1a_1     U33  1    -0.00044(17)    0.00139(16)
 S1a_1     U12  1     0.00017(10)    0.00039(11)
 S1a_1     U13  1     0.0003(5)      0.00075(11)
 S1a_1     U23  1    -0.00043(12)   -0.00028(12)
 S1a_1     U11  2    -0.00099(13)   -0.00035(13)
 S1a_1     U22  2     0.00096(14)    0.00259(14)
 S1a_1     U33  2    -0.00098(17)   -0.00137(17)
 S1a_1     U12  2    -0.00015(10)   -0.00059(10)
 S1a_1     U13  2    -0.00019(11)   -0.00091(12)
 S1a_1     U23  2     0.00002(12)   -0.00097(12)
 S1a_1     U11  3     0.00022(13)    0.00006(13)
 S1a_1     U22  3     0.00024(14)    0.00244(14)
 S1a_1     U33  3     0.00114(18)   -0.00042(17)
 S1a_1     U12  3     0.00013(10)    0.00017(11)
 S1a_1     U13  3     0.00074(12)   -0.00004(11)
 S1a_1     U23  3     0.00096(12)    0.00034(12)
 S1a_1     U11  4     0              0.00034(10)
 S1a_1     U22  4     0              0.00175(11)
 S1a_1     U33  4     0              0.00085(13)
 S1a_1     U12  4     0              0.00002(8)
 S1a_1     U13  4     0              0.00052(9)
 S1a_1     U23  4     0              0.00005(9)
 S1a_2     U11  1     0.00034(13)   -0.00022(13)
 S1a_2     U22  1    -0.00304(14)   -0.00292(14)
 S1a_2     U33  1     0.00044(17)   -0.00139(16)
 S1a_2     U12  1     0.00017(10)    0.00039(11)
 S1a_2     U13  1     0.0003(5)     -0.00075(11)
 S1a_2     U23  1    -0.00043(12)   -0.00028(12)
 S1a_2     U11  2    -0.00099(13)   -0.00035(13)
 S1a_2     U22  2     0.00096(14)    0.00259(14)
 S1a_2     U33  2    -0.00098(17)   -0.00137(17)
 S1a_2     U12  2     0.00015(10)    0.00059(10)
 S1a_2     U13  2    -0.00019(11)   -0.00091(12)
 S1a_2     U23  2    -0.00002(12)    0.00097(12)
 S1a_2     U11  3    -0.00022(13)   -0.00006(13)
 S1a_2     U22  3    -0.00024(14)   -0.00244(14)
 S1a_2     U33  3    -0.00114(18)    0.00042(17)
 S1a_2     U12  3     0.00013(10)    0.00017(11)
 S1a_2     U13  3    -0.00074(12)    0.00004(11)
 S1a_2     U23  3     0.00096(12)    0.00034(12)
 S1a_2     U11  4     0              0.00034(10)
 S1a_2     U22  4     0              0.00175(11)
 S1a_2     U33  4     0              0.00085(13)
 S1a_2     U12  4     0             -0.00002(8)
 S1a_2     U13  4     0              0.00052(9)
 S1a_2     U23  4     0             -0.00005(9)
 O1a_1     U11  1    -0.0010(4)      0.0002(5)
 O1a_1     U22  1     0.0005(5)      0.0069(5)
 O1a_1     U33  1    -0.0014(6)      0.0011(6)
 O1a_1     U12  1    -0.0001(3)      0.0025(4)
 O1a_1     U13  1     0.0031(14)     0.0002(4)
 O1a_1     U23  1    -0.0001(4)     -0.0003(4)
 O1a_1     U11  2     0.0002(5)     -0.0005(4)
 O1a_1     U22  2    -0.0044(5)      0.0015(5)
 O1a_1     U33  2     0.0016(6)     -0.0020(6)
 O1a_1     U12  2    -0.0016(4)      0.0007(4)
 O1a_1     U13  2     0.0015(4)     -0.0002(4)
 O1a_1     U23  2     0.0003(4)      0.0004(4)
 O1a_1     U11  3     0.0006(5)      0.0000(5)
 O1a_1     U22  3    -0.0035(5)     -0.0035(5)
 O1a_1     U33  3    -0.0006(6)      0.0017(6)
 O1a_1     U12  3    -0.0003(4)     -0.0012(4)
 O1a_1     U13  3    -0.0018(4)      0.0014(4)
 O1a_1     U23  3    -0.0011(4)      0.0011(4)
 O1a_1     U11  4     0             -0.0002(3)
 O1a_1     U22  4     0             -0.0036(4)
 O1a_1     U33  4     0              0.0001(4)
 O1a_1     U12  4     0             -0.0008(3)
 O1a_1     U13  4     0             -0.0009(3)
 O1a_1     U23  4     0              0.0002(3)
 O1a_2     U11  1     0.0010(4)     -0.0002(5)
 O1a_2     U22  1    -0.0005(5)     -0.0069(5)
 O1a_2     U33  1     0.0014(6)     -0.0011(6)
 O1a_2     U12  1    -0.0001(3)      0.0025(4)
 O1a_2     U13  1     0.0031(14)    -0.0002(4)
 O1a_2     U23  1    -0.0001(4)     -0.0003(4)
 O1a_2     U11  2     0.0002(5)     -0.0005(4)
 O1a_2     U22  2    -0.0044(5)      0.0015(5)
 O1a_2     U33  2     0.0016(6)     -0.0020(6)
 O1a_2     U12  2     0.0016(4)     -0.0007(4)
 O1a_2     U13  2     0.0015(4)     -0.0002(4)
 O1a_2     U23  2    -0.0003(4)     -0.0004(4)
 O1a_2     U11  3    -0.0006(5)      0.0000(5)
 O1a_2     U22  3     0.0035(5)      0.0035(5)
 O1a_2     U33  3     0.0006(6)     -0.0017(6)
 O1a_2     U12  3    -0.0003(4)     -0.0012(4)
 O1a_2     U13  3     0.0018(4)     -0.0014(4)
 O1a_2     U23  3    -0.0011(4)      0.0011(4)
 O1a_2     U11  4     0             -0.0002(3)
 O1a_2     U22  4     0             -0.0036(4)
 O1a_2     U33  4     0              0.0001(4)
 O1a_2     U12  4     0              0.0008(3)
 O1a_2     U13  4     0             -0.0009(3)
 O1a_2     U23  4     0             -0.0002(3)
 O2a_1     U11  1     0.0010(4)      0.0002(4)
 O2a_1     U22  1     0.0064(5)     -0.0004(5)
 O2a_1     U33  1     0.0005(6)      0.0017(6)
 O2a_1     U12  1    -0.0027(4)      0.0013(3)
 O2a_1     U13  1     0.0016(14)     0.0013(4)
 O2a_1     U23  1    -0.0030(4)      0.0012(4)
 O2a_1     U11  2     0.0013(4)      0.0008(4)
 O2a_1     U22  2     0.0040(5)     -0.0021(5)
 O2a_1     U33  2    -0.0022(6)      0.0009(6)
 O2a_1     U12  2    -0.0034(3)      0.0014(3)
 O2a_1     U13  2    -0.0005(4)      0.0006(4)
 O2a_1     U23  2    -0.0024(4)      0.0013(4)
 O2a_1     U11  3     0.0007(4)     -0.0010(5)
 O2a_1     U22  3     0.0028(5)     -0.0027(5)
 O2a_1     U33  3    -0.0029(6)     -0.0019(6)
 O2a_1     U12  3    -0.0014(3)      0.0015(4)
 O2a_1     U13  3    -0.0002(4)     -0.0010(4)
 O2a_1     U23  3    -0.0016(4)      0.0005(4)
 O2a_1     U11  4     0             -0.0012(3)
 O2a_1     U22  4     0             -0.0023(3)
 O2a_1     U33  4     0             -0.0017(5)
 O2a_1     U12  4     0              0.0017(3)
 O2a_1     U13  4     0             -0.0010(3)
 O2a_1     U23  4     0              0.0007(3)
 O2a_2     U11  1    -0.0010(4)     -0.0002(4)
 O2a_2     U22  1    -0.0064(5)      0.0004(5)
 O2a_2     U33  1    -0.0005(6)     -0.0017(6)
 O2a_2     U12  1    -0.0027(4)      0.0013(3)
 O2a_2     U13  1     0.0016(14)    -0.0013(4)
 O2a_2     U23  1    -0.0030(4)      0.0012(4)
 O2a_2     U11  2     0.0013(4)      0.0008(4)
 O2a_2     U22  2     0.0040(5)     -0.0021(5)
 O2a_2     U33  2    -0.0022(6)      0.0009(6)
 O2a_2     U12  2     0.0034(3)     -0.0014(3)
 O2a_2     U13  2    -0.0005(4)      0.0006(4)
 O2a_2     U23  2     0.0024(4)     -0.0013(4)
 O2a_2     U11  3    -0.0007(4)      0.0010(5)
 O2a_2     U22  3    -0.0028(5)      0.0027(5)
 O2a_2     U33  3     0.0029(6)      0.0019(6)
 O2a_2     U12  3    -0.0014(3)      0.0015(4)
 O2a_2     U13  3     0.0002(4)      0.0010(4)
 O2a_2     U23  3    -0.0016(4)      0.0005(4)
 O2a_2     U11  4     0             -0.0012(3)
 O2a_2     U22  4     0             -0.0023(3)
 O2a_2     U33  4     0             -0.0017(5)
 O2a_2     U12  4     0             -0.0017(3)
 O2a_2     U13  4     0             -0.0010(3)
 O2a_2     U23  4     0             -0.0007(3)
 O3a_1     U11  1     0.0017(4)      0.0014(4)
 O3a_1     U22  1     0.0018(5)      0.0074(5)
 O3a_1     U33  1     0.0009(5)      0.0009(6)
 O3a_1     U12  1     0.0000(3)     -0.0023(3)
 O3a_1     U13  1    -0.0035(15)     0.0009(4)
 O3a_1     U23  1     0.0000(4)     -0.0012(4)
 O3a_1     U11  2    -0.0003(4)      0.0010(4)
 O3a_1     U22  2    -0.0011(5)     -0.0010(5)
 O3a_1     U33  2    -0.0003(5)      0.0002(5)
 O3a_1     U12  2     0.0002(3)     -0.0014(3)
 O3a_1     U13  2    -0.0003(4)      0.0009(4)
 O3a_1     U23  2     0.0000(4)     -0.0006(4)
 O3a_1     U11  3     0.0002(4)      0.0016(4)
 O3a_1     U22  3     0.0008(5)     -0.0008(5)
 O3a_1     U33  3     0.0015(6)     -0.0019(5)
 O3a_1     U12  3    -0.0005(3)     -0.0010(3)
 O3a_1     U13  3     0.0003(4)      0.0004(4)
 O3a_1     U23  3    -0.0006(4)     -0.0006(4)
 O3a_1     U11  4     0              0.0004(3)
 O3a_1     U22  4     0             -0.0005(3)
 O3a_1     U33  4     0              0.0008(4)
 O3a_1     U12  4     0             -0.0006(2)
 O3a_1     U13  4     0              0.0003(3)
 O3a_1     U23  4     0             -0.0015(3)
 O3a_2     U11  1    -0.0017(4)     -0.0014(4)
 O3a_2     U22  1    -0.0018(5)     -0.0074(5)
 O3a_2     U33  1    -0.0009(5)     -0.0009(6)
 O3a_2     U12  1     0.0000(3)     -0.0023(3)
 O3a_2     U13  1    -0.0035(15)    -0.0009(4)
 O3a_2     U23  1     0.0000(4)     -0.0012(4)
 O3a_2     U11  2    -0.0003(4)      0.0010(4)
 O3a_2     U22  2    -0.0011(5)     -0.0010(5)
 O3a_2     U33  2    -0.0003(5)      0.0002(5)
 O3a_2     U12  2    -0.0002(3)      0.0014(3)
 O3a_2     U13  2    -0.0003(4)      0.0009(4)
 O3a_2     U23  2     0.0000(4)      0.0006(4)
 O3a_2     U11  3    -0.0002(4)     -0.0016(4)
 O3a_2     U22  3    -0.0008(5)      0.0008(5)
 O3a_2     U33  3    -0.0015(6)      0.0019(5)
 O3a_2     U12  3    -0.0005(3)     -0.0010(3)
 O3a_2     U13  3    -0.0003(4)     -0.0004(4)
 O3a_2     U23  3    -0.0006(4)     -0.0006(4)
 O3a_2     U11  4     0              0.0004(3)
 O3a_2     U22  4     0             -0.0005(3)
 O3a_2     U33  4     0              0.0008(4)
 O3a_2     U12  4     0              0.0006(2)
 O3a_2     U13  4     0              0.0003(3)
 O3a_2     U23  4     0              0.0015(3)
 N1a_1     U11  1     0.0011(5)      0.0023(6)
 N1a_1     U22  1     0.0020(6)      0.0016(6)
 N1a_1     U33  1     0.0008(6)      0.0010(6)
 N1a_1     U12  1     0.0021(4)      0.0001(4)
 N1a_1     U13  1     0.0017(15)     0.0000(5)
 N1a_1     U23  1     0.0007(5)      0.0001(5)
 N1a_1     U11  2     0.0013(6)      0.0004(6)
 N1a_1     U22  2     0.0013(6)     -0.0002(6)
 N1a_1     U33  2    -0.0009(6)      0.0001(6)
 N1a_1     U12  2    -0.0001(4)      0.0002(4)
 N1a_1     U13  2     0.0001(5)     -0.0002(5)
 N1a_1     U23  2     0.0008(5)     -0.0012(5)
 N1a_1     U11  3     0.0000(6)      0.0002(5)
 N1a_1     U22  3     0.0022(6)      0.0005(6)
 N1a_1     U33  3    -0.0006(7)     -0.0009(6)
 N1a_1     U12  3     0.0021(5)      0.0009(4)
 N1a_1     U13  3    -0.0007(5)      0.0006(4)
 N1a_1     U23  3     0.0004(5)      0.0006(5)
 N1a_1     U11  4     0             -0.0003(4)
 N1a_1     U22  4     0              0.0010(4)
 N1a_1     U33  4     0              0.0009(4)
 N1a_1     U12  4     0              0.0000(3)
 N1a_1     U13  4     0             -0.0003(3)
 N1a_1     U23  4     0             -0.0001(3)
 N1a_2     U11  1    -0.0011(5)     -0.0023(6)
 N1a_2     U22  1    -0.0020(6)     -0.0016(6)
 N1a_2     U33  1    -0.0008(6)     -0.0010(6)
 N1a_2     U12  1     0.0021(4)      0.0001(4)
 N1a_2     U13  1     0.0017(15)     0.0000(5)
 N1a_2     U23  1     0.0007(5)      0.0001(5)
 N1a_2     U11  2     0.0013(6)      0.0004(6)
 N1a_2     U22  2     0.0013(6)     -0.0002(6)
 N1a_2     U33  2    -0.0009(6)      0.0001(6)
 N1a_2     U12  2     0.0001(4)     -0.0002(4)
 N1a_2     U13  2     0.0001(5)     -0.0002(5)
 N1a_2     U23  2    -0.0008(5)      0.0012(5)
 N1a_2     U11  3     0.0000(6)     -0.0002(5)
 N1a_2     U22  3    -0.0022(6)     -0.0005(6)
 N1a_2     U33  3     0.0006(7)      0.0009(6)
 N1a_2     U12  3     0.0021(5)      0.0009(4)
 N1a_2     U13  3     0.0007(5)     -0.0006(4)
 N1a_2     U23  3     0.0004(5)      0.0006(5)
 N1a_2     U11  4     0             -0.0003(4)
 N1a_2     U22  4     0              0.0010(4)
 N1a_2     U33  4     0              0.0009(4)
 N1a_2     U12  4     0              0.0000(3)
 N1a_2     U13  4     0             -0.0003(3)
 N1a_2     U23  4     0              0.0001(3)
 C7a_1     U11  1     0.0011(6)      0.0039(7)
 C7a_1     U22  1     0.0007(6)      0.0019(6)
 C7a_1     U33  1    -0.0008(8)      0.0010(8)
 C7a_1     U12  1     0.0015(4)      0.0007(5)
 C7a_1     U13  1     0.0007(17)     0.0003(6)
 C7a_1     U23  1     0.0009(5)     -0.0008(5)
 C7a_1     U11  2     0.0025(6)      0.0009(6)
 C7a_1     U22  2     0.0003(6)     -0.0017(6)
 C7a_1     U33  2     0.0010(8)     -0.0003(8)
 C7a_1     U12  2     0.0012(5)     -0.0011(5)
 C7a_1     U13  2     0.0004(5)      0.0011(5)
 C7a_1     U23  2    -0.0003(5)      0.0000(5)
 C7a_1     U11  3    -0.0023(7)     -0.0017(6)
 C7a_1     U22  3     0.0008(6)     -0.0017(6)
 C7a_1     U33  3     0.0018(8)      0.0010(8)
 C7a_1     U12  3    -0.0004(5)      0.0000(5)
 C7a_1     U13  3     0.0011(6)     -0.0010(5)
 C7a_1     U23  3    -0.0005(5)     -0.0003(5)
 C7a_1     U11  4     0              0.0017(5)
 C7a_1     U22  4     0              0.0000(4)
 C7a_1     U33  4     0             -0.0004(6)
 C7a_1     U12  4     0              0.0006(3)
 C7a_1     U13  4     0             -0.0001(4)
 C7a_1     U23  4     0             -0.0002(4)
 C7a_2     U11  1    -0.0011(6)     -0.0039(7)
 C7a_2     U22  1    -0.0007(6)     -0.0019(6)
 C7a_2     U33  1     0.0008(8)     -0.0010(8)
 C7a_2     U12  1     0.0015(4)      0.0007(5)
 C7a_2     U13  1     0.0007(17)    -0.0003(6)
 C7a_2     U23  1     0.0009(5)     -0.0008(5)
 C7a_2     U11  2     0.0025(6)      0.0009(6)
 C7a_2     U22  2     0.0003(6)     -0.0017(6)
 C7a_2     U33  2     0.0010(8)     -0.0003(8)
 C7a_2     U12  2    -0.0012(5)      0.0011(5)
 C7a_2     U13  2     0.0004(5)      0.0011(5)
 C7a_2     U23  2     0.0003(5)      0.0000(5)
 C7a_2     U11  3     0.0023(7)      0.0017(6)
 C7a_2     U22  3    -0.0008(6)      0.0017(6)
 C7a_2     U33  3    -0.0018(8)     -0.0010(8)
 C7a_2     U12  3    -0.0004(5)      0.0000(5)
 C7a_2     U13  3    -0.0011(6)      0.0010(5)
 C7a_2     U23  3    -0.0005(5)     -0.0003(5)
 C7a_2     U11  4     0              0.0017(5)
 C7a_2     U22  4     0              0.0000(4)
 C7a_2     U33  4     0             -0.0004(6)
 C7a_2     U12  4     0             -0.0006(3)
 C7a_2     U13  4     0             -0.0001(4)
 C7a_2     U23  4     0              0.0002(4)
 S1b_1     U11  1    -0.00092(15)    0.0054(2)
 S1b_1     U22  1    -0.00194(14)    0.00350(19)
 S1b_1     U33  1    -0.00100(17)    0.0037(2)
 S1b_1     U12  1    -0.00270(11)    0.00307(18)
 S1b_1     U13  1    -0.0018(5)      0.0069(2)
 S1b_1     U23  1    -0.00243(12)    0.00349(16)
 S1b_1     U11  2    -0.0040(2)      0.00355(18)
 S1b_1     U22  2    -0.00278(19)   -0.00101(15)
 S1b_1     U33  2    -0.0046(2)     -0.00111(18)
 S1b_1     U12  2    -0.00261(16)   -0.00061(13)
 S1b_1     U13  2    -0.00339(18)    0.00010(15)
 S1b_1     U23  2    -0.00358(16)   -0.00204(13)
 S1b_1     U11  3    -0.00223(18)   -0.00529(19)
 S1b_1     U22  3     0.00123(16)   -0.00230(19)
 S1b_1     U33  3     0.00387(19)    0.0014(2)
 S1b_1     U12  3     0.00115(14)   -0.00384(15)
 S1b_1     U13  3    -0.00127(16)   -0.00334(17)
 S1b_1     U23  3     0.00191(13)   -0.00263(17)
 S1b_2     U11  1     0.00092(15)   -0.0054(2)
 S1b_2     U22  1     0.00194(14)   -0.00350(19)
 S1b_2     U33  1     0.00100(17)   -0.0037(2)
 S1b_2     U12  1    -0.00270(11)    0.00307(18)
 S1b_2     U13  1    -0.0018(5)     -0.0069(2)
 S1b_2     U23  1    -0.00243(12)    0.00349(16)
 S1b_2     U11  2    -0.0040(2)      0.00355(18)
 S1b_2     U22  2    -0.00278(19)   -0.00101(15)
 S1b_2     U33  2    -0.0046(2)     -0.00111(18)
 S1b_2     U12  2     0.00261(16)    0.00061(13)
 S1b_2     U13  2    -0.00339(18)    0.00010(15)
 S1b_2     U23  2     0.00358(16)    0.00204(13)
 S1b_2     U11  3     0.00223(18)    0.00529(19)
 S1b_2     U22  3    -0.00123(16)    0.00230(19)
 S1b_2     U33  3    -0.00387(19)   -0.0014(2)
 S1b_2     U12  3     0.00115(14)   -0.00384(15)
 S1b_2     U13  3     0.00127(16)    0.00334(17)
 S1b_2     U23  3     0.00191(13)   -0.00263(17)
 S1b'_1    U11  1    -0.00092(15)    0.0054(2)
 S1b'_1    U22  1    -0.00194(14)    0.00350(19)
 S1b'_1    U33  1    -0.00100(17)    0.0037(2)
 S1b'_1    U12  1    -0.00270(11)    0.00307(18)
 S1b'_1    U13  1    -0.0018(5)      0.0069(2)
 S1b'_1    U23  1    -0.00243(12)    0.00349(16)
 S1b'_1    U11  2    -0.0040(2)      0.00355(18)
 S1b'_1    U22  2    -0.00278(19)   -0.00101(15)
 S1b'_1    U33  2    -0.0046(2)     -0.00111(18)
 S1b'_1    U12  2    -0.00261(16)   -0.00061(13)
 S1b'_1    U13  2    -0.00339(18)    0.00010(15)
 S1b'_1    U23  2    -0.00358(16)   -0.00204(13)
 S1b'_1    U11  3    -0.00223(18)   -0.00529(19)
 S1b'_1    U22  3     0.00123(16)   -0.00230(19)
 S1b'_1    U33  3     0.00387(19)    0.0014(2)
 S1b'_1    U12  3     0.00115(14)   -0.00384(15)
 S1b'_1    U13  3    -0.00127(16)   -0.00334(17)
 S1b'_1    U23  3     0.00191(13)   -0.00263(17)
 S1b'_2    U11  1     0.00092(15)   -0.0054(2)
 S1b'_2    U22  1     0.00194(14)   -0.00350(19)
 S1b'_2    U33  1     0.00100(17)   -0.0037(2)
 S1b'_2    U12  1    -0.00270(11)    0.00307(18)
 S1b'_2    U13  1     0.0018(5)     -0.0069(2)
 S1b'_2    U23  1    -0.00243(12)    0.00349(16)
 S1b'_2    U11  2    -0.0040(2)      0.00355(18)
 S1b'_2    U22  2    -0.00278(19)   -0.00101(15)
 S1b'_2    U33  2    -0.0046(2)     -0.00111(18)
 S1b'_2    U12  2     0.00261(16)    0.00061(13)
 S1b'_2    U13  2    -0.00339(18)    0.00010(15)
 S1b'_2    U23  2     0.00358(16)    0.00204(13)
 S1b'_2    U11  3     0.00223(18)    0.00529(19)
 S1b'_2    U22  3    -0.00123(16)    0.00230(19)
 S1b'_2    U33  3    -0.00387(19)   -0.0014(2)
 S1b'_2    U12  3     0.00115(14)   -0.00384(15)
 S1b'_2    U13  3     0.00127(16)    0.00334(17)
 S1b'_2    U23  3     0.00191(13)   -0.00263(17)
 S1b''_1   U11  1    -0.00092(15)    0.0054(2)
 S1b''_1   U22  1    -0.00194(14)    0.00350(19)
 S1b''_1   U33  1    -0.00100(17)    0.0037(2)
 S1b''_1   U12  1    -0.00270(11)    0.00307(18)
 S1b''_1   U13  1    -0.0018(5)      0.0069(2)
 S1b''_1   U23  1    -0.00243(12)    0.00349(16)
 S1b''_1   U11  2    -0.0040(2)      0.00355(18)
 S1b''_1   U22  2    -0.00278(19)   -0.00101(15)
 S1b''_1   U33  2    -0.0046(2)     -0.00111(18)
 S1b''_1   U12  2    -0.00261(16)   -0.00061(13)
 S1b''_1   U13  2    -0.00339(18)    0.00010(15)
 S1b''_1   U23  2    -0.00358(16)   -0.00204(13)
 S1b''_1   U11  3    -0.00223(18)   -0.00529(19)
 S1b''_1   U22  3     0.00123(16)   -0.00230(19)
 S1b''_1   U33  3     0.00387(19)    0.0014(2)
 S1b''_1   U12  3     0.00115(14)   -0.00384(15)
 S1b''_1   U13  3    -0.00127(16)   -0.00334(17)
 S1b''_1   U23  3     0.00191(13)   -0.00263(17)
 S1b''_2   U11  1     0.00092(15)   -0.0054(2)
 S1b''_2   U22  1     0.00194(14)   -0.00350(19)
 S1b''_2   U33  1     0.00100(17)   -0.0037(2)
 S1b''_2   U12  1    -0.00270(11)    0.00307(18)
 S1b''_2   U13  1     0.0018(5)     -0.0069(2)
 S1b''_2   U23  1    -0.00243(12)    0.00349(16)
 S1b''_2   U11  2    -0.0040(2)      0.00355(18)
 S1b''_2   U22  2    -0.00278(19)   -0.00101(15)
 S1b''_2   U33  2    -0.0046(2)     -0.00111(18)
 S1b''_2   U12  2     0.00261(16)    0.00061(13)
 S1b''_2   U13  2    -0.00339(18)    0.00010(15)
 S1b''_2   U23  2     0.00358(16)    0.00204(13)
 S1b''_2   U11  3     0.00223(18)    0.00529(19)
 S1b''_2   U22  3    -0.00123(16)    0.00230(19)
 S1b''_2   U33  3    -0.00387(19)   -0.0014(2)
 S1b''_2   U12  3     0.00115(14)   -0.00384(15)
 S1b''_2   U13  3     0.00127(16)    0.00334(17)
 S1b''_2   U23  3     0.00191(13)   -0.00263(17)
 O1b_1     U11  1     0.0038(8)      0.0014(6)
 O1b_1     U22  1     0.0010(7)      0.0043(7)
 O1b_1     U33  1     0.0007(10)     0.0005(10)
 O1b_1     U12  1     0.0000(6)      0.0024(5)
 O1b_1     U13  1    -0.0004(14)     0.0025(5)
 O1b_1     U23  1    -0.0003(7)      0.0023(6)
 O1b_1     U11  2     0.0045(5)      0.0029(8)
 O1b_1     U22  2     0.0019(5)      0.0008(8)
 O1b_1     U33  2     0.0027(7)      0.0014(11)
 O1b_1     U12  2     0.0003(4)      0.0019(6)
 O1b_1     U13  2     0.0021(5)     -0.0011(5)
 O1b_1     U23  2     0.0008(5)      0.0022(7)
 O1b_1     U11  3    -0.0005(5)      0.0041(8)
 O1b_1     U22  3    -0.0014(5)      0.0020(7)
 O1b_1     U33  3    -0.0003(7)     -0.0004(10)
 O1b_1     U12  3    -0.0018(4)      0.0026(6)
 O1b_1     U13  3     0.0001(4)      0.0000(6)
 O1b_1     U23  3    -0.0017(5)      0.0033(7)
 O1b_2     U11  1    -0.0038(8)     -0.0014(6)
 O1b_2     U22  1    -0.0010(7)     -0.0043(7)
 O1b_2     U33  1    -0.0007(10)    -0.0005(10)
 O1b_2     U12  1     0.0000(6)      0.0024(5)
 O1b_2     U13  1    -0.0004(14)    -0.0025(5)
 O1b_2     U23  1    -0.0003(7)      0.0023(6)
 O1b_2     U11  2     0.0045(5)      0.0029(8)
 O1b_2     U22  2     0.0019(5)      0.0008(8)
 O1b_2     U33  2     0.0027(7)      0.0014(11)
 O1b_2     U12  2    -0.0003(4)     -0.0019(6)
 O1b_2     U13  2     0.0021(5)     -0.0011(5)
 O1b_2     U23  2    -0.0008(5)     -0.0022(7)
 O1b_2     U11  3     0.0005(5)     -0.0041(8)
 O1b_2     U22  3     0.0014(5)     -0.0020(7)
 O1b_2     U33  3     0.0003(7)      0.0004(10)
 O1b_2     U12  3    -0.0018(4)      0.0026(6)
 O1b_2     U13  3    -0.0001(4)      0.0000(6)
 O1b_2     U23  3    -0.0017(5)      0.0033(7)
 O1b'_1    U11  1     0.0038(8)      0.0014(6)
 O1b'_1    U22  1     0.0010(7)      0.0043(7)
 O1b'_1    U33  1     0.0007(10)     0.0005(10)
 O1b'_1    U12  1     0.0000(6)      0.0024(5)
 O1b'_1    U13  1    -0.0004(14)     0.0025(5)
 O1b'_1    U23  1    -0.0003(7)      0.0023(6)
 O1b'_1    U11  2     0.0045(5)      0.0029(8)
 O1b'_1    U22  2     0.0019(5)      0.0008(8)
 O1b'_1    U33  2     0.0027(7)      0.0014(11)
 O1b'_1    U12  2     0.0003(4)      0.0019(6)
 O1b'_1    U13  2     0.0021(5)     -0.0011(5)
 O1b'_1    U23  2     0.0008(5)      0.0022(7)
 O1b'_1    U11  3    -0.0005(5)      0.0041(8)
 O1b'_1    U22  3    -0.0014(5)      0.0020(7)
 O1b'_1    U33  3    -0.0003(7)     -0.0004(10)
 O1b'_1    U12  3    -0.0018(4)      0.0026(6)
 O1b'_1    U13  3     0.0001(4)      0.0000(6)
 O1b'_1    U23  3    -0.0017(5)      0.0033(7)
 O1b'_2    U11  1    -0.0038(8)     -0.0014(6)
 O1b'_2    U22  1    -0.0010(7)     -0.0043(7)
 O1b'_2    U33  1    -0.0007(10)    -0.0005(10)
 O1b'_2    U12  1     0.0000(6)      0.0024(5)
 O1b'_2    U13  1     0.0004(14)    -0.0025(5)
 O1b'_2    U23  1    -0.0003(7)      0.0023(6)
 O1b'_2    U11  2     0.0045(5)      0.0029(8)
 O1b'_2    U22  2     0.0019(5)      0.0008(8)
 O1b'_2    U33  2     0.0027(7)      0.0014(11)
 O1b'_2    U12  2    -0.0003(4)     -0.0019(6)
 O1b'_2    U13  2     0.0021(5)     -0.0011(5)
 O1b'_2    U23  2    -0.0008(5)     -0.0022(7)
 O1b'_2    U11  3     0.0005(5)     -0.0041(8)
 O1b'_2    U22  3     0.0014(5)     -0.0020(7)
 O1b'_2    U33  3     0.0003(7)      0.0004(10)
 O1b'_2    U12  3    -0.0018(4)      0.0026(6)
 O1b'_2    U13  3    -0.0001(4)      0.0000(6)
 O1b'_2    U23  3    -0.0017(5)      0.0033(7)
 O1b''_1   U11  1     0.0038(8)      0.0014(6)
 O1b''_1   U22  1     0.0010(7)      0.0043(7)
 O1b''_1   U33  1     0.0007(10)     0.0005(10)
 O1b''_1   U12  1     0.0000(6)      0.0024(5)
 O1b''_1   U13  1    -0.0004(14)     0.0025(5)
 O1b''_1   U23  1    -0.0003(7)      0.0023(6)
 O1b''_1   U11  2     0.0045(5)      0.0029(8)
 O1b''_1   U22  2     0.0019(5)      0.0008(8)
 O1b''_1   U33  2     0.0027(7)      0.0014(11)
 O1b''_1   U12  2     0.0003(4)      0.0019(6)
 O1b''_1   U13  2     0.0021(5)     -0.0011(5)
 O1b''_1   U23  2     0.0008(5)      0.0022(7)
 O1b''_1   U11  3    -0.0005(5)      0.0041(8)
 O1b''_1   U22  3    -0.0014(5)      0.0020(7)
 O1b''_1   U33  3    -0.0003(7)     -0.0004(10)
 O1b''_1   U12  3    -0.0018(4)      0.0026(6)
 O1b''_1   U13  3     0.0001(4)      0.0000(6)
 O1b''_1   U23  3    -0.0017(5)      0.0033(7)
 O1b''_2   U11  1    -0.0038(8)     -0.0014(6)
 O1b''_2   U22  1    -0.0010(7)     -0.0043(7)
 O1b''_2   U33  1    -0.0007(10)    -0.0005(10)
 O1b''_2   U12  1     0.0000(6)      0.0024(5)
 O1b''_2   U13  1     0.0004(14)    -0.0025(5)
 O1b''_2   U23  1    -0.0003(7)      0.0023(6)
 O1b''_2   U11  2     0.0045(5)      0.0029(8)
 O1b''_2   U22  2     0.0019(5)      0.0008(8)
 O1b''_2   U33  2     0.0027(7)      0.0014(11)
 O1b''_2   U12  2    -0.0003(4)     -0.0019(6)
 O1b''_2   U13  2     0.0021(5)     -0.0011(5)
 O1b''_2   U23  2    -0.0008(5)     -0.0022(7)
 O1b''_2   U11  3     0.0005(5)     -0.0041(8)
 O1b''_2   U22  3     0.0014(5)     -0.0020(7)
 O1b''_2   U33  3     0.0003(7)      0.0004(10)
 O1b''_2   U12  3    -0.0018(4)      0.0026(6)
 O1b''_2   U13  3    -0.0001(4)      0.0000(6)
 O1b''_2   U23  3    -0.0017(5)      0.0033(7)
 O2b_1     U11  1    -0.0062(7)      0.0015(8)
 O2b_1     U22  1    -0.0053(6)      0.0028(6)
 O2b_1     U33  1     0.0027(9)     -0.0042(10)
 O2b_1     U12  1    -0.0065(5)      0.0010(6)
 O2b_1     U13  1     0.0013(12)     0.0003(6)
 O2b_1     U23  1    -0.0044(6)      0.0020(6)
 O2b_1     U11  2    -0.0074(6)     -0.0051(7)
 O2b_1     U22  2    -0.0021(5)     -0.0051(7)
 O2b_1     U33  2    -0.0010(7)     -0.0004(10)
 O2b_1     U12  2    -0.0032(4)     -0.0048(5)
 O2b_1     U13  2    -0.0005(5)     -0.0008(5)
 O2b_1     U23  2     0.0009(5)     -0.0028(6)
 O2b_1     U11  3     0.0135(9)      0.0047(5)
 O2b_1     U22  3     0.0029(7)      0.0034(4)
 O2b_1     U33  3    -0.0064(11)    -0.0006(6)
 O2b_1     U12  3     0.0055(7)      0.0044(4)
 O2b_1     U13  3     0.0030(7)      0.0001(4)
 O2b_1     U23  3     0.0023(7)      0.0021(4)
 O2b_2     U11  1     0.0062(7)     -0.0015(8)
 O2b_2     U22  1     0.0053(6)     -0.0028(6)
 O2b_2     U33  1    -0.0027(9)      0.0042(10)
 O2b_2     U12  1    -0.0065(5)      0.0010(6)
 O2b_2     U13  1     0.0013(12)    -0.0003(6)
 O2b_2     U23  1    -0.0044(6)      0.0020(6)
 O2b_2     U11  2    -0.0074(6)     -0.0051(7)
 O2b_2     U22  2    -0.0021(5)     -0.0051(7)
 O2b_2     U33  2    -0.0010(7)     -0.0004(10)
 O2b_2     U12  2     0.0032(4)      0.0048(5)
 O2b_2     U13  2    -0.0005(5)     -0.0008(5)
 O2b_2     U23  2    -0.0009(5)      0.0028(6)
 O2b_2     U11  3    -0.0135(9)     -0.0047(5)
 O2b_2     U22  3    -0.0029(7)     -0.0034(4)
 O2b_2     U33  3     0.0064(11)     0.0006(6)
 O2b_2     U12  3     0.0055(7)      0.0044(4)
 O2b_2     U13  3    -0.0030(7)     -0.0001(4)
 O2b_2     U23  3     0.0023(7)      0.0021(4)
 O2b'_1    U11  1    -0.0062(7)      0.0015(8)
 O2b'_1    U22  1    -0.0053(6)      0.0028(6)
 O2b'_1    U33  1     0.0027(9)     -0.0042(10)
 O2b'_1    U12  1    -0.0065(5)      0.0010(6)
 O2b'_1    U13  1     0.0013(12)     0.0003(6)
 O2b'_1    U23  1    -0.0044(6)      0.0020(6)
 O2b'_1    U11  2    -0.0074(6)     -0.0051(7)
 O2b'_1    U22  2    -0.0021(5)     -0.0051(7)
 O2b'_1    U33  2    -0.0010(7)     -0.0004(10)
 O2b'_1    U12  2    -0.0032(4)     -0.0048(5)
 O2b'_1    U13  2    -0.0005(5)     -0.0008(5)
 O2b'_1    U23  2     0.0009(5)     -0.0028(6)
 O2b'_1    U11  3     0.0135(9)      0.0047(5)
 O2b'_1    U22  3     0.0029(7)      0.0034(4)
 O2b'_1    U33  3    -0.0064(11)    -0.0006(6)
 O2b'_1    U12  3     0.0055(7)      0.0044(4)
 O2b'_1    U13  3     0.0030(7)      0.0001(4)
 O2b'_1    U23  3     0.0023(7)      0.0021(4)
 O2b'_2    U11  1     0.0062(7)     -0.0015(8)
 O2b'_2    U22  1     0.0053(6)     -0.0028(6)
 O2b'_2    U33  1    -0.0027(9)      0.0042(10)
 O2b'_2    U12  1    -0.0065(5)      0.0010(6)
 O2b'_2    U13  1    -0.0013(12)    -0.0003(6)
 O2b'_2    U23  1    -0.0044(6)      0.0020(6)
 O2b'_2    U11  2    -0.0074(6)     -0.0051(7)
 O2b'_2    U22  2    -0.0021(5)     -0.0051(7)
 O2b'_2    U33  2    -0.0010(7)     -0.0004(10)
 O2b'_2    U12  2     0.0032(4)      0.0048(5)
 O2b'_2    U13  2    -0.0005(5)     -0.0008(5)
 O2b'_2    U23  2    -0.0009(5)      0.0028(6)
 O2b'_2    U11  3    -0.0135(9)     -0.0047(5)
 O2b'_2    U22  3    -0.0029(7)     -0.0034(4)
 O2b'_2    U33  3     0.0064(11)     0.0006(6)
 O2b'_2    U12  3     0.0055(7)      0.0044(4)
 O2b'_2    U13  3    -0.0030(7)     -0.0001(4)
 O2b'_2    U23  3     0.0023(7)      0.0021(4)
 O2b''_1   U11  1    -0.0062(7)      0.0015(8)
 O2b''_1   U22  1    -0.0053(6)      0.0028(6)
 O2b''_1   U33  1     0.0027(9)     -0.0042(10)
 O2b''_1   U12  1    -0.0065(5)      0.0010(6)
 O2b''_1   U13  1     0.0013(12)     0.0003(6)
 O2b''_1   U23  1    -0.0044(6)      0.0020(6)
 O2b''_1   U11  2    -0.0074(6)     -0.0051(7)
 O2b''_1   U22  2    -0.0021(5)     -0.0051(7)
 O2b''_1   U33  2    -0.0010(7)     -0.0004(10)
 O2b''_1   U12  2    -0.0032(4)     -0.0048(5)
 O2b''_1   U13  2    -0.0005(5)     -0.0008(5)
 O2b''_1   U23  2     0.0009(5)     -0.0028(6)
 O2b''_1   U11  3     0.0135(9)      0.0047(5)
 O2b''_1   U22  3     0.0029(7)      0.0034(4)
 O2b''_1   U33  3    -0.0064(11)    -0.0006(6)
 O2b''_1   U12  3     0.0055(7)      0.0044(4)
 O2b''_1   U13  3     0.0030(7)      0.0001(4)
 O2b''_1   U23  3     0.0023(7)      0.0021(4)
 O2b''_2   U11  1     0.0062(7)     -0.0015(8)
 O2b''_2   U22  1     0.0053(6)     -0.0028(6)
 O2b''_2   U33  1    -0.0027(9)      0.0042(10)
 O2b''_2   U12  1    -0.0065(5)      0.0010(6)
 O2b''_2   U13  1    -0.0013(12)    -0.0003(6)
 O2b''_2   U23  1    -0.0044(6)      0.0020(6)
 O2b''_2   U11  2    -0.0074(6)     -0.0051(7)
 O2b''_2   U22  2    -0.0021(5)     -0.0051(7)
 O2b''_2   U33  2    -0.0010(7)     -0.0004(10)
 O2b''_2   U12  2     0.0032(4)      0.0048(5)
 O2b''_2   U13  2    -0.0005(5)     -0.0008(5)
 O2b''_2   U23  2    -0.0009(5)      0.0028(6)
 O2b''_2   U11  3    -0.0135(9)     -0.0047(5)
 O2b''_2   U22  3    -0.0029(7)     -0.0034(4)
 O2b''_2   U33  3     0.0064(11)     0.0006(6)
 O2b''_2   U12  3     0.0055(7)      0.0044(4)
 O2b''_2   U13  3    -0.0030(7)     -0.0001(4)
 O2b''_2   U23  3     0.0023(7)      0.0021(4)
 O3b_1     U11  1    -0.0025(5)      0.0008(5)
 O3b_1     U22  1     0.0007(6)      0.0060(6)
 O3b_1     U33  1     0.0046(6)      0.0059(7)
 O3b_1     U12  1    -0.0025(4)      0.0018(4)
 O3b_1     U13  1    -0.0003(11)     0.0011(4)
 O3b_1     U23  1    -0.0021(5)      0.0013(5)
 O3b_1     U11  2    -0.0019(5)     -0.0013(5)
 O3b_1     U22  2    -0.0023(5)     -0.0005(6)
 O3b_1     U33  2     0.0001(6)      0.0048(7)
 O3b_1     U12  2    -0.0018(4)     -0.0051(4)
 O3b_1     U13  2    -0.0020(4)     -0.0024(5)
 O3b_1     U23  2    -0.0025(4)     -0.0016(5)
 O3b_1     U11  3    -0.0008(5)     -0.0014(5)
 O3b_1     U22  3     0.0017(6)     -0.0002(5)
 O3b_1     U33  3    -0.0011(7)      0.0009(6)
 O3b_1     U12  3     0.0040(4)      0.0000(4)
 O3b_1     U13  3     0.0023(5)      0.0012(4)
 O3b_1     U23  3     0.0002(5)     -0.0025(4)
 O3b_2     U11  1     0.0025(5)     -0.0008(5)
 O3b_2     U22  1    -0.0007(6)     -0.0060(6)
 O3b_2     U33  1    -0.0046(6)     -0.0059(7)
 O3b_2     U12  1    -0.0025(4)      0.0018(4)
 O3b_2     U13  1    -0.0003(11)    -0.0011(4)
 O3b_2     U23  1    -0.0021(5)      0.0013(5)
 O3b_2     U11  2    -0.0019(5)     -0.0013(5)
 O3b_2     U22  2    -0.0023(5)     -0.0005(6)
 O3b_2     U33  2     0.0001(6)      0.0048(7)
 O3b_2     U12  2     0.0018(4)      0.0051(4)
 O3b_2     U13  2    -0.0020(4)     -0.0024(5)
 O3b_2     U23  2     0.0025(4)      0.0016(5)
 O3b_2     U11  3     0.0008(5)      0.0014(5)
 O3b_2     U22  3    -0.0017(6)      0.0002(5)
 O3b_2     U33  3     0.0011(7)     -0.0009(6)
 O3b_2     U12  3     0.0040(4)      0.0000(4)
 O3b_2     U13  3    -0.0023(5)     -0.0012(4)
 O3b_2     U23  3     0.0002(5)     -0.0025(4)
 O3b'_1    U11  1    -0.0025(5)      0.0008(5)
 O3b'_1    U22  1     0.0007(6)      0.0060(6)
 O3b'_1    U33  1     0.0046(6)      0.0059(7)
 O3b'_1    U12  1    -0.0025(4)      0.0018(4)
 O3b'_1    U13  1    -0.0003(11)     0.0011(4)
 O3b'_1    U23  1    -0.0021(5)      0.0013(5)
 O3b'_1    U11  2    -0.0019(5)     -0.0013(5)
 O3b'_1    U22  2    -0.0023(5)     -0.0005(6)
 O3b'_1    U33  2     0.0001(6)      0.0048(7)
 O3b'_1    U12  2    -0.0018(4)     -0.0051(4)
 O3b'_1    U13  2    -0.0020(4)     -0.0024(5)
 O3b'_1    U23  2    -0.0025(4)     -0.0016(5)
 O3b'_1    U11  3    -0.0008(5)     -0.0014(5)
 O3b'_1    U22  3     0.0017(6)     -0.0002(5)
 O3b'_1    U33  3    -0.0011(7)      0.0009(6)
 O3b'_1    U12  3     0.0040(4)      0.0000(4)
 O3b'_1    U13  3     0.0023(5)      0.0012(4)
 O3b'_1    U23  3     0.0002(5)     -0.0025(4)
 O3b'_2    U11  1     0.0025(5)     -0.0008(5)
 O3b'_2    U22  1    -0.0007(6)     -0.0060(6)
 O3b'_2    U33  1    -0.0046(6)     -0.0059(7)
 O3b'_2    U12  1    -0.0025(4)      0.0018(4)
 O3b'_2    U13  1     0.0003(11)    -0.0011(4)
 O3b'_2    U23  1    -0.0021(5)      0.0013(5)
 O3b'_2    U11  2    -0.0019(5)     -0.0013(5)
 O3b'_2    U22  2    -0.0023(5)     -0.0005(6)
 O3b'_2    U33  2     0.0001(6)      0.0048(7)
 O3b'_2    U12  2     0.0018(4)      0.0051(4)
 O3b'_2    U13  2    -0.0020(4)     -0.0024(5)
 O3b'_2    U23  2     0.0025(4)      0.0016(5)
 O3b'_2    U11  3     0.0008(5)      0.0014(5)
 O3b'_2    U22  3    -0.0017(6)      0.0002(5)
 O3b'_2    U33  3     0.0011(7)     -0.0009(6)
 O3b'_2    U12  3     0.0040(4)      0.0000(4)
 O3b'_2    U13  3    -0.0023(5)     -0.0012(4)
 O3b'_2    U23  3     0.0002(5)     -0.0025(4)
 O3b''_1   U11  1    -0.0025(5)      0.0008(5)
 O3b''_1   U22  1     0.0007(6)      0.0060(6)
 O3b''_1   U33  1     0.0046(6)      0.0059(7)
 O3b''_1   U12  1    -0.0025(4)      0.0018(4)
 O3b''_1   U13  1    -0.0003(11)     0.0011(4)
 O3b''_1   U23  1    -0.0021(5)      0.0013(5)
 O3b''_1   U11  2    -0.0019(5)     -0.0013(5)
 O3b''_1   U22  2    -0.0023(5)     -0.0005(6)
 O3b''_1   U33  2     0.0001(6)      0.0048(7)
 O3b''_1   U12  2    -0.0018(4)     -0.0051(4)
 O3b''_1   U13  2    -0.0020(4)     -0.0024(5)
 O3b''_1   U23  2    -0.0025(4)     -0.0016(5)
 O3b''_1   U11  3    -0.0008(5)     -0.0014(5)
 O3b''_1   U22  3     0.0017(6)     -0.0002(5)
 O3b''_1   U33  3    -0.0011(7)      0.0009(6)
 O3b''_1   U12  3     0.0040(4)      0.0000(4)
 O3b''_1   U13  3     0.0023(5)      0.0012(4)
 O3b''_1   U23  3     0.0002(5)     -0.0025(4)
 O3b''_2   U11  1     0.0025(5)     -0.0008(5)
 O3b''_2   U22  1    -0.0007(6)     -0.0060(6)
 O3b''_2   U33  1    -0.0046(6)     -0.0059(7)
 O3b''_2   U12  1    -0.0025(4)      0.0018(4)
 O3b''_2   U13  1     0.0003(11)    -0.0011(4)
 O3b''_2   U23  1    -0.0021(5)      0.0013(5)
 O3b''_2   U11  2    -0.0019(5)     -0.0013(5)
 O3b''_2   U22  2    -0.0023(5)     -0.0005(6)
 O3b''_2   U33  2     0.0001(6)      0.0048(7)
 O3b''_2   U12  2     0.0018(4)      0.0051(4)
 O3b''_2   U13  2    -0.0020(4)     -0.0024(5)
 O3b''_2   U23  2     0.0025(4)      0.0016(5)
 O3b''_2   U11  3     0.0008(5)      0.0014(5)
 O3b''_2   U22  3    -0.0017(6)      0.0002(5)
 O3b''_2   U33  3     0.0011(7)     -0.0009(6)
 O3b''_2   U12  3     0.0040(4)      0.0000(4)
 O3b''_2   U13  3    -0.0023(5)     -0.0012(4)
 O3b''_2   U23  3     0.0002(5)     -0.0025(4)
 N1b_1     U11  1    -0.0024(6)      0.0024(7)
 N1b_1     U22  1    -0.0001(6)      0.0024(8)
 N1b_1     U33  1     0.0001(7)      0.0013(9)
 N1b_1     U12  1    -0.0027(5)      0.0011(5)
 N1b_1     U13  1    -0.0017(13)     0.0010(6)
 N1b_1     U23  1    -0.0020(5)      0.0016(6)
 N1b_1     U11  2    -0.0008(6)      0.0024(6)
 N1b_1     U22  2    -0.0023(7)     -0.0005(7)
 N1b_1     U33  2    -0.0005(8)      0.0011(7)
 N1b_1     U12  2    -0.0002(5)     -0.0027(5)
 N1b_1     U13  2    -0.0010(6)     -0.0024(5)
 N1b_1     U23  2    -0.0030(6)     -0.0012(5)
 N1b_1     U11  3    -0.0023(6)     -0.0044(6)
 N1b_1     U22  3     0.0014(7)     -0.0004(7)
 N1b_1     U33  3     0.0011(8)      0.0009(7)
 N1b_1     U12  3     0.0028(5)     -0.0013(5)
 N1b_1     U13  3     0.0014(6)     -0.0007(5)
 N1b_1     U23  3     0.0002(6)     -0.0018(5)
 N1b_2     U11  1     0.0024(6)     -0.0024(7)
 N1b_2     U22  1     0.0001(6)     -0.0024(8)
 N1b_2     U33  1    -0.0001(7)     -0.0013(9)
 N1b_2     U12  1    -0.0027(5)      0.0011(5)
 N1b_2     U13  1    -0.0017(13)    -0.0010(6)
 N1b_2     U23  1    -0.0020(5)      0.0016(6)
 N1b_2     U11  2    -0.0008(6)      0.0024(6)
 N1b_2     U22  2    -0.0023(7)     -0.0005(7)
 N1b_2     U33  2    -0.0005(8)      0.0011(7)
 N1b_2     U12  2     0.0002(5)      0.0027(5)
 N1b_2     U13  2    -0.0010(6)     -0.0024(5)
 N1b_2     U23  2     0.0030(6)      0.0012(5)
 N1b_2     U11  3     0.0023(6)      0.0044(6)
 N1b_2     U22  3    -0.0014(7)      0.0004(7)
 N1b_2     U33  3    -0.0011(8)     -0.0009(7)
 N1b_2     U12  3     0.0028(5)     -0.0013(5)
 N1b_2     U13  3    -0.0014(6)      0.0007(5)
 N1b_2     U23  3     0.0002(6)     -0.0018(5)
 N1b'_1    U11  1    -0.0024(6)      0.0024(7)
 N1b'_1    U22  1    -0.0001(6)      0.0024(8)
 N1b'_1    U33  1     0.0001(7)      0.0013(9)
 N1b'_1    U12  1    -0.0027(5)      0.0011(5)
 N1b'_1    U13  1    -0.0017(13)     0.0010(6)
 N1b'_1    U23  1    -0.0020(5)      0.0016(6)
 N1b'_1    U11  2    -0.0008(6)      0.0024(6)
 N1b'_1    U22  2    -0.0023(7)     -0.0005(7)
 N1b'_1    U33  2    -0.0005(8)      0.0011(7)
 N1b'_1    U12  2    -0.0002(5)     -0.0027(5)
 N1b'_1    U13  2    -0.0010(6)     -0.0024(5)
 N1b'_1    U23  2    -0.0030(6)     -0.0012(5)
 N1b'_1    U11  3    -0.0023(6)     -0.0044(6)
 N1b'_1    U22  3     0.0014(7)     -0.0004(7)
 N1b'_1    U33  3     0.0011(8)      0.0009(7)
 N1b'_1    U12  3     0.0028(5)     -0.0013(5)
 N1b'_1    U13  3     0.0014(6)     -0.0007(5)
 N1b'_1    U23  3     0.0002(6)     -0.0018(5)
 N1b'_2    U11  1     0.0024(6)     -0.0024(7)
 N1b'_2    U22  1     0.0001(6)     -0.0024(8)
 N1b'_2    U33  1    -0.0001(7)     -0.0013(9)
 N1b'_2    U12  1    -0.0027(5)      0.0011(5)
 N1b'_2    U13  1     0.0017(13)    -0.0010(6)
 N1b'_2    U23  1    -0.0020(5)      0.0016(6)
 N1b'_2    U11  2    -0.0008(6)      0.0024(6)
 N1b'_2    U22  2    -0.0023(7)     -0.0005(7)
 N1b'_2    U33  2    -0.0005(8)      0.0011(7)
 N1b'_2    U12  2     0.0002(5)      0.0027(5)
 N1b'_2    U13  2    -0.0010(6)     -0.0024(5)
 N1b'_2    U23  2     0.0030(6)      0.0012(5)
 N1b'_2    U11  3     0.0023(6)      0.0044(6)
 N1b'_2    U22  3    -0.0014(7)      0.0004(7)
 N1b'_2    U33  3    -0.0011(8)     -0.0009(7)
 N1b'_2    U12  3     0.0028(5)     -0.0013(5)
 N1b'_2    U13  3    -0.0014(6)      0.0007(5)
 N1b'_2    U23  3     0.0002(6)     -0.0018(5)
 N1b''_1   U11  1    -0.0024(6)      0.0024(7)
 N1b''_1   U22  1    -0.0001(6)      0.0024(8)
 N1b''_1   U33  1     0.0001(7)      0.0013(9)
 N1b''_1   U12  1    -0.0027(5)      0.0011(5)
 N1b''_1   U13  1    -0.0017(13)     0.0010(6)
 N1b''_1   U23  1    -0.0020(5)      0.0016(6)
 N1b''_1   U11  2    -0.0008(6)      0.0024(6)
 N1b''_1   U22  2    -0.0023(7)     -0.0005(7)
 N1b''_1   U33  2    -0.0005(8)      0.0011(7)
 N1b''_1   U12  2    -0.0002(5)     -0.0027(5)
 N1b''_1   U13  2    -0.0010(6)     -0.0024(5)
 N1b''_1   U23  2    -0.0030(6)     -0.0012(5)
 N1b''_1   U11  3    -0.0023(6)     -0.0044(6)
 N1b''_1   U22  3     0.0014(7)     -0.0004(7)
 N1b''_1   U33  3     0.0011(8)      0.0009(7)
 N1b''_1   U12  3     0.0028(5)     -0.0013(5)
 N1b''_1   U13  3     0.0014(6)     -0.0007(5)
 N1b''_1   U23  3     0.0002(6)     -0.0018(5)
 N1b''_2   U11  1     0.0024(6)     -0.0024(7)
 N1b''_2   U22  1     0.0001(6)     -0.0024(8)
 N1b''_2   U33  1    -0.0001(7)     -0.0013(9)
 N1b''_2   U12  1    -0.0027(5)      0.0011(5)
 N1b''_2   U13  1     0.0017(13)    -0.0010(6)
 N1b''_2   U23  1    -0.0020(5)      0.0016(6)
 N1b''_2   U11  2    -0.0008(6)      0.0024(6)
 N1b''_2   U22  2    -0.0023(7)     -0.0005(7)
 N1b''_2   U33  2    -0.0005(8)      0.0011(7)
 N1b''_2   U12  2     0.0002(5)      0.0027(5)
 N1b''_2   U13  2    -0.0010(6)     -0.0024(5)
 N1b''_2   U23  2     0.0030(6)      0.0012(5)
 N1b''_2   U11  3     0.0023(6)      0.0044(6)
 N1b''_2   U22  3    -0.0014(7)      0.0004(7)
 N1b''_2   U33  3    -0.0011(8)     -0.0009(7)
 N1b''_2   U12  3     0.0028(5)     -0.0013(5)
 N1b''_2   U13  3    -0.0014(6)      0.0007(5)
 N1b''_2   U23  3     0.0002(6)     -0.0018(5)
 C7b_1     U11  1     0.0001(7)     -0.0001(8)
 C7b_1     U22  1     0.0006(7)      0.0018(7)
 C7b_1     U33  1     0.0031(8)      0.0024(10)
 C7b_1     U12  1     0.0007(5)      0.0017(6)
 C7b_1     U13  1    -0.0043(14)    -0.0007(7)
 C7b_1     U23  1    -0.0023(6)     -0.0001(6)
 C7b_1     U11  2     0.0005(7)      0.0018(7)
 C7b_1     U22  2    -0.0016(6)     -0.0022(7)
 C7b_1     U33  2     0.0013(9)      0.0038(9)
 C7b_1     U12  2    -0.0009(5)     -0.0035(5)
 C7b_1     U13  2    -0.0002(6)     -0.0011(6)
 C7b_1     U23  2    -0.0018(6)     -0.0018(6)
 C7b_1     U11  3    -0.0013(8)      0.0009(7)
 C7b_1     U22  3     0.0024(7)      0.0010(7)
 C7b_1     U33  3    -0.0008(10)     0.0009(8)
 C7b_1     U12  3     0.0025(6)      0.0018(5)
 C7b_1     U13  3     0.0003(6)      0.0008(6)
 C7b_1     U23  3     0.0010(6)     -0.0022(6)
 C7b_2     U11  1    -0.0001(7)      0.0001(8)
 C7b_2     U22  1    -0.0006(7)     -0.0018(7)
 C7b_2     U33  1    -0.0031(8)     -0.0024(10)
 C7b_2     U12  1     0.0007(5)      0.0017(6)
 C7b_2     U13  1    -0.0043(14)     0.0007(7)
 C7b_2     U23  1    -0.0023(6)     -0.0001(6)
 C7b_2     U11  2     0.0005(7)      0.0018(7)
 C7b_2     U22  2    -0.0016(6)     -0.0022(7)
 C7b_2     U33  2     0.0013(9)      0.0038(9)
 C7b_2     U12  2     0.0009(5)      0.0035(5)
 C7b_2     U13  2    -0.0002(6)     -0.0011(6)
 C7b_2     U23  2     0.0018(6)      0.0018(6)
 C7b_2     U11  3     0.0013(8)     -0.0009(7)
 C7b_2     U22  3    -0.0024(7)     -0.0010(7)
 C7b_2     U33  3     0.0008(10)    -0.0009(8)
 C7b_2     U12  3     0.0025(6)      0.0018(5)
 C7b_2     U13  3    -0.0003(6)     -0.0008(6)
 C7b_2     U23  3     0.0010(6)     -0.0022(6)
 C7b'_1    U11  1     0.0001(7)     -0.0001(8)
 C7b'_1    U22  1     0.0006(7)      0.0018(7)
 C7b'_1    U33  1     0.0031(8)      0.0024(10)
 C7b'_1    U12  1     0.0007(5)      0.0017(6)
 C7b'_1    U13  1    -0.0043(14)    -0.0007(7)
 C7b'_1    U23  1    -0.0023(6)     -0.0001(6)
 C7b'_1    U11  2     0.0005(7)      0.0018(7)
 C7b'_1    U22  2    -0.0016(6)     -0.0022(7)
 C7b'_1    U33  2     0.0013(9)      0.0038(9)
 C7b'_1    U12  2    -0.0009(5)     -0.0035(5)
 C7b'_1    U13  2    -0.0002(6)     -0.0011(6)
 C7b'_1    U23  2    -0.0018(6)     -0.0018(6)
 C7b'_1    U11  3    -0.0013(8)      0.0009(7)
 C7b'_1    U22  3     0.0024(7)      0.0010(7)
 C7b'_1    U33  3    -0.0008(10)     0.0009(8)
 C7b'_1    U12  3     0.0025(6)      0.0018(5)
 C7b'_1    U13  3     0.0003(6)      0.0008(6)
 C7b'_1    U23  3     0.0010(6)     -0.0022(6)
 C7b'_2    U11  1    -0.0001(7)      0.0001(8)
 C7b'_2    U22  1    -0.0006(7)     -0.0018(7)
 C7b'_2    U33  1    -0.0031(8)     -0.0024(10)
 C7b'_2    U12  1     0.0007(5)      0.0017(6)
 C7b'_2    U13  1     0.0043(14)     0.0007(7)
 C7b'_2    U23  1    -0.0023(6)     -0.0001(6)
 C7b'_2    U11  2     0.0005(7)      0.0018(7)
 C7b'_2    U22  2    -0.0016(6)     -0.0022(7)
 C7b'_2    U33  2     0.0013(9)      0.0038(9)
 C7b'_2    U12  2     0.0009(5)      0.0035(5)
 C7b'_2    U13  2    -0.0002(6)     -0.0011(6)
 C7b'_2    U23  2     0.0018(6)      0.0018(6)
 C7b'_2    U11  3     0.0013(8)     -0.0009(7)
 C7b'_2    U22  3    -0.0024(7)     -0.0010(7)
 C7b'_2    U33  3     0.0008(10)    -0.0009(8)
 C7b'_2    U12  3     0.0025(6)      0.0018(5)
 C7b'_2    U13  3    -0.0003(6)     -0.0008(6)
 C7b'_2    U23  3     0.0010(6)     -0.0022(6)
 C7b''_1   U11  1     0.0001(7)     -0.0001(8)
 C7b''_1   U22  1     0.0006(7)      0.0018(7)
 C7b''_1   U33  1     0.0031(8)      0.0024(10)
 C7b''_1   U12  1     0.0007(5)      0.0017(6)
 C7b''_1   U13  1    -0.0043(14)    -0.0007(7)
 C7b''_1   U23  1    -0.0023(6)     -0.0001(6)
 C7b''_1   U11  2     0.0005(7)      0.0018(7)
 C7b''_1   U22  2    -0.0016(6)     -0.0022(7)
 C7b''_1   U33  2     0.0013(9)      0.0038(9)
 C7b''_1   U12  2    -0.0009(5)     -0.0035(5)
 C7b''_1   U13  2    -0.0002(6)     -0.0011(6)
 C7b''_1   U23  2    -0.0018(6)     -0.0018(6)
 C7b''_1   U11  3    -0.0013(8)      0.0009(7)
 C7b''_1   U22  3     0.0024(7)      0.0010(7)
 C7b''_1   U33  3    -0.0008(10)     0.0009(8)
 C7b''_1   U12  3     0.0025(6)      0.0018(5)
 C7b''_1   U13  3     0.0003(6)      0.0008(6)
 C7b''_1   U23  3     0.0010(6)     -0.0022(6)
 C7b''_2   U11  1    -0.0001(7)      0.0001(8)
 C7b''_2   U22  1    -0.0006(7)     -0.0018(7)
 C7b''_2   U33  1    -0.0031(8)     -0.0024(10)
 C7b''_2   U12  1     0.0007(5)      0.0017(6)
 C7b''_2   U13  1     0.0043(14)     0.0007(7)
 C7b''_2   U23  1    -0.0023(6)     -0.0001(6)
 C7b''_2   U11  2     0.0005(7)      0.0018(7)
 C7b''_2   U22  2    -0.0016(6)     -0.0022(7)
 C7b''_2   U33  2     0.0013(9)      0.0038(9)
 C7b''_2   U12  2     0.0009(5)      0.0035(5)
 C7b''_2   U13  2    -0.0002(6)     -0.0011(6)
 C7b''_2   U23  2     0.0018(6)      0.0018(6)
 C7b''_2   U11  3     0.0013(8)     -0.0009(7)
 C7b''_2   U22  3    -0.0024(7)     -0.0010(7)
 C7b''_2   U33  3     0.0008(10)    -0.0009(8)
 C7b''_2   U12  3     0.0025(6)      0.0018(5)
 C7b''_2   U13  3    -0.0003(6)     -0.0008(6)
 C7b''_2   U23  3     0.0010(6)     -0.0022(6)
 O28w_1    U11  1     0.0050(7)     -0.0016(7)
 O28w_1    U22  1     0.0035(7)     -0.0011(7)
 O28w_1    U33  1     0.0161(10)    -0.0074(9)
 O28w_1    U12  1     0.0033(6)      0.0015(5)
 O28w_1    U13  1     0.0041(18)     0.0014(5)
 O28w_1    U23  1    -0.0009(7)     -0.0004(6)
 O28w_1    U11  2     0.0015(5)     -0.0034(8)
 O28w_1    U22  2     0.0000(5)      0.0000(8)
 O28w_1    U33  2     0.0056(7)     -0.0124(10)
 O28w_1    U12  2     0.0019(4)     -0.0003(6)
 O28w_1    U13  2     0.0006(4)     -0.0004(6)
 O28w_1    U23  2    -0.0013(4)      0.0002(7)
 O28w_1    U11  3     0.0007(5)     -0.0006(7)
 O28w_1    U22  3    -0.0006(6)      0.0006(8)
 O28w_1    U33  3     0.0008(7)     -0.0089(9)
 O28w_1    U12  3     0.0006(4)     -0.0023(6)
 O28w_1    U13  3     0.0002(5)     -0.0027(5)
 O28w_1    U23  3    -0.0010(5)     -0.0002(7)
 O28w_2    U11  1    -0.0050(7)      0.0016(7)
 O28w_2    U22  1    -0.0035(7)      0.0011(7)
 O28w_2    U33  1    -0.0161(10)     0.0074(9)
 O28w_2    U12  1     0.0033(6)      0.0015(5)
 O28w_2    U13  1     0.0041(18)    -0.0014(5)
 O28w_2    U23  1    -0.0009(7)     -0.0004(6)
 O28w_2    U11  2     0.0015(5)     -0.0034(8)
 O28w_2    U22  2     0.0000(5)      0.0000(8)
 O28w_2    U33  2     0.0056(7)     -0.0124(10)
 O28w_2    U12  2    -0.0019(4)      0.0003(6)
 O28w_2    U13  2     0.0006(4)     -0.0004(6)
 O28w_2    U23  2     0.0013(4)     -0.0002(7)
 O28w_2    U11  3    -0.0007(5)      0.0006(7)
 O28w_2    U22  3     0.0006(6)     -0.0006(8)
 O28w_2    U33  3    -0.0008(7)      0.0089(9)
 O28w_2    U12  3     0.0006(4)     -0.0023(6)
 O28w_2    U13  3    -0.0002(5)      0.0027(5)
 O28w_2    U23  3    -0.0010(5)     -0.0002(7)
 O18w_1    U11  1     0.013(4)      -0.006(2)
 O18w_1    U22  1     0.007(4)      -0.003(2)
 O18w_1    U33  1    -0.007(6)       0.004(3)
 O18w_1    U12  1    -0.008(3)       0.0048(17)
 O18w_1    U13  1     0.0080(19)    -0.0011(5)
 O18w_1    U23  1    -0.002(4)       0.0007(19)
 O18w_1    U11  2     0.004(2)      -0.007(3)
 O18w_1    U22  2     0.003(2)      -0.004(3)
 O18w_1    U33  2    -0.004(3)       0.006(4)
 O18w_1    U12  2    -0.0036(18)     0.006(2)
 O18w_1    U13  2    -0.0010(5)      0.0005(5)
 O18w_1    U23  2    -0.001(2)       0.000(3)
 O18w_1    U11  3     0             -0.004(2)
 O18w_1    U22  3     0             -0.002(2)
 O18w_1    U33  3     0              0.004(3)
 O18w_1    U12  3     0              0.0040(16)
 O18w_1    U13  3     0              0.0005(5)
 O18w_1    U23  3     0              0.0004(19)
 O18w_2    U11  1    -0.013(4)       0.006(2)
 O18w_2    U22  1    -0.007(4)       0.003(2)
 O18w_2    U33  1     0.007(6)      -0.004(3)
 O18w_2    U12  1    -0.008(3)       0.0048(17)
 O18w_2    U13  1     0.0080(19)     0.0011(5)
 O18w_2    U23  1    -0.002(4)       0.0007(19)
 O18w_2    U11  2     0.004(2)      -0.007(3)
 O18w_2    U22  2     0.003(2)      -0.004(3)
 O18w_2    U33  2    -0.004(3)       0.006(4)
 O18w_2    U12  2     0.0036(18)    -0.006(2)
 O18w_2    U13  2    -0.0010(5)      0.0005(5)
 O18w_2    U23  2     0.001(2)       0.000(3)
 O18w_2    U11  3     0              0.004(2)
 O18w_2    U22  3     0              0.002(2)
 O18w_2    U33  3     0             -0.004(3)
 O18w_2    U12  3     0              0.0040(16)
 O18w_2    U13  3     0             -0.0005(5)
 O18w_2    U23  3     0              0.0004(19)
 O24w_1    U11  1    -0.0015(5)      0.0014(8)
 O24w_1    U22  1     0.0009(5)     -0.0001(9)
 O24w_1    U33  1    -0.0001(6)      0.0042(11)
 O24w_1    U12  1     0.0020(4)     -0.0031(7)
 O24w_1    U13  1     0.0045(17)    -0.0042(7)
 O24w_1    U23  1     0.0012(4)      0.0012(8)
 O24w_1    U11  2    -0.0021(8)     -0.0009(6)
 O24w_1    U22  2     0.0023(9)     -0.0013(6)
 O24w_1    U33  2    -0.0022(10)    -0.0030(7)
 O24w_1    U12  2     0.0012(6)      0.0010(5)
 O24w_1    U13  2     0.0043(7)     -0.0007(5)
 O24w_1    U23  2    -0.0017(7)     -0.0005(5)
 O24w_1    U11  3    -0.0007(7)     -0.0002(7)
 O24w_1    U22  3     0.0011(7)      0.0006(7)
 O24w_1    U33  3     0.0018(8)     -0.0004(8)
 O24w_1    U12  3     0.0001(5)      0.0004(5)
 O24w_1    U13  3     0.0008(6)      0.0011(6)
 O24w_1    U23  3     0.0023(6)     -0.0016(6)
 O24w_2    U11  1     0.0015(5)     -0.0014(8)
 O24w_2    U22  1    -0.0009(5)      0.0001(9)
 O24w_2    U33  1     0.0001(6)     -0.0042(11)
 O24w_2    U12  1     0.0020(4)     -0.0031(7)
 O24w_2    U13  1     0.0045(17)     0.0042(7)
 O24w_2    U23  1     0.0012(4)      0.0012(8)
 O24w_2    U11  2    -0.0021(8)     -0.0009(6)
 O24w_2    U22  2     0.0023(9)     -0.0013(6)
 O24w_2    U33  2    -0.0022(10)    -0.0030(7)
 O24w_2    U12  2    -0.0012(6)     -0.0010(5)
 O24w_2    U13  2     0.0043(7)     -0.0007(5)
 O24w_2    U23  2     0.0017(7)      0.0005(5)
 O24w_2    U11  3     0.0007(7)      0.0002(7)
 O24w_2    U22  3    -0.0011(7)     -0.0006(7)
 O24w_2    U33  3    -0.0018(8)      0.0004(8)
 O24w_2    U12  3     0.0001(5)      0.0004(5)
 O24w_2    U13  3    -0.0008(6)     -0.0011(6)
 O24w_2    U23  3     0.0023(6)     -0.0016(6)
 O23w_1    U11  1     0.0004(7)      0.007(2)
 O23w_1    U22  1    -0.0004(7)      0.001(2)
 O23w_1    U33  1    -0.0004(8)     -0.006(2)
 O23w_1    U12  1    -0.0004(5)     -0.0022(18)
 O23w_1    U13  1    -0.0066(14)     0.0012(14)
 O23w_1    U23  1     0.0010(5)     -0.0029(18)
 O23w_1    U11  2    -0.0057(18)    -0.0012(8)
 O23w_1    U22  2    -0.0012(17)    -0.0008(9)
 O23w_1    U33  2     0.0041(19)     0.0012(9)
 O23w_1    U12  2     0.0012(14)    -0.0005(7)
 O23w_1    U13  2    -0.0016(11)    -0.0008(5)
 O23w_1    U23  2     0.0017(14)     0.0005(7)
 O23w_1    U11  3     0             -0.0020(11)
 O23w_1    U22  3     0             -0.0008(12)
 O23w_1    U33  3     0              0.0048(12)
 O23w_1    U12  3     0              0.0007(9)
 O23w_1    U13  3     0             -0.0003(8)
 O23w_1    U23  3     0              0.0010(9)
 O23w_2    U11  1    -0.0004(7)     -0.007(2)
 O23w_2    U22  1     0.0004(7)     -0.001(2)
 O23w_2    U33  1     0.0004(8)      0.006(2)
 O23w_2    U12  1    -0.0004(5)     -0.0022(18)
 O23w_2    U13  1    -0.0066(14)    -0.0012(14)
 O23w_2    U23  1     0.0010(5)     -0.0029(18)
 O23w_2    U11  2    -0.0057(18)    -0.0012(8)
 O23w_2    U22  2    -0.0012(17)    -0.0008(9)
 O23w_2    U33  2     0.0041(19)     0.0012(9)
 O23w_2    U12  2    -0.0012(14)     0.0005(7)
 O23w_2    U13  2    -0.0016(11)    -0.0008(5)
 O23w_2    U23  2    -0.0017(14)    -0.0005(7)
 O23w_2    U11  3     0              0.0020(11)
 O23w_2    U22  3     0              0.0008(12)
 O23w_2    U33  3     0             -0.0048(12)
 O23w_2    U12  3     0              0.0007(9)
 O23w_2    U13  3     0              0.0003(8)
 O23w_2    U23  3     0              0.0010(9)
 Na6_1     U11  1    -0.0005(3)      0.0026(10)
 Na6_1     U22  1    -0.0010(3)      0.0049(10)
 Na6_1     U33  1     0.0010(4)     -0.0045(13)
 Na6_1     U12  1     0.0007(2)      0.0021(8)
 Na6_1     U13  1    -0.0006(9)      0.0008(7)
 Na6_1     U23  1    -0.0008(3)      0.0006(9)
 Na6_1     U11  2    -0.0021(8)     -0.0002(4)
 Na6_1     U22  2    -0.0023(8)     -0.0010(4)
 Na6_1     U33  2     0.0027(10)     0.0012(5)
 Na6_1     U12  2    -0.0011(6)     -0.0004(3)
 Na6_1     U13  2    -0.0006(6)     -0.0006(3)
 Na6_1     U23  2    -0.0008(7)     -0.0009(4)
 Na6_1     U11  3     0             -0.0015(5)
 Na6_1     U22  3     0             -0.0012(5)
 Na6_1     U33  3     0              0.0030(7)
 Na6_1     U12  3     0             -0.0003(4)
 Na6_1     U13  3     0             -0.0006(4)
 Na6_1     U23  3     0             -0.0002(5)
 Na6_2     U11  1     0.0005(3)     -0.0026(10)
 Na6_2     U22  1     0.0010(3)     -0.0049(10)
 Na6_2     U33  1    -0.0010(4)      0.0045(13)
 Na6_2     U12  1     0.0007(2)      0.0021(8)
 Na6_2     U13  1    -0.0006(9)     -0.0008(7)
 Na6_2     U23  1    -0.0008(3)      0.0006(9)
 Na6_2     U11  2    -0.0021(8)     -0.0002(4)
 Na6_2     U22  2    -0.0023(8)     -0.0010(4)
 Na6_2     U33  2     0.0027(10)     0.0012(5)
 Na6_2     U12  2     0.0011(6)      0.0004(3)
 Na6_2     U13  2    -0.0006(6)     -0.0006(3)
 Na6_2     U23  2     0.0008(7)      0.0009(4)
 Na6_2     U11  3     0              0.0015(5)
 Na6_2     U22  3     0              0.0012(5)
 Na6_2     U33  3     0             -0.0030(7)
 Na6_2     U12  3     0             -0.0003(4)
 Na6_2     U13  3     0              0.0006(4)
 Na6_2     U23  3     0             -0.0002(5)
 Na2_1     U11  1     0.0015(12)     0.0019(16)
 Na2_1     U22  1     0.0173(14)     0.0125(18)
 Na2_1     U33  1     0.0301(18)     0.015(2)
 Na2_1     U12  1    -0.0020(10)    -0.0025(13)
 Na2_1     U13  1    -0.0014(12)     0.0003(5)
 Na2_1     U23  1     0.0227(12)     0.0123(15)
 Na2_1     U11  2     0.0002(5)      0.0007(10)
 Na2_1     U22  2     0.0027(5)      0.0057(12)
 Na2_1     U33  2     0.0069(7)      0.0107(14)
 Na2_1     U12  2    -0.0001(4)     -0.0009(8)
 Na2_1     U13  2    -0.0007(4)      0.0004(3)
 Na2_1     U23  2     0.0054(5)      0.0081(10)
 Na2_2     U11  1    -0.0015(12)    -0.0019(16)
 Na2_2     U22  1    -0.0173(14)    -0.0125(18)
 Na2_2     U33  1    -0.0301(18)    -0.015(2)
 Na2_2     U12  1    -0.0020(10)    -0.0025(13)
 Na2_2     U13  1    -0.0014(12)    -0.0003(5)
 Na2_2     U23  1     0.0227(12)     0.0123(15)
 Na2_2     U11  2     0.0002(5)      0.0007(10)
 Na2_2     U22  2     0.0027(5)      0.0057(12)
 Na2_2     U33  2     0.0069(7)      0.0107(14)
 Na2_2     U12  2     0.0001(4)      0.0009(8)
 Na2_2     U13  2    -0.0007(4)      0.0004(3)
 Na2_2     U23  2    -0.0054(5)     -0.0081(10)

loop_
_jana_atom_site_U_Legendre_atom_site_label
_jana_atom_site_U_Legendre_tens_elem
_jana_atom_site_U_Legendre_param_order
_jana_atom_site_U_Legendre_param_coeff
 ? ? ? ?

loop_
_jana_atom_site_U_XHarm_atom_site_label
_jana_atom_site_U_XHarm_tens_elem
_jana_atom_site_U_XHarm_param_order
_jana_atom_site_U_XHarm_param_coeff
 ? ? ? ?

loop_
_jana_atom_site_U_crenel_ortho_atom_site_label
_jana_atom_site_U_crenel_ortho_tens_elem
_jana_atom_site_U_crenel_ortho_id
_jana_atom_site_U_crenel_ortho_param_order
_jana_atom_site_U_crenel_ortho_param_coeff
 ? ? ? ? ?

loop_
_jana_atom_site_ADP_C_Fourier_atom_site_label
_jana_atom_site_ADP_C_Fourier_tens_elem
_jana_atom_site_ADP_C_Fourier_wave_vector_seq_id
_jana_atom_site_ADP_C_Fourier_param_cos
_jana_atom_site_ADP_C_Fourier_param_sin
 ? ? ? ? ?

loop_
_jana_atom_site_ADP_D_Fourier_atom_site_label
_jana_atom_site_ADP_D_Fourier_tens_elem
_jana_atom_site_ADP_D_Fourier_wave_vector_seq_id
_jana_atom_site_ADP_D_Fourier_param_cos
_jana_atom_site_ADP_D_Fourier_param_sin
 ? ? ? ? ?

loop_
_jana_atom_site_ADP_E_Fourier_atom_site_label
_jana_atom_site_ADP_E_Fourier_tens_elem
_jana_atom_site_ADP_E_Fourier_wave_vector_seq_id
_jana_atom_site_ADP_E_Fourier_param_cos
_jana_atom_site_ADP_E_Fourier_param_sin
 ? ? ? ? ?

loop_
_jana_atom_site_ADP_F_Fourier_atom_site_label
_jana_atom_site_ADP_F_Fourier_tens_elem
_jana_atom_site_ADP_F_Fourier_wave_vector_seq_id
_jana_atom_site_ADP_F_Fourier_param_cos
_jana_atom_site_ADP_F_Fourier_param_sin
 ? ? ? ? ?


#=======================================================================

# 10. MOLECULAR GEOMETRY


loop_
 _geom_bond_atom_site_label_1
 _geom_bond_atom_site_label_2
 _geom_bond_site_ssg_symmetry_1
 _geom_bond_site_ssg_symmetry_2
 _geom_bond_distance_av
 _geom_bond_distance_min
 _geom_bond_distance_max
 _geom_bond_publ_flag
  S1a_1 O1a_1 . . 1.462(17) 1.455(17) 1.474(17) ?
  S1a_1 O2a_1 . . 1.461(18) 1.422(18) 1.479(18) ?
  S1a_1 N1a_1 . . 1.61(2) 1.60(2) 1.64(2) ?
  S1a_1 C7a_1 . . 2.47(2) 2.45(2) 2.51(2) ?
  S1a_1 C1_1a . . 1.761(10) 1.726(11) 1.781(11) ?
  S1a_1 C2_1a . . 2.539(13) 2.520(13) 2.568(13) ?
  S1a_2 O1a_2 . . 1.447(17) 1.426(18) 1.461(18) ?
  S1a_2 O2a_2 . . 1.432(18) 1.420(18) 1.439(18) ?
  S1a_2 N1a_2 . . 1.62(2) 1.58(2) 1.65(2) ?
  S1a_2 C7a_2 . . 2.47(2) 2.41(2) 2.53(2) ?
  S1a_2 C1_2a . . 1.763(10) 1.734(10) 1.780(10) ?
  S1a_2 C2_2a . . 2.527(13) 2.488(13) 2.552(13) ?
  O1a_1 O2a_1 . . 2.44(2) 2.40(2) 2.46(2) ?
  O1a_1 N1a_1 . . 2.56(3) 2.52(3) 2.61(3) ?
  O1a_1 Na14''_2 . . 2.40(2) 2.40(2) 2.40(2) ?
  O1a_1 H1c5_1a . 2_5765 2.72(2) 2.49(2) 2.82(2) ?
  O1a_1 H1c6_21 . 1_4455 2.527(18) 2.357(19) 2.679(19) ?
  O1a_2 O2a_2 . . 2.43(2) 2.40(2) 2.45(2) ?
  O1a_2 N1a_2 . . 2.52(3) 2.47(3) 2.59(3) ?
  O1a_2 Na14_1 . 1_5655 2.542(17) 2.542(17) 2.542(17) ?
  O1a_2 C1_2a . . 2.627(18) 2.559(18) 2.662(18) ?
  O1a_2 H1c5_2a . 2_5855 2.76(2) 2.59(2) 3.03(2) ?
  O1a_2 H1c6_11 . . 2.61(2) 2.48(2) 2.81(2) ?
  O2a_1 N1a_1 . . 2.54(3) 2.51(3) 2.56(3) ?
  O2a_1 Na14'_2 . 1_5455 2.458(18) 2.458(18) 2.458(18) ?
  O2a_1 H1c4_2b . 2_5765 2.65(2) 2.45(2) 2.79(2) ?
  O2a_1 H1c3_2c . 1_5455 2.596(15) 2.596(15) 2.596(15) ?
  O2a_1 H1c4_2c . 2_5765 2.308(17) 2.308(17) 2.308(17) ?
  O2a_1 H1c4_2d . 2_5765 2.560(16) 2.560(16) 2.560(16) ?
  O2a_2 N1a_2 . . 2.52(3) 2.49(3) 2.56(3) ?
  O2a_2 H1c4_1b . 2_5755 2.62(2) 2.34(2) 2.80(2) ?
  O2a_2 C1_2a . . 2.643(19) 2.594(19) 2.664(19) ?
  O3a_1 N1a_1 . . 2.28(2) 2.23(2) 2.30(2) ?
  O3a_1 C7a_1 . . 1.20(3) 1.13(3) 1.25(3) ?
  O3a_1 Na2_1 . . 2.46(3) 2.43(3) 2.49(3) ?
  O3a_1 Na2_2 . . 3.16(3) 2.52(4) 4.08(4) ?
  O3a_1 Na16_1 . . 2.250(17) 2.250(17) 2.250(17) ?
  O3a_1 C2_1a . . 2.41(2) 2.36(2) 2.45(2) ?
  O3a_2 N1a_2 . . 2.28(2) 2.23(2) 2.34(2) ?
  O3a_2 C7a_2 . . 1.23(3) 1.18(3) 1.27(3) ?
  O3a_2 Na2_1 . 1_5655 2.58(3) 2.57(3) 2.59(3) ?
  O3a_2 Na2_2 . . 2.45(3) 2.37(4) 2.52(4) ?
  O3a_2 Na2''_2 . . 2.39(2) 2.39(2) 2.39(2) ?
  O3a_2 Na16'_2 . . 2.229(18) 2.229(18) 2.229(18) ?
  O3a_2 Na16''_2 . . 2.25(2) 2.25(2) 2.25(2) ?
  O3a_2 C2_2a . . 2.42(2) 2.39(2) 2.45(2) ?
  N1a_1 C7a_1 . . 1.37(3) 1.32(3) 1.41(3) ?
  N1a_1 C1_1a . . 2.55(2) 2.43(2) 2.60(2) ?
  N1a_1 C2_1a . . 2.41(2) 2.34(2) 2.45(2) ?
  N1a_2 C7a_2 . . 1.39(3) 1.31(3) 1.53(3) ?
  N1a_2 Na2'_2 . . 2.46(2) 2.46(2) 2.46(2) ?
  N1a_2 C1_2a . . 2.54(2) 2.51(2) 2.57(2) ?
  N1a_2 C2_2a . . 2.38(2) 2.34(2) 2.43(2) ?
  C7a_1 C1_1a . . 2.41(3) 2.33(3) 2.51(3) ?
  C7a_1 C2_1a . . 1.53(2) 1.48(2) 1.62(2) ?
  C7a_1 C3_1a . . 2.62(2) 2.55(2) 2.67(2) ?
  C7a_2 C1_2a . . 2.37(3) 2.33(3) 2.43(3) ?
  C7a_2 C2_2a . . 1.48(2) 1.44(2) 1.50(2) ?
  C7a_2 C3_2a . . 2.57(2) 2.52(2) 2.61(2) ?
  S1b_1 O1b_1 . . 1.453(19) 1.40(2) 1.52(2) ?
  S1b_1 O2b_1 . . 1.465(19) 1.44(2) 1.48(2) ?
  S1b_1 N1b_1 . . 1.65(2) 1.56(2) 1.76(2) ?
  S1b_1 C7b_1 . . 2.45(2) 2.41(2) 2.53(2) ?
  S1b_1 C1_1b . . 1.764(13) 1.670(13) 1.860(13) ?
  S1b_1 C2_1b . . 2.542(13) 2.498(13) 2.600(13) ?
  S1b_2 O1b_2 . . 1.446(19) 1.41(2) 1.49(2) ?
  S1b_2 O2b_2 . . 1.431(19) 1.39(2) 1.45(2) ?
  S1b_2 N1b_2 . . 1.62(2) 1.60(2) 1.64(2) ?
  S1b_2 C7b_2 . . 2.47(2) 2.43(2) 2.49(2) ?
  S1b_2 C1_2b . . 1.795(14) 1.713(16) 1.867(16) ?
  S1b_2 C2_2b . . 2.559(15) 2.500(16) 2.611(16) ?
  S1b'_2 S1b''_2 . . 0.635(9) 0.635(9) 0.635(9) ?
  S1b'_2 O1b'_2 . . 1.44(7) 1.44(7) 1.44(7) ?
  S1b'_2 O1b''_2 . . 1.434(14) 1.434(14) 1.434(14) ?
  S1b'_2 O2b'_2 . . 1.493(12) 1.493(12) 1.493(12) ?
  S1b'_2 O2b''_2 . . 1.46(15) 1.46(15) 1.46(15) ?
  S1b'_2 N1b'_2 . . 1.561(15) 1.561(15) 1.561(15) ?
  S1b'_2 N1b''_2 . . 2.171(16) 2.171(16) 2.171(16) ?
  S1b'_2 C7b'_2 . . 2.426(14) 2.426(14) 2.426(14) ?
  S1b'_2 C1_2c . . 1.808(10) 1.808(10) 1.808(10) ?
  S1b'_2 C2_2c . . 2.538(14) 2.538(14) 2.538(14) ?
  S1b'_2 C1_2d . . 1.746(19) 1.746(19) 1.746(19) ?
  S1b''_2 O1b'_2 . . 1.60(6) 1.60(6) 1.60(6) ?
  S1b''_2 O1b''_2 . . 1.479(14) 1.479(14) 1.479(14) ?
  S1b''_2 O2b'_2 . . 1.982(13) 1.982(13) 1.982(13) ?
  S1b''_2 O2b''_2 . . 1.64(14) 1.64(14) 1.64(14) ?
  S1b''_2 N1b'_2 . . 0.998(16) 0.998(16) 0.998(16) ?
  S1b''_2 N1b''_2 . . 1.543(17) 1.543(17) 1.543(17) ?
  S1b''_2 C7b'_2 . . 1.908(15) 1.908(15) 1.908(15) ?
  S1b''_2 C7b''_2 . . 2.39(2) 2.39(2) 2.39(2) ?
  S1b''_2 C1_2c . . 1.948(11) 1.948(11) 1.948(11) ?
  S1b''_2 C2_2c . . 2.321(15) 2.321(15) 2.321(15) ?
  S1b''_2 C1_2d . . 1.872(19) 1.872(19) 1.872(19) ?
  S1b''_2 C2_2d . . 2.49(3) 2.49(3) 2.49(3) ?
  O1b_1 O2b_1 . . 2.47(3) 2.44(3) 2.52(3) ?
  O1b_1 N1b_1 . . 2.58(2) 2.56(3) 2.65(3) ?
  O1b_1 Na16''_2 . 1_5455 2.59(2) 2.59(2) 2.59(2) ?
  O1b_1 C1_1b . . 2.65(2) 2.58(2) 2.69(2) ?
  O1b_1 H1c3_2a . 1_5455 3.08(2) 2.55(3) 3.48(3) ?
  O1b_1 Na6_11 . 1_4455 2.85(2) 2.38(3) 3.78(3) ?
  O1b_1 Na14'_1 . 1_4455 2.496(19) 2.496(19) 2.496(19) ?
  O1b_2 O2b_2 . . 2.43(3) 2.42(3) 2.43(3) ?
  O1b_2 N1b_2 . . 2.52(2) 2.51(3) 2.55(3) ?
  O1b_2 C1_2b . . 2.67(2) 2.54(3) 2.78(3) ?
  O1b_2 Na6_21 . 1_5455 3.10(2) 2.41(2) 3.79(2) ?
  O1b'_2 O1b''_2 . . 2.54(7) 2.54(7) 2.54(7) ?
  O1b'_2 O2b'_2 . . 2.44(7) 2.44(7) 2.44(7) ?
  O1b'_2 O2b''_2 . . 0.06(12) 0.06(12) 0.06(12) ?
  O1b'_2 N1b'_2 . . 2.44(6) 2.44(6) 2.44(6) ?
  O1b'_2 Na16_1 . . 2.37(7) 2.37(7) 2.37(7) ?
  O1b'_2 H1c3_1a . . 2.51(7) 2.51(7) 2.51(7) ?
  O1b'_2 Na6_21 . 1_5455 2.52(6) 2.52(6) 2.52(6) ?
  O1b''_2 O2b'_2 . . 1.281(16) 1.281(16) 1.281(16) ?
  O1b''_2 O2b''_2 . . 2.56(15) 2.56(15) 2.56(15) ?
  O1b''_2 N1b'_2 . . 1.52(2) 1.52(2) 1.52(2) ?
  O1b''_2 N1b''_2 . . 2.49(2) 2.49(2) 2.49(2) ?
  O1b''_2 Na2'_2 . . 2.489(15) 2.489(15) 2.489(15) ?
  O2b_1 N1b_1 . . 2.55(3) 2.52(3) 2.58(3) ?
  O2b_1 Na16'_2 . . 2.338(18) 2.338(18) 2.338(18) ?
  O2b_1 C1_1b . . 2.65(2) 2.56(2) 2.72(2) ?
  O2b_1 Na6_11 . 1_4555 2.76(2) 2.26(3) 3.63(3) ?
  O2b_1 Na14''1 . 1_4555 2.457(19) 2.457(19) 2.457(19) ?
  O2b_2 N1b_2 . . 2.52(3) 2.51(3) 2.53(3) ?
  O2b_2 Na16_1 . 1_5655 2.485(17) 2.485(17) 2.485(17) ?
  O2b_2 Na6_21 . . 2.38(2) 2.34(3) 2.41(3) ?
  O2b_2 Na14_21 . . 2.411(16) 2.411(16) 2.411(16) ?
  O2b'_2 O2b''_2 . . 2.43(15) 2.43(15) 2.43(15) ?
  O2b'_2 N1b'_2 . . 2.536(18) 2.536(18) 2.536(18) ?
  O2b''_2 N1b'_2 . . 2.49(13) 2.49(13) 2.49(13) ?
  O2b''_2 Na16_1 . . 2.40(14) 2.40(14) 2.40(14) ?
  O2b''_2 H1c3_1a . . 2.53(16) 2.53(16) 2.53(16) ?
  O2b''_2 Na6_21 . 1_5455 2.47(13) 2.47(13) 2.47(13) ?
  O3b_1 N1b_1 . . 2.26(2) 2.14(3) 2.32(3) ?
  O3b_1 C7b_1 . . 1.26(3) 1.17(3) 1.36(3) ?
  O3b_1 Na2_1 . . 2.32(3) 2.30(3) 2.33(3) ?
  O3b_1 Na2_2 . . 2.91(4) 2.31(4) 3.98(4) ?
  O3b_1 Na14_1 . . 2.334(19) 2.334(19) 2.334(19) ?
  O3b_1 C2_1b . . 2.42(2) 2.30(2) 2.48(2) ?
  O3b_2 N1b_2 . . 2.29(2) 2.26(3) 2.32(3) ?
  O3b_2 C7b_2 . . 1.21(3) 1.19(3) 1.24(3) ?
  O3b_2 Na2_1 . 1_5655 2.39(3) 2.39(3) 2.40(3) ?
  O3b_2 Na2_2 . . 2.33(4) 2.26(4) 2.40(4) ?
  O3b_2 C2_2b . . 2.41(2) 2.39(2) 2.43(2) ?
  O3b'_2 O3b''_2 . . 1.00(2) 1.00(2) 1.00(2) ?
  O3b'_2 N1b'_2 . . 2.285(19) 2.285(19) 2.285(19) ?
  O3b'_2 N1b''_2 . . 1.78(2) 1.78(2) 1.78(2) ?
  O3b'_2 C7b'_2 . . 1.208(17) 1.208(17) 1.208(17) ?
  O3b'_2 C7b''_2 . . 1.40(3) 1.40(3) 1.40(3) ?
  O3b'_2 O18w''_1 . 1_5655 2.019(18) 2.019(18) 2.019(18) ?
  O3b'_2 Na14'_2 . . 2.414(14) 2.414(14) 2.414(14) ?
  O3b'_2 C2_2c . . 2.431(16) 2.431(16) 2.431(16) ?
  O3b''_2 N1b''_2 . . 2.04(3) 2.04(3) 2.04(3) ?
  O3b''_2 C7b'_2 . . 1.63(2) 1.63(2) 1.63(2) ?
  O3b''_2 C7b''_2 . . 1.11(3) 1.11(3) 1.11(3) ?
  O3b''_2 Na14'_2 . . 2.540(18) 2.540(18) 2.540(18) ?
  O3b''_2 Na14''_2 . . 2.39(2) 2.39(2) 2.39(2) ?
  O3b''_2 C2_2c . . 2.36(2) 2.36(2) 2.36(2) ?
  O3b''_2 H1c3_2c . . 2.451(18) 2.451(18) 2.451(18) ?
  O3b''_2 C2_2d . . 2.43(3) 2.43(3) 2.43(3) ?
  N1b_1 C7b_1 . . 1.31(3) 1.27(3) 1.37(3) ?
  N1b_1 C1_1b . . 2.55(2) 2.52(3) 2.59(3) ?
  N1b_1 C2_1b . . 2.37(2) 2.29(3) 2.43(3) ?
  N1b_2 C7b_2 . . 1.36(3) 1.32(3) 1.40(3) ?
  N1b_2 C1_2b . . 2.57(2) 2.52(3) 2.63(3) ?
  N1b_2 C2_2b . . 2.42(2) 2.37(3) 2.47(3) ?
  N1b'_2 N1b''_2 . . 0.98(2) 0.98(2) 0.98(2) ?
  N1b'_2 C7b'_2 . . 1.34(2) 1.34(2) 1.34(2) ?
  N1b'_2 C7b''_2 . . 2.07(3) 2.07(3) 2.07(3) ?
  N1b'_2 Na2'_2 . . 2.580(17) 2.580(17) 2.580(17) ?
  N1b'_2 Na2''_2 . . 2.37(2) 2.37(2) 2.37(2) ?
  N1b'_2 C1_2c . . 2.561(17) 2.561(17) 2.561(17) ?
  N1b'_2 C2_2c . . 2.42(2) 2.42(2) 2.42(2) ?
  N1b'_2 C1_2d . . 2.48(2) 2.48(2) 2.48(2) ?
  N1b''_2 C7b'_2 . . 1.02(2) 1.02(2) 1.02(2) ?
  N1b''_2 C7b''_2 . . 1.35(3) 1.35(3) 1.35(3) ?
  N1b''_2 Na2''_2 . . 2.51(3) 2.51(3) 2.51(3) ?
  N1b''_2 C2_2c . . 2.24(2) 2.24(2) 2.24(2) ?
  N1b''_2 C2_2d . . 2.40(3) 2.40(3) 2.40(3) ?
  C7b_1 C1_1b . . 2.41(2) 2.31(3) 2.56(3) ?
  C7b_1 C2_1b . . 1.52(3) 1.36(3) 1.67(3) ?
  C7b_1 C3_1b . . 2.61(3) 2.45(3) 2.74(3) ?
  C7b_2 C1_2b . . 2.41(3) 2.40(3) 2.44(3) ?
  C7b_2 C2_2b . . 1.54(3) 1.48(3) 1.57(3) ?
  C7b_2 C3_2b . . 2.64(3) 2.57(3) 2.69(3) ?
  C7b'_2 C7b''_2 . . 0.95(3) 0.95(3) 0.95(3) ?
  C7b'_2 C1_2c . . 2.430(17) 2.430(17) 2.430(17) ?
  C7b'_2 C2_2c . . 1.575(19) 1.575(19) 1.575(19) ?
  C7b'_2 C1_2d . . 2.36(3) 2.36(3) 2.36(3) ?
  C7b'_2 C2_2d . . 1.81(3) 1.81(3) 1.81(3) ?
  C7b''_2 C1_2c . . 2.53(2) 2.53(2) 2.53(2) ?
  C7b''_2 C2_2c . . 1.47(3) 1.47(3) 1.47(3) ?
  C7b''_2 C3_2c . . 2.28(3) 2.28(3) 2.28(3) ?
  C7b''_2 H1c3_2c . . 2.42(2) 2.42(2) 2.42(2) ?
  C7b''_2 C1_2d . . 2.47(3) 2.47(3) 2.47(3) ?
  C7b''_2 C2_2d . . 1.55(3) 1.55(3) 1.55(3) ?
  C7b''_2 C3_2d . . 2.59(4) 2.59(4) 2.59(4) ?
  O28w_1 Na6_1 . . 2.42(2) 2.39(2) 2.46(2) ?
  O28w_1 Na2_1 . . 2.41(3) 2.38(3) 2.43(3) ?
  O28w_1 Na16_1 . . 2.548(17) 2.548(17) 2.548(17) ?
  O28w_1 Na14_1 . . 2.402(19) 2.402(19) 2.402(19) ?
  O28w_2 Na6_2 . . 2.44(2) 2.39(3) 2.51(3) ?
  O28w_2 Na2_2 . . 2.36(3) 2.29(3) 2.42(3) ?
  O28w_2 Na16'_2 . . 2.279(18) 2.279(18) 2.279(18) ?
  O28w_2 Na14''_2 . . 2.16(2) 2.16(2) 2.16(2) ?
  O28w'_1 O28w''_1 . . 0.73(3) 0.73(3) 0.73(3) ?
  O28w'_1 Na2'_2 . 1_5455 2.343(19) 2.343(19) 2.343(19) ?
  O28w'_1 Na2''_2 . 1_5455 2.35(3) 2.35(3) 2.35(3) ?
  O28w''_1 Na6_1 . . 2.52(3) 2.52(3) 2.52(3) ?
  O28w''_1 Na2'_2 . 1_5455 1.91(2) 1.91(2) 1.91(2) ?
  O28w''_1 Na2''_2 . 1_5455 2.34(3) 2.34(3) 2.34(3) ?
  O18w_1 Na6_2 . 1_5455 2.39(3) 2.32(3) 2.48(3) ?
  O18w_1 Na2_1 . . 2.34(3) 2.32(3) 2.35(3) ?
  O18w_1 Na2_2 . 1_5455 3.71(4) 2.46(4) 4.35(4) ?
  O18w_2 Na6_1 . . 2.34(2) 2.31(2) 2.38(2) ?
  O18w_2 Na2_2 . . 2.40(3) 2.36(3) 2.42(3) ?
  O18w'_1 O18w''_1 . . 0.83(2) 0.83(2) 0.83(2) ?
  O18w'_1 Na16'_2 . 1_5455 2.41(2) 2.41(2) 2.41(2) ?
  O18w'_1 Na16''_2 . 1_5455 1.78(2) 1.78(2) 1.78(2) ?
  O18w'_1 Na14'_2 . 1_5455 2.38(2) 2.38(2) 2.38(2) ?
  O18w''_1 Na2''_2 . 1_5455 2.41(2) 2.41(2) 2.41(2) ?
  O18w''_1 Na16''_2 . 1_5455 2.326(19) 2.326(19) 2.326(19) ?
  O18w''_1 Na14'_2 . 1_5455 2.054(15) 2.054(15) 2.054(15) ?
  O19w'_2 O19w''_2 . . 0.78(3) 0.78(3) 0.78(3) ?
  O19w'_2 Na2'_2 . . 2.37(2) 2.37(2) 2.37(2) ?
  O19w'_2 Na2''_2 . . 2.34(3) 2.34(3) 2.34(3) ?
  O19w'_2 Na16_1 . . 2.38(2) 2.38(2) 2.38(2) ?
  O19w''_2 Na2'_2 . . 2.00(2) 2.00(2) 2.00(2) ?
  O19w''_2 Na2''_2 . . 2.47(3) 2.47(3) 2.47(3) ?
  O19w''_2 Na16_1 . . 2.47(2) 2.47(2) 2.47(2) ?
  O24w_1 Na6_1 . . 2.35(2) 2.32(2) 2.38(2) ?
  O24w_1 Na14_1 . . 2.353(19) 2.353(19) 2.353(19) ?
  O24w_2 Na6_2 . . 2.35(3) 2.33(3) 2.37(3) ?
  O24w'_2 O24w''_2 . . 0.86(3) 0.86(3) 0.86(3) ?
  O24w'_2 Na14'_2 . . 2.28(2) 2.28(2) 2.28(2) ?
  O24w'_2 Na14''_2 . . 1.57(2) 1.57(2) 1.57(2) ?
  O24w''_2 Na14'_2 . . 1.658(18) 1.658(18) 1.658(18) ?
  O24w''_2 Na14''_2 . . 2.29(2) 2.29(2) 2.29(2) ?
  O24w''_2 H1c4_11 . 1_4555 2.478(19) 2.478(19) 2.478(19) ?
  O23w_1 Na6_1 . . 2.43(3) 2.41(3) 2.46(3) ?
  O23w_1 Na6_21 . 1_5455 2.38(3) 2.38(3) 2.38(3) ?
  O23w_1 Na16_21 . 1_5455 2.33(2) 2.33(2) 2.33(2) ?
  O23w_2 Na6_2 . . 2.42(3) 2.39(5) 2.47(5) ?
  O23w_2 Na6_11 . 1_4555 2.36(3) 2.36(3) 2.36(3) ?
  O23w_2 Na16'_1 . 1_4555 2.40(4) 2.40(4) 2.40(4) ?
  O23w_2 Na16''1 . 1_4555 2.32(4) 2.32(4) 2.32(4) ?
  Na6_1 O1b_11 . . 3.07(2) 2.41(2) 3.74(2) ?
  Na6_1 O1b'_11 . . 2.50(10) 2.50(10) 2.50(10) ?
  Na6_1 O2b_11 . 1_5455 2.36(2) 2.30(3) 2.41(3) ?
  Na6_1 O2b''_1 . . 2.46(12) 2.46(12) 2.46(12) ?
  Na6_1 O23w_21 . 1_5455 2.38(3) 2.33(3) 2.42(3) ?
  Na6_2 O1b_21 . 1_4555 2.91(2) 2.40(3) 3.92(3) ?
  Na6_2 O2b_21 . 1_4455 2.81(3) 2.35(3) 3.59(3) ?
  Na6_2 O23w_11 . 1_4555 2.41(2) 2.36(2) 2.47(2) ?
  Na2'_2 Na2''_2 . . 1.538(19) 1.538(19) 1.538(19) ?
  Na16'_2 Na16''_2 . . 0.99(2) 0.99(2) 0.99(2) ?
  Na16'_2 O23w_11 . 1_4555 2.44(4) 2.44(4) 2.44(4) ?
  Na16''_2 O23w_11 . 1_4555 2.28(4) 2.28(4) 2.28(4) ?
  Na16_1 O23w_21 . 1_5455 2.36(3) 2.36(3) 2.36(3) ?
  Na14'_2 O1b_21 . 1_4555 2.456(18) 2.456(18) 2.456(18) ?
  Na14''_2 O2b_21 . 1_4455 2.49(2) 2.49(2) 2.49(2) ?
  Na14_1 O2b_11 . 1_5455 2.348(16) 2.348(16) 2.348(16) ?
  C1_1a C2_1a . . 1.388(16) 1.385(17) 1.396(17) ?
  C1_1a C3_1a . . 2.402(15) 2.394(15) 2.421(15) ?
  C1_1a C5_1a . . 2.356(14) 2.347(15) 2.376(15) ?
  C1_1a C6_1a . . 1.381(16) 1.377(17) 1.390(17) ?
  C1_1a H1c6_1a . . 2.059(18) 2.054(18) 2.070(18) ?
  C2_1a C3_1a . . 1.378(17) 1.372(17) 1.390(17) ?
  C2_1a C4_1a . . 2.374(15) 2.365(15) 2.394(15) ?
  C2_1a C6_1a . . 2.433(16) 2.426(16) 2.445(16) ?
  C2_1a H1c3_1a . . 2.051(19) 2.043(19) 2.067(19) ?
  C3_1a C4_1a . . 1.398(15) 1.394(15) 1.407(15) ?
  C3_1a C5_1a . . 2.426(14) 2.419(14) 2.438(14) ?
  C3_1a H1c3_1a . . 0.964(16) 0.961(17) 0.969(17) ?
  C3_1a H1c4_1a . . 2.051(15) 2.044(16) 2.068(16) ?
  C4_1a C5_1a . . 1.386(14) 1.382(15) 1.394(15) ?
  C4_1a C6_1a . . 2.425(14) 2.417(14) 2.444(14) ?
  C4_1a H1c3_1a . . 2.069(15) 2.063(15) 2.079(15) ?
  C4_1a H1c4_1a . . 0.964(12) 0.960(12) 0.973(12) ?
  C4_1a H1c5_1a . . 2.039(15) 2.033(15) 2.049(15) ?
  C5_1a C6_1a . . 1.393(14) 1.387(14) 1.405(14) ?
  C5_1a H1c4_1a . . 2.040(14) 2.033(15) 2.055(15) ?
  C5_1a H1c5_1a . . 0.964(14) 0.961(14) 0.970(14) ?
  C5_1a H1c6_1a . . 2.070(16) 2.063(16) 2.087(16) ?
  C6_1a H1c5_1a . . 2.045(16) 2.037(16) 2.063(16) ?
  C6_1a H1c6_1a . . 0.964(17) 0.961(17) 0.969(17) ?
  H1c3_1a H1c4_1a . . 2.371(17) 2.364(17) 2.386(17) ?
  H1c4_1a H1c5_1a . . 2.330(17) 2.323(17) 2.343(17) ?
  H1c4_1a H1c5_11 . 2_6765 2.756(19) 2.534(19) 3.191(19) ?
  H1c4_1a H1c5_21 . 2_6865 2.717(19) 2.54(2) 2.82(2) ?
  H1c4_1a H1c4_21 . 2_6865 2.255(13) 2.255(13) 2.255(13) ?
  H1c5_1a H1c6_1a . . 2.373(18) 2.363(18) 2.394(18) ?
  H1c5_1a H1c4_11 . 2_6765 2.745(19) 2.58(2) 2.97(2) ?
  H1c6_1a H1c4_2b . 2_5765 2.53(2) 2.51(2) 2.55(2) ?
  H1c6_1a H1c3_2c . 2_5765 2.451(15) 2.451(15) 2.451(15) ?
  H1c6_1a H1c3_2d . 2_5765 2.129(15) 2.129(15) 2.129(15) ?
  C1_1b C2_1b . . 1.399(15) 1.386(16) 1.412(16) ?
  C1_1b C3_1b . . 2.419(15) 2.395(15) 2.436(15) ?
  C1_1b C5_1b . . 2.357(14) 2.347(14) 2.371(14) ?
  C1_1b C6_1b . . 1.383(14) 1.377(14) 1.390(14) ?
  C1_1b H1c6_1b . . 2.069(15) 2.055(15) 2.081(15) ?
  C2_1b C3_1b . . 1.383(15) 1.372(16) 1.387(16) ?
  C2_1b C4_1b . . 2.375(15) 2.364(15) 2.389(15) ?
  C2_1b C6_1b . . 2.445(15) 2.428(15) 2.462(15) ?
  C2_1b H1c3_1b . . 2.064(16) 2.043(16) 2.076(16) ?
  C3_1b C4_1b . . 1.400(14) 1.394(14) 1.407(14) ?
  C3_1b C5_1b . . 2.438(14) 2.421(14) 2.454(14) ?
  C3_1b H1c3_1b . . 0.971(15) 0.962(15) 0.980(15) ?
  C3_1b H1c4_1b . . 2.052(15) 2.044(15) 2.065(15) ?
  C4_1b C5_1b . . 1.397(13) 1.383(14) 1.410(14) ?
  C4_1b C6_1b . . 2.442(14) 2.417(14) 2.459(14) ?
  C4_1b H1c3_1b . . 2.078(14) 2.064(15) 2.090(15) ?
  C4_1b H1c4_1b . . 0.967(14) 0.960(15) 0.971(15) ?
  C4_1b H1c5_1b . . 2.051(14) 2.035(14) 2.066(14) ?
  C5_1b C6_1b . . 1.397(14) 1.387(14) 1.402(14) ?
  C5_1b H1c4_1b . . 2.055(14) 2.034(15) 2.071(15) ?
  C5_1b H1c5_1b . . 0.965(14) 0.961(14) 0.971(14) ?
  C5_1b H1c6_1b . . 2.083(15) 2.063(15) 2.096(15) ?
  C6_1b H1c5_1b . . 2.047(15) 2.037(15) 2.058(15) ?
  C6_1b H1c6_1b . . 0.971(15) 0.962(15) 0.980(15) ?
  H1c3_1b H1c4_1b . . 2.375(15) 2.365(16) 2.387(16) ?
  H1c3_1b H1c6_2a . 2_5755 3.063(18) 2.468(19) 3.640(19) ?
  H1c4_1b H1c5_1b . . 2.348(15) 2.325(15) 2.370(15) ?
  H1c4_1b H1c6_2a . 2_5755 2.692(19) 2.438(19) 3.030(19) ?
  H1c5_1b H1c6_1b . . 2.380(16) 2.363(16) 2.389(16) ?
  H1c5_1b H1c5_11 . 2_5755 2.627(19) 2.29(2) 2.81(2) ?
  H1c5_1b H1c5_11 . 2_5755 2.229(13) 2.229(13) 2.229(13) ?
  H1c5_1b H1c5_11 . 2_5755 2.491(14) 2.491(14) 2.491(14) ?
  H1c6_1b O1a_21 . 1_4455 2.561(19) 2.412(19) 2.698(19) ?
  C1_2a C2_2a . . 1.374(17) 1.371(17) 1.380(17) ?
  C1_2a C3_2a . . 2.396(15) 2.388(15) 2.407(15) ?
  C1_2a C5_2a . . 2.373(14) 2.368(14) 2.383(14) ?
  C1_2a C6_2a . . 1.389(16) 1.385(16) 1.394(16) ?
  C1_2a H1c6_2a . . 2.063(18) 2.058(18) 2.071(18) ?
  C2_2a C3_2a . . 1.390(17) 1.386(17) 1.396(17) ?
  C2_2a C4_2a . . 2.393(15) 2.388(15) 2.403(15) ?
  C2_2a C6_2a . . 2.426(16) 2.420(16) 2.436(16) ?
  C2_2a H1c3_2a . . 2.057(19) 2.051(19) 2.067(19) ?
  C3_2a C4_2a . . 1.396(14) 1.392(15) 1.401(15) ?
  C3_2a C5_2a . . 2.426(14) 2.420(14) 2.435(14) ?
  C3_2a H1c3_2a . . 0.963(16) 0.961(17) 0.968(17) ?
  C3_2a H1c4_2a . . 2.051(15) 2.046(15) 2.059(15) ?
  C4_2a C5_2a . . 1.396(14) 1.393(15) 1.402(15) ?
  C4_2a C6_2a . . 2.428(14) 2.421(14) 2.440(14) ?
  C4_2a H1c3_2a . . 2.062(15) 2.057(15) 2.071(15) ?
  C4_2a H1c4_2a . . 0.963(11) 0.961(12) 0.967(12) ?
  C4_2a H1c5_2a . . 2.050(15) 2.045(15) 2.058(15) ?
  C5_2a C6_2a . . 1.394(14) 1.390(14) 1.400(14) ?
  C5_2a H1c4_2a . . 2.052(14) 2.046(14) 2.061(14) ?
  C5_2a H1c5_2a . . 0.963(14) 0.961(14) 0.967(14) ?
  C5_2a H1c6_2a . . 2.067(16) 2.061(16) 2.077(16) ?
  C6_2a H1c5_2a . . 2.048(15) 2.044(16) 2.056(16) ?
  C6_2a H1c6_2a . . 0.963(16) 0.961(16) 0.968(16) ?
  H1c3_2a H1c4_2a . . 2.366(17) 2.360(17) 2.375(17) ?
  H1c4_2a H1c5_2a . . 2.348(17) 2.343(17) 2.358(17) ?
  H1c4_2a O24w''1 . 1_4555 2.43(2) 2.43(2) 2.43(2) ?
  H1c4_2a H1c5_11 . 2_5855 2.76(2) 2.57(2) 2.92(2) ?
  H1c4_2a H1c5_21 . 2_5855 2.634(18) 2.50(2) 2.73(2) ?
  H1c5_2a H1c6_2a . . 2.371(17) 2.365(18) 2.382(18) ?
  H1c5_2a H1c6_11 . 2_5855 2.56(2) 2.35(3) 2.66(3) ?
  H1c5_2a H1c5_11 . 2_5855 2.202(16) 2.202(16) 2.202(16) ?
  H1c5_2a H1c4_21 . 2_5855 2.635(19) 2.34(2) 3.03(2) ?
  C1_2b C2_2b . . 1.385(18) 1.38(2) 1.40(2) ?
  C1_2b C3_2b . . 2.414(17) 2.40(2) 2.43(2) ?
  C1_2b C5_2b . . 2.378(16) 2.371(18) 2.389(18) ?
  C1_2b C6_2b . . 1.393(16) 1.391(18) 1.398(18) ?
  C1_2b H1c6_2b . . 2.074(17) 2.07(2) 2.08(2) ?
  C2_2b C3_2b . . 1.397(18) 1.39(2) 1.40(2) ?
  C2_2b C4_2b . . 2.398(17) 2.391(19) 2.409(19) ?
  C2_2b C6_2b . . 2.441(17) 2.432(19) 2.448(19) ?
  C2_2b H1c3_2b . . 2.072(18) 2.06(2) 2.08(2) ?
  C3_2b C4_2b . . 1.400(15) 1.397(18) 1.405(18) ?
  C3_2b C5_2b . . 2.440(15) 2.431(17) 2.448(17) ?
  C3_2b H1c3_2b . . 0.971(17) 0.97(2) 0.98(2) ?
  C3_2b H1c4_2b . . 2.055(17) 2.048(19) 2.065(19) ?
  C4_2b C5_2b . . 1.408(15) 1.400(17) 1.418(17) ?
  C4_2b C6_2b . . 2.447(16) 2.433(18) 2.463(18) ?
  C4_2b H1c3_2b . . 2.073(17) 2.067(19) 2.077(19) ?
  C4_2b H1c4_2b . . 0.967(16) 0.964(19) 0.969(19) ?
  C4_2b H1c5_2b . . 2.063(16) 2.055(18) 2.072(18) ?
  C5_2b C6_2b . . 1.401(16) 1.396(18) 1.403(18) ?
  C5_2b H1c4_2b . . 2.068(17) 2.056(19) 2.083(19) ?
  C5_2b H1c5_2b . . 0.966(16) 0.964(18) 0.970(18) ?
  C5_2b H1c6_2b . . 2.082(17) 2.07(2) 2.09(2) ?
  C6_2b H1c5_2b . . 2.053(17) 2.048(19) 2.061(19) ?
  C6_2b H1c6_2b . . 0.971(17) 0.97(2) 0.98(2) ?
  H1c3_2b H1c4_2b . . 2.373(18) 2.37(2) 2.38(2) ?
  H1c4_2b H1c5_2b . . 2.367(17) 2.35(2) 2.38(2) ?
  H1c5_2b H1c6_2b . . 2.383(18) 2.37(2) 2.39(2) ?
  H1c5_2b H1c4_11 . 2_6865 2.74(2) 2.58(2) 2.83(2) ?
  H1c5_2b H1c5_21 . 2_6865 2.68(2) 2.41(2) 2.82(2) ?
  H1c6_2b O1a_11 . . 2.67(2) 2.51(2) 2.83(2) ?
  H1c6_2b H1c5_11 . 2_6865 2.61(2) 2.39(2) 2.77(2) ?
  C1_2c C2_2c . . 1.369(16) 1.369(16) 1.369(16) ?
  C1_2c C3_2c . . 2.388(16) 2.388(16) 2.388(16) ?
  C1_2c C5_2c . . 2.366(13) 2.366(13) 2.366(13) ?
  C1_2c C6_2c . . 1.384(13) 1.384(13) 1.384(13) ?
  C1_2c H1c6_2c . . 2.056(11) 2.056(11) 2.056(11) ?
  C1_2c C1_2d . . 0.08(2) 0.08(2) 0.08(2) ?
  C1_2c C2_2d . . 1.39(3) 1.39(3) 1.39(3) ?
  C1_2c C3_2d . . 2.37(3) 2.37(3) 2.37(3) ?
  C1_2c C5_2d . . 2.29(2) 2.29(2) 2.29(2) ?
  C1_2c C6_2d . . 1.31(2) 1.31(2) 1.31(2) ?
  C1_2c H1c6_2d . . 1.996(12) 1.996(12) 1.996(12) ?
  C2_2c C3_2c . . 1.386(18) 1.386(18) 1.386(18) ?
  C2_2c C4_2c . . 2.385(15) 2.385(15) 2.385(15) ?
  C2_2c C6_2c . . 2.418(14) 2.418(14) 2.418(14) ?
  C2_2c H1c3_2c . . 2.050(13) 2.050(13) 2.050(13) ?
  C2_2c C1_2d . . 1.34(3) 1.34(3) 1.34(3) ?
  C2_2c C2_2d . . 0.32(4) 0.32(4) 0.32(4) ?
  C2_2c C3_2d . . 1.60(3) 1.60(3) 1.60(3) ?
  C2_2c C4_2d . . 2.579(19) 2.579(19) 2.579(19) ?
  C2_2c C6_2d . . 2.47(2) 2.47(2) 2.47(2) ?
  C2_2c H1c3_2d . . 2.230(12) 2.230(12) 2.230(12) ?
  C3_2c C4_2c . . 1.391(13) 1.391(13) 1.391(13) ?
  C3_2c C5_2c . . 2.417(12) 2.417(12) 2.417(12) ?
  C3_2c H1c3_2c . . 0.960(10) 0.960(10) 0.960(10) ?
  C3_2c H1c4_2c . . 2.044(11) 2.044(11) 2.044(11) ?
  C3_2c C1_2d . . 2.40(3) 2.40(3) 2.40(3) ?
  C3_2c C2_2d . . 1.23(3) 1.23(3) 1.23(3) ?
  C3_2c C3_2d . . 0.46(3) 0.46(3) 0.46(3) ?
  C3_2c C4_2d . . 1.79(2) 1.79(2) 1.79(2) ?
  C3_2c H1c3_2d . . 0.913(10) 0.913(10) 0.913(10) ?
  C3_2c H1c4_2d . . 2.426(11) 2.426(11) 2.426(11) ?
  C4_2c C5_2c . . 1.391(13) 1.391(13) 1.391(13) ?
  C4_2c C6_2c . . 2.420(14) 2.420(14) 2.420(14) ?
  C4_2c H1c3_2c . . 2.055(9) 2.055(9) 2.055(9) ?
  C4_2c H1c4_2c . . 0.960(9) 0.960(9) 0.960(9) ?
  C4_2c H1c5_2c . . 2.043(10) 2.043(10) 2.043(10) ?
  C4_2c C2_2d . . 2.18(3) 2.18(3) 2.18(3) ?
  C4_2c C3_2d . . 0.99(2) 0.99(2) 0.99(2) ?
  C4_2c C4_2d . . 0.50(2) 0.50(2) 0.50(2) ?
  C4_2c C5_2d . . 1.84(2) 1.84(2) 1.84(2) ?
  C4_2c H1c3_2d . . 1.558(10) 1.558(10) 1.558(10) ?
  C4_2c H1c4_2d . . 1.084(8) 1.084(8) 1.084(8) ?
  C4_2c H1c5_2d . . 2.541(10) 2.541(10) 2.541(10) ?
  C5_2c C6_2c . . 1.390(14) 1.390(14) 1.390(14) ?
  C5_2c H1c4_2c . . 2.045(10) 2.045(10) 2.045(10) ?
  C5_2c H1c5_2c . . 0.960(9) 0.960(9) 0.960(9) ?
  C5_2c H1c6_2c . . 2.061(10) 2.061(10) 2.061(10) ?
  C5_2c C1_2d . . 2.44(2) 2.44(2) 2.44(2) ?
  C5_2c C2_2d . . 2.58(2) 2.58(2) 2.58(2) ?
  C5_2c C3_2d . . 2.04(2) 2.04(2) 2.04(2) ?
  C5_2c C4_2d . . 0.94(2) 0.94(2) 0.94(2) ?
  C5_2c C5_2d . . 0.55(2) 0.55(2) 0.55(2) ?
  C5_2c C6_2d . . 1.72(2) 1.72(2) 1.72(2) ?
  C5_2c H1c4_2d . . 1.626(10) 1.626(10) 1.626(10) ?
  C5_2c H1c5_2d . . 1.284(9) 1.284(9) 1.284(9) ?
  C5_2c H1c6_2d . . 2.491(9) 2.491(9) 2.491(9) ?
  C6_2c H1c5_2c . . 2.041(10) 2.041(10) 2.041(10) ?
  C6_2c H1c6_2c . . 0.960(10) 0.960(10) 0.960(10) ?
  C6_2c C1_2d . . 1.47(2) 1.47(2) 1.47(2) ?
  C6_2c C2_2d . . 2.32(2) 2.32(2) 2.32(2) ?
  C6_2c C3_2d . . 2.58(2) 2.58(2) 2.58(2) ?
  C6_2c C4_2d . . 2.12(2) 2.12(2) 2.12(2) ?
  C6_2c C5_2d . . 1.13(3) 1.13(3) 1.13(3) ?
  C6_2c C6_2d . . 0.41(2) 0.41(2) 0.41(2) ?
  C6_2c H1c5_2d . . 1.857(11) 1.857(11) 1.857(11) ?
  C6_2c H1c6_2d . . 1.259(10) 1.259(10) 1.259(10) ?
  H1c3_2c H1c4_2c . . 2.35803(2) 2.35803(2) 2.35803(2) ?
  H1c3_2c C2_2d . . 1.96(3) 1.96(3) 1.96(3) ?
  H1c3_2c C3_2d . . 1.28(2) 1.28(2) 1.28(2) ?
  H1c3_2c C4_2d . . 2.529(18) 2.529(18) 2.529(18) ?
  H1c3_2c H1c3_2d . . 0.697441(3) 0.697441(3) 0.697441(3) ?
  H1c4_2c H1c5_2c . . 2.33961(5) 2.33961(5) 2.33961(5) ?
  H1c4_2c C3_2d . . 1.71(3) 1.71(3) 1.71(3) ?
  H1c4_2c C4_2d . . 1.169(18) 1.169(18) 1.169(18) ?
  H1c4_2c C5_2d . . 2.506(18) 2.506(18) 2.506(18) ?
  H1c4_2c H1c3_2d . . 1.775002(17) 1.775002(17) 1.775002(17) ?
  H1c4_2c H1c4_2d . . 0.696238(14) 0.696238(14) 0.696238(14) ?
  H1c5_2c H1c6_2c . . 2.363814(5) 2.363814(5) 2.363814(5) ?
  H1c5_2c C4_2d . . 1.559(18) 1.559(18) 1.559(18) ?
  H1c5_2c C5_2d . . 1.033(17) 1.033(17) 1.033(17) ?
  H1c5_2c C6_2d . . 2.341(18) 2.341(18) 2.341(18) ?
  H1c5_2c H1c4_2d . . 1.71706(3) 1.71706(3) 1.71706(3) ?
  H1c5_2c H1c5_2d . . 0.803297(8) 0.803297(8) 0.803297(8) ?
  H1c5_2c H1c5_11 . 2_6865 2.463(14) 2.463(14) 2.463(14) ?
  H1c5_2c H1c5_21 . 2_6865 2.211(15) 2.211(15) 2.211(15) ?
  H1c6_2c C1_2d . . 2.13(2) 2.13(2) 2.13(2) ?
  H1c6_2c C5_2d . . 1.67(2) 1.67(2) 1.67(2) ?
  H1c6_2c C6_2d . . 0.88(2) 0.88(2) 0.88(2) ?
  H1c6_2c H1c5_2d . . 1.9466(2) 1.9466(2) 1.9466(2) ?
  H1c6_2c H1c6_2d . . 0.6397(2) 0.6397(2) 0.6397(2) ?
  C1_2d C2_2d . . 1.37(3) 1.37(3) 1.37(3) ?
  C1_2d C3_2d . . 2.39(3) 2.39(3) 2.39(3) ?
  C1_2d C5_2d . . 2.37(3) 2.37(3) 2.37(3) ?
  C1_2d C6_2d . . 1.38(3) 1.38(3) 1.38(3) ?
  C1_2d H1c6_2d . . 2.06(2) 2.06(2) 2.06(2) ?
  C2_2d C3_2d . . 1.39(4) 1.39(4) 1.39(4) ?
  C2_2d C4_2d . . 2.39(3) 2.39(3) 2.39(3) ?
  C2_2d C6_2d . . 2.42(3) 2.42(3) 2.42(3) ?
  C2_2d H1c3_2d . . 2.05(3) 2.05(3) 2.05(3) ?
  C3_2d C4_2d . . 1.39(3) 1.39(3) 1.39(3) ?
  C3_2d C5_2d . . 2.42(2) 2.42(2) 2.42(2) ?
  C3_2d H1c3_2d . . 0.96(2) 0.96(2) 0.96(2) ?
  C3_2d H1c4_2d . . 2.04(2) 2.04(2) 2.04(2) ?
  C4_2d C5_2d . . 1.39(3) 1.39(3) 1.39(3) ?
  C4_2d C6_2d . . 2.42(3) 2.42(3) 2.42(3) ?
  C4_2d H1c3_2d . . 2.055(19) 2.055(19) 2.055(19) ?
  C4_2d H1c4_2d . . 0.960(16) 0.960(16) 0.960(16) ?
  C4_2d H1c5_2d . . 2.043(19) 2.043(19) 2.043(19) ?
  C5_2d C6_2d . . 1.39(3) 1.39(3) 1.39(3) ?
  C5_2d H1c4_2d . . 2.045(19) 2.045(19) 2.045(19) ?
  C5_2d H1c5_2d . . 0.960(18) 0.960(18) 0.960(18) ?
  C5_2d H1c6_2d . . 2.061(19) 2.061(19) 2.061(19) ?
  C6_2d H1c5_2d . . 2.04(2) 2.04(2) 2.04(2) ?
  C6_2d H1c6_2d . . 0.96(2) 0.96(2) 0.96(2) ?
  H1c3_2d H1c4_2d . . 2.35803(3) 2.35803(3) 2.35803(3) ?
  H1c4_2d H1c5_2d . . 2.33961(4) 2.33961(4) 2.33961(4) ?
  H1c5_2d H1c6_2d . . 2.3638(4) 2.3638(4) 2.3638(4) ?
  H1c5_2d H1c5_11 . 2_6865 1.920(14) 1.920(14) 1.920(14) ?
  H1c5_2d H1c5_21 . 2_6865 2.377(15) 2.377(15) 2.377(15) ?
  H1c6_2d O1a_11 . . 2.569(15) 2.569(15) 2.569(15) ?
  S1a_11 O1a_11 . . 1.456(17) 1.438(17) 1.473(17) ?
  S1a_11 O2a_11 . . 1.466(18) 1.454(18) 1.480(18) ?
  S1a_11 N1a_11 . . 1.61(2) 1.58(2) 1.65(2) ?
  S1a_11 C7a_11 . . 2.45(2) 2.41(2) 2.49(2) ?
  S1a_11 C1_1a1 . . 1.769(10) 1.691(10) 1.924(10) ?
  S1a_11 C2_1a1 . . 2.551(12) 2.443(12) 2.719(12) ?
  S1a_21 O1a_21 . . 1.437(17) 1.423(17) 1.443(17) ?
  S1a_21 O2a_21 . . 1.434(18) 1.411(18) 1.474(18) ?
  S1a_21 N1a_21 . . 1.62(2) 1.58(2) 1.63(2) ?
  S1a_21 C7a_21 . . 2.45(2) 2.43(2) 2.48(2) ?
  S1a_21 C1_2a1 . . 1.784(10) 1.674(10) 1.905(10) ?
  S1a_21 C2_2a1 . . 2.541(13) 2.348(13) 2.680(13) ?
  O1a_11 O2a_11 . . 2.45(2) 2.42(2) 2.47(2) ?
  O1a_11 N1a_11 . . 2.53(3) 2.48(3) 2.61(3) ?
  O1a_11 Na14_21 . . 2.502(17) 2.502(17) 2.502(17) ?
  O1a_11 C1_1a1 . . 2.672(17) 2.581(18) 2.767(18) ?
  O1a_11 H1c5_11 . 2_6865 2.76(2) 2.47(2) 3.24(2) ?
  O1a_21 O2a_21 . . 2.42(2) 2.40(2) 2.45(2) ?
  O1a_21 N1a_21 . . 2.51(3) 2.47(3) 2.55(3) ?
  O1a_21 Na14''1 . 1_5655 2.38(2) 2.38(2) 2.38(2) ?
  O1a_21 C1_2a1 . . 2.633(17) 2.496(17) 2.755(17) ?
  O1a_21 H1c5_21 . 2_6955 2.77(2) 2.53(2) 2.98(2) ?
  O2a_11 N1a_11 . . 2.55(3) 2.52(3) 2.58(3) ?
  O2a_11 C1_1a1 . . 2.658(18) 2.567(18) 2.826(18) ?
  O2a_11 H1c4_21 . 2_6865 2.55(2) 2.31(2) 2.82(2) ?
  O2a_11 H1c4_21 . 2_6865 2.435(16) 2.435(16) 2.435(16) ?
  O2a_21 N1a_21 . . 2.52(3) 2.43(3) 2.57(3) ?
  O2a_21 Na14'_1 . . 2.421(19) 2.421(19) 2.421(19) ?
  O2a_21 H1c4_11 . 2_6855 2.78(2) 2.50(2) 2.92(2) ?
  O2a_21 C1_2a1 . . 2.673(19) 2.592(19) 2.774(19) ?
  O3a_11 N1a_11 . . 2.30(2) 2.25(2) 2.35(2) ?
  O3a_11 C7a_11 . . 1.24(3) 1.21(3) 1.29(3) ?
  O3a_11 Na2_11 . . 2.41(3) 2.32(4) 2.50(4) ?
  O3a_11 Na2_21 . . 2.54(3) 2.51(3) 2.56(3) ?
  O3a_11 Na2''_1 . . 2.428(19) 2.428(19) 2.428(19) ?
  O3a_11 Na16'_1 . . 2.289(18) 2.289(18) 2.289(18) ?
  O3a_11 Na16''1 . . 2.24(2) 2.24(2) 2.24(2) ?
  O3a_11 C2_1a1 . . 2.431(19) 2.359(19) 2.486(19) ?
  O3a_21 N1a_21 . . 2.30(2) 2.28(2) 2.32(2) ?
  O3a_21 C7a_21 . . 1.27(3) 1.22(3) 1.33(3) ?
  O3a_21 Na2_11 . 1_5655 3.15(3) 2.48(4) 4.09(4) ?
  O3a_21 Na2_21 . . 2.42(3) 2.40(3) 2.43(3) ?
  O3a_21 Na16_21 . . 2.191(16) 2.191(16) 2.191(16) ?
  O3a_21 C2_2a1 . . 2.444(19) 2.40(2) 2.52(2) ?
  N1a_11 C7a_11 . . 1.35(3) 1.21(3) 1.45(3) ?
  N1a_11 Na2'_11 . . 2.37(2) 2.37(2) 2.37(2) ?
  N1a_11 C1_1a1 . . 2.54(2) 2.44(2) 2.69(2) ?
  N1a_11 C2_1a1 . . 2.41(2) 2.28(2) 2.63(2) ?
  N1a_21 C7a_21 . . 1.36(3) 1.33(3) 1.39(3) ?
  N1a_21 C1_2a1 . . 2.55(2) 2.46(2) 2.59(2) ?
  N1a_21 C2_2a1 . . 2.39(2) 2.28(2) 2.53(2) ?
  C7a_11 C1_1a1 . . 2.40(3) 2.32(3) 2.46(3) ?
  C7a_11 C2_1a1 . . 1.54(2) 1.45(2) 1.68(2) ?
  C7a_11 C3_1a1 . . 2.63(2) 2.57(2) 2.70(2) ?
  C7a_21 C1_2a1 . . 2.37(3) 2.32(3) 2.40(3) ?
  C7a_21 C2_2a1 . . 1.50(2) 1.40(2) 1.64(2) ?
  C7a_21 C3_2a1 . . 2.59(2) 2.49(2) 2.68(2) ?
  S1b_11 O1b_11 . . 1.444(18) 1.42(2) 1.46(2) ?
  S1b_11 O2b_11 . . 1.475(19) 1.46(2) 1.50(2) ?
  S1b_11 N1b_11 . . 1.61(2) 1.58(2) 1.63(2) ?
  S1b_11 C7b_11 . . 2.45(2) 2.43(2) 2.47(2) ?
  S1b_11 C1_1b1 . . 1.731(14) 1.624(16) 1.819(16) ?
  S1b_11 C2_1b1 . . 2.511(14) 2.360(15) 2.620(15) ?
  S1b_21 O1b_21 . . 1.444(19) 1.38(2) 1.49(2) ?
  S1b_21 O2b_21 . . 1.433(19) 1.39(2) 1.46(2) ?
  S1b_21 N1b_21 . . 1.58(2) 1.49(2) 1.68(2) ?
  S1b_21 C7b_21 . . 2.45(2) 2.38(2) 2.50(2) ?
  S1b_21 C1_2b1 . . 1.769(12) 1.543(13) 1.906(13) ?
  S1b_21 C2_2b1 . . 2.537(13) 2.411(14) 2.654(14) ?
  S1b'_11 S1b''_1 . . 0.278(9) 0.278(9) 0.278(9) ?
  S1b'_11 O1b'_11 . . 1.42(11) 1.42(11) 1.42(11) ?
  S1b'_11 O1b''_1 . . 1.337(12) 1.337(12) 1.337(12) ?
  S1b'_11 O2b'_11 . . 1.412(16) 1.412(16) 1.412(16) ?
  S1b'_11 O2b''_1 . . 1.44(13) 1.44(13) 1.44(13) ?
  S1b'_11 N1b'_11 . . 1.627(19) 1.627(19) 1.627(19) ?
  S1b'_11 N1b''_1 . . 1.939(13) 1.939(13) 1.939(13) ?
  S1b'_11 C7b'_11 . . 2.421(18) 2.421(18) 2.421(18) ?
  S1b'_11 C1_1c1 . . 1.745(13) 1.745(13) 1.745(13) ?
  S1b'_11 C2_1c1 . . 2.482(16) 2.482(16) 2.482(16) ?
  S1b'_11 C6_1d1 . . 2.518(15) 2.518(15) 2.518(15) ?
  S1b'_11 H1c6_11 . . 2.582(7) 2.582(7) 2.582(7) ?
  S1b''_1 O1b'_11 . . 1.43(11) 1.43(11) 1.43(11) ?
  S1b''_1 O1b''_1 . . 1.471(12) 1.471(12) 1.471(12) ?
  S1b''_1 O2b'_11 . . 1.647(16) 1.647(16) 1.647(16) ?
  S1b''_1 O2b''_1 . . 1.46(13) 1.46(13) 1.46(13) ?
  S1b''_1 N1b'_11 . . 1.401(19) 1.401(19) 1.401(19) ?
  S1b''_1 N1b''_1 . . 1.671(13) 1.671(13) 1.671(13) ?
  S1b''_1 C7b'_11 . . 2.192(18) 2.192(18) 2.192(18) ?
  S1b''_1 C7b''_1 . . 2.531(17) 2.531(17) 2.531(17) ?
  S1b''_1 C1_1c1 . . 1.740(13) 1.740(13) 1.740(13) ?
  S1b''_1 C2_1c1 . . 2.336(17) 2.336(17) 2.336(17) ?
  O1b_11 O2b_11 . . 2.44(3) 2.42(3) 2.44(3) ?
  O1b_11 N1b_11 . . 2.54(2) 2.47(3) 2.58(3) ?
  O1b_11 C1_1b1 . . 2.63(2) 2.49(3) 2.76(3) ?
  O1b_21 O2b_21 . . 2.40(3) 2.33(3) 2.44(3) ?
  O1b_21 N1b_21 . . 2.47(2) 2.40(3) 2.52(3) ?
  O1b_21 Na16''1 . . 2.44(2) 2.44(2) 2.44(2) ?
  O1b_21 H1c3_11 . . 3.14(2) 2.50(2) 3.71(2) ?
  O1b_21 C1_2b1 . . 2.68(2) 2.52(2) 2.80(2) ?
  O1b'_11 O1b''_1 . . 2.45(11) 2.45(11) 2.45(11) ?
  O1b'_11 O2b'_11 . . 2.43(11) 2.43(11) 2.43(11) ?
  O1b'_11 O2b''_1 . . 0.04(15) 0.04(15) 0.04(15) ?
  O1b'_11 N1b'_11 . . 2.47(10) 2.47(10) 2.47(10) ?
  O1b'_11 N1b''_1 . . 2.55(9) 2.55(9) 2.55(9) ?
  O1b'_11 Na16_21 . 1_5455 2.39(10) 2.39(10) 2.39(10) ?
  O1b'_11 H1c3_21 . 1_5455 2.57(11) 2.57(11) 2.57(11) ?
  O1b''_1 O2b'_11 . . 0.761(16) 0.761(16) 0.761(16) ?
  O1b''_1 O2b''_1 . . 2.46(13) 2.46(13) 2.46(13) ?
  O1b''_1 N1b'_11 . . 1.95(2) 1.95(2) 1.95(2) ?
  O1b''_1 N1b''_1 . . 2.554(16) 2.554(16) 2.554(16) ?
  O2b_11 N1b_11 . . 2.53(3) 2.52(3) 2.55(3) ?
  O2b_11 Na16_21 . . 2.471(17) 2.471(17) 2.471(17) ?
  O2b_11 C1_1b1 . . 2.63(2) 2.59(3) 2.67(3) ?
  O2b_21 N1b_21 . . 2.50(3) 2.47(3) 2.51(3) ?
  O2b_21 Na16'_1 . 1_5655 2.173(18) 2.173(18) 2.173(18) ?
  O2b_21 C1_2b1 . . 2.64(2) 2.52(2) 2.71(2) ?
  O2b'_11 O2b''_1 . . 2.43(13) 2.43(13) 2.43(13) ?
  O2b'_11 N1b'_11 . . 2.53(2) 2.53(2) 2.53(2) ?
  O2b'_11 C1_1c1 . . 2.560(18) 2.560(18) 2.560(18) ?
  O2b'_11 H1c6_11 . . 2.511(14) 2.511(14) 2.511(14) ?
  O2b''_1 N1b'_11 . . 2.51(12) 2.51(12) 2.51(12) ?
  O2b''_1 N1b''_1 . . 2.59(11) 2.59(11) 2.59(11) ?
  O2b''_1 Na16_21 . 1_5455 2.39(12) 2.39(12) 2.39(12) ?
  O2b''_1 H1c3_21 . 1_5455 2.58(13) 2.58(13) 2.58(13) ?
  O3b_11 N1b_11 . . 2.30(2) 2.26(3) 2.33(3) ?
  O3b_11 C7b_11 . . 1.25(3) 1.23(3) 1.29(3) ?
  O3b_11 Na2_11 . . 2.35(4) 2.32(4) 2.40(4) ?
  O3b_11 Na2_21 . . 2.36(3) 2.35(3) 2.37(3) ?
  O3b_11 C2_1b1 . . 2.41(2) 2.36(2) 2.50(2) ?
  O3b_21 N1b_21 . . 2.34(2) 2.28(3) 2.47(3) ?
  O3b_21 C7b_21 . . 1.23(3) 1.14(3) 1.31(3) ?
  O3b_21 Na2_11 . 1_5655 2.93(4) 2.33(4) 4.09(4) ?
  O3b_21 Na2_21 . . 2.35(3) 2.32(3) 2.38(3) ?
  O3b_21 Na14_21 . . 2.339(19) 2.339(19) 2.339(19) ?
  O3b_21 C2_2b1 . . 2.37(2) 2.26(2) 2.56(2) ?
  O3b'_11 O3b''_1 . . 1.32(2) 1.32(2) 1.32(2) ?
  O3b'_11 N1b'_11 . . 2.30(2) 2.30(2) 2.30(2) ?
  O3b'_11 N1b''_1 . . 1.95(2) 1.95(2) 1.95(2) ?
  O3b'_11 C7b'_11 . . 1.30(2) 1.30(2) 1.30(2) ?
  O3b'_11 C7b''_1 . . 1.31(2) 1.31(2) 1.31(2) ?
  O3b'_11 O18w''1 . . 2.30(2) 2.30(2) 2.30(2) ?
  O3b'_11 Na14'_1 . . 2.345(17) 2.345(17) 2.345(17) ?
  O3b'_11 C2_1c1 . . 2.384(19) 2.384(19) 2.384(19) ?
  O3b'_11 C2_1d1 . . 2.55(2) 2.55(2) 2.55(2) ?
  O3b''_1 N1b''_1 . . 2.467(18) 2.467(18) 2.467(18) ?
  O3b''_1 C7b'_11 . . 1.91(2) 1.91(2) 1.91(2) ?
  O3b''_1 C7b''_1 . . 1.356(19) 1.356(19) 1.356(19) ?
  O3b''_1 Na14''1 . . 2.360(15) 2.360(15) 2.360(15) ?
  O3b''_1 C2_1c1 . . 2.400(17) 2.400(17) 2.400(17) ?
  O3b''_1 C3_1c1 . . 2.574(17) 2.574(17) 2.574(17) ?
  O3b''_1 H1c3_11 . . 2.240(12) 2.240(12) 2.240(12) ?
  O3b''_1 C2_1d1 . . 2.384(19) 2.384(19) 2.384(19) ?
  N1b_11 C7b_11 . . 1.37(3) 1.35(3) 1.41(3) ?
  N1b_11 C1_1b1 . . 2.53(2) 2.48(3) 2.57(3) ?
  N1b_11 C2_1b1 . . 2.37(2) 2.29(3) 2.45(3) ?
  N1b_21 C7b_21 . . 1.42(3) 1.39(3) 1.45(3) ?
  N1b_21 C1_2b1 . . 2.54(2) 2.43(3) 2.66(3) ?
  N1b_21 C2_2b1 . . 2.41(2) 2.28(3) 2.52(3) ?
  N1b'_11 N1b''_1 . . 0.67(2) 0.67(2) 0.67(2) ?
  N1b'_11 C7b'_11 . . 1.34(3) 1.34(3) 1.34(3) ?
  N1b'_11 C7b''_1 . . 1.86(3) 1.86(3) 1.86(3) ?
  N1b'_11 Na2'_11 . . 2.59(2) 2.59(2) 2.59(2) ?
  N1b'_11 Na2''_1 . . 2.30(2) 2.30(2) 2.30(2) ?
  N1b'_11 C1_1c1 . . 2.54(2) 2.54(2) 2.54(2) ?
  N1b'_11 C2_1c1 . . 2.33(2) 2.33(2) 2.33(2) ?
  N1b''_1 C7b'_11 . . 1.06(2) 1.06(2) 1.06(2) ?
  N1b''_1 C7b''_1 . . 1.36(2) 1.36(2) 1.36(2) ?
  N1b''_1 Na2''_1 . . 2.436(19) 2.436(19) 2.436(19) ?
  N1b''_1 C1_1c1 . . 2.539(18) 2.539(18) 2.539(18) ?
  N1b''_1 C2_1c1 . . 2.10(2) 2.10(2) 2.10(2) ?
  N1b''_1 C2_1d1 . . 2.37(2) 2.37(2) 2.37(2) ?
  C7b_11 C1_1b1 . . 2.38(2) 2.33(3) 2.43(3) ?
  C7b_11 C2_1b1 . . 1.48(3) 1.43(3) 1.53(3) ?
  C7b_11 C3_1b1 . . 2.55(3) 2.48(3) 2.64(3) ?
  C7b_21 C1_2b1 . . 2.36(2) 2.16(3) 2.56(3) ?
  C7b_21 C2_2b1 . . 1.47(3) 1.24(3) 1.66(3) ?
  C7b_21 C3_2b1 . . 2.57(3) 2.43(3) 2.71(3) ?
  C7b'_11 C7b''_1 . . 0.71(3) 0.71(3) 0.71(3) ?
  C7b'_11 C1_1c1 . . 2.34(2) 2.34(2) 2.34(2) ?
  C7b'_11 C2_1c1 . . 1.42(2) 1.42(2) 1.42(2) ?
  C7b'_11 C3_1c1 . . 2.48(2) 2.48(2) 2.48(2) ?
  C7b'_11 C2_1d1 . . 1.69(2) 1.69(2) 1.69(2) ?
  C7b''_1 C1_1c1 . . 2.43(2) 2.43(2) 2.43(2) ?
  C7b''_1 C2_1c1 . . 1.33(2) 1.33(2) 1.33(2) ?
  C7b''_1 C3_1c1 . . 2.18(2) 2.18(2) 2.18(2) ?
  C7b''_1 H1c3_11 . . 2.351(18) 2.351(18) 2.351(18) ?
  C7b''_1 C2_1d1 . . 1.47(2) 1.47(2) 1.47(2) ?
  O28w_11 Na6_11 . . 2.44(2) 2.39(3) 2.52(3) ?
  O28w_11 Na2_11 . . 2.35(3) 2.30(3) 2.40(3) ?
  O28w_11 Na16'_1 . . 2.338(17) 2.338(17) 2.338(17) ?
  O28w_11 Na14''1 . . 2.25(2) 2.25(2) 2.25(2) ?
  O28w_21 Na6_21 . . 2.43(2) 2.36(2) 2.51(2) ?
  O28w_21 Na2_21 . . 2.41(3) 2.37(3) 2.45(3) ?
  O28w_21 Na14_21 . . 2.358(19) 2.358(19) 2.358(19) ?
  O28w'_1 O28w''1 . . 0.81(3) 0.81(3) 0.81(3) ?
  O28w'_1 Na2'_11 . . 2.363(19) 2.363(19) 2.363(19) ?
  O28w'_1 Na2''_1 . . 2.27(2) 2.27(2) 2.27(2) ?
  O28w''1 Na6_21 . . 2.47(3) 2.47(3) 2.47(3) ?
  O28w''1 Na2'_11 . . 2.06(2) 2.06(2) 2.06(2) ?
  O28w''1 Na2''_1 . . 2.47(3) 2.47(3) 2.47(3) ?
  O18w_11 Na6_21 . 1_5455 2.37(2) 2.33(2) 2.40(2) ?
  O18w_11 Na2_11 . . 2.37(3) 2.27(4) 2.44(4) ?
  O18w_21 Na6_11 . . 2.41(3) 2.33(3) 2.53(3) ?
  O18w_21 Na2_11 . . 3.72(4) 2.43(4) 4.37(4) ?
  O18w_21 Na2_21 . . 2.38(3) 2.34(3) 2.42(3) ?
  O18w'_1 O18w''1 . . 0.65(2) 0.65(2) 0.65(2) ?
  O18w'_1 Na16'_1 . . 2.42(2) 2.42(2) 2.42(2) ?
  O18w'_1 Na16''1 . . 1.91(3) 1.91(3) 1.91(3) ?
  O18w'_1 Na14'_1 . . 2.26(2) 2.26(2) 2.26(2) ?
  O18w''1 Na2''_1 . . 2.42(2) 2.42(2) 2.42(2) ?
  O18w''1 Na16''1 . . 2.48(2) 2.48(2) 2.48(2) ?
  O18w''1 Na14'_1 . . 2.16(2) 2.16(2) 2.16(2) ?
  O19w'_1 O19w''1 . . 0.74(3) 0.74(3) 0.74(3) ?
  O19w'_1 Na2'_11 . . 2.40(2) 2.40(2) 2.40(2) ?
  O19w'_1 Na2''_1 . . 2.43(3) 2.43(3) 2.43(3) ?
  O19w'_1 Na16_21 . 1_5455 2.37(2) 2.37(2) 2.37(2) ?
  O19w''1 Na2'_11 . . 1.92(2) 1.92(2) 1.92(2) ?
  O19w''1 Na2''_1 . . 2.43(3) 2.43(3) 2.43(3) ?
  O19w''1 Na16_21 . 1_5455 2.47(2) 2.47(2) 2.47(2) ?
  O24w_11 Na6_11 . . 2.36(2) 2.34(3) 2.39(3) ?
  O24w_21 Na6_21 . . 2.35(2) 2.34(2) 2.37(2) ?
  O24w_21 Na14_21 . . 2.343(19) 2.343(19) 2.343(19) ?
  O24w'_1 O24w''1 . . 0.95(3) 0.95(3) 0.95(3) ?
  O24w'_1 Na14'_1 . . 2.31(2) 2.31(2) 2.31(2) ?
  O24w'_1 Na14''1 . . 1.43(2) 1.43(2) 1.43(2) ?
  O24w''1 Na14'_1 . . 1.859(19) 1.859(19) 1.859(19) ?
  O24w''1 Na14''1 . . 2.33(2) 2.33(2) 2.33(2) ?
  O23w_11 Na6_11 . . 2.43(3) 2.41(5) 2.45(5) ?
  O23w_11 H1c3_11 . . 2.81(3) 2.59(4) 2.95(4) ?
  O23w_21 Na6_21 . . 2.42(3) 2.41(3) 2.42(3) ?
  Na2'_11 Na2''_1 . . 1.596(15) 1.596(15) 1.596(15) ?
  Na16'_1 Na16''1 . . 1.02(2) 1.02(2) 1.02(2) ?
  C1_1a1 C2_1a1 . . 1.387(16) 1.377(16) 1.402(16) ?
  C1_1a1 C3_1a1 . . 2.408(14) 2.318(15) 2.456(15) ?
  C1_1a1 C4_1a1 . . 2.736(11) 2.475(12) 2.874(12) ?
  C1_1a1 C5_1a1 . . 2.364(13) 2.116(14) 2.512(14) ?
  C1_1a1 C6_1a1 . . 1.390(16) 1.313(16) 1.458(16) ?
  C1_1a1 H1c6_11 . . 2.066(18) 2.034(18) 2.117(18) ?
  C2_1a1 C3_1a1 . . 1.384(16) 1.261(16) 1.444(16) ?
  C2_1a1 C4_1a1 . . 2.381(14) 2.170(14) 2.527(14) ?
  C2_1a1 C6_1a1 . . 2.434(15) 2.390(15) 2.468(15) ?
  C2_1a1 H1c3_11 . . 2.056(18) 1.962(18) 2.104(18) ?
  C3_1a1 C4_1a1 . . 1.404(14) 1.324(14) 1.471(14) ?
  C3_1a1 C5_1a1 . . 2.436(14) 2.350(14) 2.480(14) ?
  C3_1a1 H1c3_11 . . 0.963(16) 0.955(16) 0.977(16) ?
  C3_1a1 H1c4_11 . . 2.057(15) 1.922(15) 2.224(15) ?
  C4_1a1 C5_1a1 . . 1.391(14) 1.374(14) 1.415(14) ?
  C4_1a1 C6_1a1 . . 2.422(14) 2.338(14) 2.465(14) ?
  C4_1a1 H1c3_11 . . 2.075(15) 1.985(15) 2.108(15) ?
  C4_1a1 H1c4_11 . . 0.958(11) 0.893(11) 1.031(11) ?
  C4_1a1 H1c5_11 . . 2.062(14) 1.980(14) 2.116(14) ?
  C5_1a1 C6_1a1 . . 1.387(14) 1.256(14) 1.472(14) ?
  C5_1a1 H1c4_11 . . 2.033(14) 1.995(14) 2.058(14) ?
  C5_1a1 H1c5_11 . . 0.969(13) 0.897(13) 1.029(13) ?
  C5_1a1 H1c6_11 . . 2.063(16) 1.961(16) 2.120(16) ?
  C6_1a1 H1c5_11 . . 2.031(15) 1.839(15) 2.206(15) ?
  C6_1a1 H1c6_11 . . 0.965(17) 0.954(17) 0.980(17) ?
  H1c3_11 H1c4_11 . . 2.385(16) 2.217(16) 2.516(16) ?
  H1c4_11 H1c5_11 . . 2.345(15) 2.314(15) 2.388(15) ?
  H1c5_11 H1c6_11 . . 2.347(17) 2.136(17) 2.510(17) ?
  H1c6_11 H1c3_21 . 2_6865 3.077(19) 2.56(2) 3.85(2) ?
  H1c6_11 H1c4_21 . 2_6865 2.725(19) 2.22(2) 3.11(2) ?
  C1_1b1 C2_1b1 . . 1.396(17) 1.351(19) 1.421(19) ?
  C1_1b1 C3_1b1 . . 2.422(17) 2.407(19) 2.440(19) ?
  C1_1b1 C5_1b1 . . 2.346(16) 2.308(18) 2.417(18) ?
  C1_1b1 C6_1b1 . . 1.371(16) 1.356(18) 1.385(18) ?
  C1_1b1 H1c6_11 . . 2.048(17) 1.99(2) 2.09(2) ?
  C2_1b1 C3_1b1 . . 1.380(17) 1.360(19) 1.398(19) ?
  C2_1b1 C4_1b1 . . 2.360(16) 2.339(18) 2.378(18) ?
  C2_1b1 C6_1b1 . . 2.422(16) 2.318(18) 2.478(18) ?
  C2_1b1 H1c3_11 . . 2.065(18) 2.04(2) 2.08(2) ?
  C3_1b1 C4_1b1 . . 1.386(15) 1.336(17) 1.428(17) ?
  C3_1b1 C5_1b1 . . 2.415(15) 2.289(17) 2.481(17) ?
  C3_1b1 H1c3_11 . . 0.968(17) 0.933(19) 0.986(19) ?
  C3_1b1 H1c4_11 . . 2.041(17) 2.003(19) 2.076(19) ?
  C4_1b1 C5_1b1 . . 1.392(15) 1.341(17) 1.426(17) ?
  C4_1b1 C6_1b1 . . 2.441(16) 2.422(18) 2.462(18) ?
  C4_1b1 H1c3_11 . . 2.055(16) 1.929(18) 2.140(18) ?
  C4_1b1 H1c4_11 . . 0.964(16) 0.928(19) 1.010(19) ?
  C4_1b1 H1c5_11 . . 2.042(16) 1.935(17) 2.106(17) ?
  C5_1b1 C6_1b1 . . 1.395(16) 1.358(18) 1.464(18) ?
  C5_1b1 H1c4_11 . . 2.050(16) 2.038(18) 2.063(18) ?
  C5_1b1 H1c5_11 . . 0.958(16) 0.952(17) 0.965(17) ?
  C5_1b1 H1c6_11 . . 2.081(17) 2.06(2) 2.12(2) ?
  C6_1b1 H1c5_11 . . 2.029(17) 1.953(19) 2.159(19) ?
  C6_1b1 H1c6_11 . . 0.966(17) 0.94(2) 0.99(2) ?
  H1c3_11 H1c4_11 . . 2.353(18) 2.25(2) 2.45(2) ?
  H1c4_11 H1c5_11 . . 2.344(17) 2.255(18) 2.406(18) ?
  H1c4_11 H1c6_21 . 2_6855 2.63(2) 2.55(2) 2.68(2) ?
  H1c5_11 H1c6_11 . . 2.364(18) 2.28(2) 2.52(2) ?
  C1_1c1 C2_1c1 . . 1.383(18) 1.383(18) 1.383(18) ?
  C1_1c1 C3_1c1 . . 2.393(18) 2.393(18) 2.393(18) ?
  C1_1c1 C5_1c1 . . 2.346(15) 2.346(15) 2.346(15) ?
  C1_1c1 C6_1c1 . . 1.375(15) 1.375(15) 1.375(15) ?
  C1_1c1 C2_1d1 . . 1.49(2) 1.49(2) 1.49(2) ?
  C1_1c1 C3_1d1 . . 2.422(19) 2.422(19) 2.422(19) ?
  C1_1c1 C5_1d1 . . 2.215(17) 2.215(17) 2.215(17) ?
  C1_1c1 C6_1d1 . . 1.214(19) 1.214(19) 1.214(19) ?
  C1_1c1 H1c6_11 . . 1.898(13) 1.898(13) 1.898(13) ?
  C2_1c1 C3_1c1 . . 1.372(19) 1.372(19) 1.372(19) ?
  C2_1c1 C4_1c1 . . 2.363(16) 2.363(16) 2.363(16) ?
  C2_1c1 C6_1c1 . . 2.423(16) 2.423(16) 2.423(16) ?
  C2_1c1 H1c3_11 . . 2.042(14) 2.042(14) 2.042(14) ?
  C2_1c1 C2_1d1 . . 0.36(2) 0.36(2) 0.36(2) ?
  C2_1c1 C3_1d1 . . 1.68(2) 1.68(2) 1.68(2) ?
  C2_1c1 C6_1d1 . . 2.393(17) 2.393(17) 2.393(17) ?
  C2_1c1 H1c3_11 . . 2.342(13) 2.342(13) 2.342(13) ?
  C3_1c1 C4_1c1 . . 1.392(15) 1.392(15) 1.392(15) ?
  C3_1c1 C5_1c1 . . 2.416(14) 2.416(14) 2.416(14) ?
  C3_1c1 H1c3_11 . . 0.960(11) 0.960(11) 0.960(11) ?
  C3_1c1 C2_1d1 . . 1.10(2) 1.10(2) 1.10(2) ?
  C3_1c1 C3_1d1 . . 0.549(17) 0.549(17) 0.549(17) ?
  C3_1c1 C4_1d1 . . 1.878(16) 1.878(16) 1.878(16) ?
  C3_1c1 H1c3_11 . . 1.010(12) 1.010(12) 1.010(12) ?
  C4_1c1 C5_1c1 . . 1.381(15) 1.381(15) 1.381(15) ?
  C4_1c1 C6_1c1 . . 2.416(16) 2.416(16) 2.416(16) ?
  C4_1c1 H1c3_11 . . 2.060(10) 2.060(10) 2.060(10) ?
  C4_1c1 H1c5_11 . . 2.031(11) 2.031(11) 2.031(11) ?
  C4_1c1 C2_1d1 . . 2.078(19) 2.078(19) 2.078(19) ?
  C4_1c1 C3_1d1 . . 0.873(17) 0.873(17) 0.873(17) ?
  C4_1c1 C4_1d1 . . 0.614(17) 0.614(17) 0.614(17) ?
  C4_1c1 C5_1d1 . . 1.918(16) 1.918(16) 1.918(16) ?
  C4_1c1 H1c3_11 . . 1.449(11) 1.449(11) 1.449(11) ?
  C5_1c1 C6_1c1 . . 1.387(16) 1.387(16) 1.387(16) ?
  C5_1c1 H1c5_11 . . 0.960(10) 0.960(10) 0.960(10) ?
  C5_1c1 C2_1d1 . . 2.538(17) 2.538(17) 2.538(17) ?
  C5_1c1 C3_1d1 . . 1.968(15) 1.968(15) 1.968(15) ?
  C5_1c1 C4_1d1 . . 0.872(17) 0.872(17) 0.872(17) ?
  C5_1c1 C5_1d1 . . 0.706(18) 0.706(18) 0.706(18) ?
  C5_1c1 C6_1d1 . . 1.826(16) 1.826(16) 1.826(16) ?
  C5_1c1 H1c5_11 . . 1.395(11) 1.395(11) 1.395(11) ?
  C6_1c1 H1c5_11 . . 2.036(11) 2.036(11) 2.036(11) ?
  C6_1c1 C2_1d1 . . 2.367(18) 2.367(18) 2.367(18) ?
  C6_1c1 C3_1d1 . . 2.584(18) 2.584(18) 2.584(18) ?
  C6_1c1 C4_1d1 . . 2.074(17) 2.074(17) 2.074(17) ?
  C6_1c1 C5_1d1 . . 1.09(2) 1.09(2) 1.09(2) ?
  C6_1c1 C6_1d1 . . 0.587(19) 0.587(19) 0.587(19) ?
  C6_1c1 H1c5_11 . . 1.800(13) 1.800(13) 1.800(13) ?
  C6_1c1 H1c6_11 . . 1.354(11) 1.354(11) 1.354(11) ?
  H1c3_11 C2_1d1 . . 1.835(18) 1.835(18) 1.835(18) ?
  H1c3_11 C3_1d1 . . 1.331(13) 1.331(13) 1.331(13) ?
  H1c3_11 H1c3_11 . . 0.876190(4) 0.876190(4) 0.876190(4) ?
  H1c5_11 C4_1d1 . . 1.473(12) 1.473(12) 1.473(12) ?
  H1c5_11 C5_1d1 . . 1.176(12) 1.176(12) 1.176(12) ?
  H1c5_11 C6_1d1 . . 2.473(12) 2.473(12) 2.473(12) ?
  H1c5_11 H1c5_11 . . 1.053051(10) 1.053051(10) 1.053051(10) ?
  C2_1d1 C3_1d1 . . 1.37(2) 1.37(2) 1.37(2) ?
  C2_1d1 C4_1d1 . . 2.363(19) 2.363(19) 2.363(19) ?
  C2_1d1 C6_1d1 . . 2.423(19) 2.423(19) 2.423(19) ?
  C2_1d1 H1c3_11 . . 2.042(16) 2.042(16) 2.042(16) ?
  C3_1d1 C4_1d1 . . 1.392(18) 1.392(18) 1.392(18) ?
  C3_1d1 C5_1d1 . . 2.416(17) 2.416(17) 2.416(17) ?
  C3_1d1 H1c3_11 . . 0.960(13) 0.960(13) 0.960(13) ?
  C4_1d1 C5_1d1 . . 1.381(17) 1.381(17) 1.381(17) ?
  C4_1d1 C6_1d1 . . 2.416(17) 2.416(17) 2.416(17) ?
  C4_1d1 H1c3_11 . . 2.060(12) 2.060(12) 2.060(12) ?
  C4_1d1 H1c5_11 . . 2.031(13) 2.031(13) 2.031(13) ?
  C5_1d1 C6_1d1 . . 1.387(18) 1.387(18) 1.387(18) ?
  C5_1d1 H1c5_11 . . 0.960(12) 0.960(12) 0.960(12) ?
  C5_1d1 H1c6_11 . . 2.062(13) 2.062(13) 2.062(13) ?
  C6_1d1 H1c5_11 . . 2.036(13) 2.036(13) 2.036(13) ?
  C6_1d1 H1c6_11 . . 0.960(13) 0.960(13) 0.960(13) ?
  H1c3_11 H1c6_21 . 2_6855 2.345(15) 2.345(15) 2.345(15) ?
  H1c5_11 H1c6_11 . . 2.3626(15) 2.3626(15) 2.3626(15) ?
  C1_2a1 C2_2a1 . . 1.373(16) 1.360(16) 1.389(16) ?
  C1_2a1 C3_2a1 . . 2.393(15) 2.362(15) 2.426(15) ?
  C1_2a1 C4_2a1 . . 2.741(12) 2.592(12) 2.933(12) ?
  C1_2a1 C5_2a1 . . 2.368(13) 2.203(14) 2.590(14) ?
  C1_2a1 C6_2a1 . . 1.384(16) 1.321(16) 1.463(16) ?
  C1_2a1 H1c6_21 . . 2.057(17) 2.020(17) 2.094(17) ?
  C2_2a1 C3_2a1 . . 1.387(16) 1.302(16) 1.465(16) ?
  C2_2a1 C4_2a1 . . 2.387(14) 2.199(14) 2.605(14) ?
  C2_2a1 C6_2a1 . . 2.421(15) 2.371(15) 2.452(15) ?
  C2_2a1 H1c3_21 . . 2.055(18) 2.005(18) 2.096(18) ?
  C3_2a1 C4_2a1 . . 1.394(14) 1.296(15) 1.490(15) ?
  C3_2a1 C5_2a1 . . 2.421(14) 2.347(14) 2.463(14) ?
  C3_2a1 H1c3_21 . . 0.962(16) 0.954(16) 0.978(16) ?
  C3_2a1 H1c4_21 . . 2.050(15) 1.896(15) 2.257(15) ?
  C4_2a1 C5_2a1 . . 1.392(14) 1.372(14) 1.424(14) ?
  C4_2a1 C6_2a1 . . 2.428(14) 2.384(14) 2.479(14) ?
  C4_2a1 H1c3_21 . . 2.060(15) 1.965(15) 2.111(15) ?
  C4_2a1 H1c4_21 . . 0.965(11) 0.907(12) 1.048(12) ?
  C4_2a1 H1c5_21 . . 2.042(14) 1.984(14) 2.107(14) ?
  C5_2a1 C6_2a1 . . 1.396(14) 1.300(14) 1.506(14) ?
  C5_2a1 H1c4_21 . . 2.051(14) 2.028(14) 2.078(14) ?
  C5_2a1 H1c5_21 . . 0.964(13) 0.935(13) 1.028(13) ?
  C5_2a1 H1c6_21 . . 2.069(16) 2.002(16) 2.140(16) ?
  C6_2a1 H1c5_21 . . 2.053(15) 1.880(15) 2.265(15) ?
  C6_2a1 H1c6_21 . . 0.961(16) 0.949(16) 0.978(16) ?
  H1c3_21 H1c4_21 . . 2.364(16) 2.178(17) 2.531(17) ?
  H1c4_21 H1c5_21 . . 2.339(16) 2.299(16) 2.403(16) ?
  H1c5_21 H1c6_21 . . 2.380(17) 2.194(17) 2.576(17) ?
  C1_2b1 C2_2b1 . . 1.385(16) 1.345(16) 1.406(16) ?
  C1_2b1 C3_2b1 . . 2.415(15) 2.378(16) 2.445(16) ?
  C1_2b1 C5_2b1 . . 2.374(14) 2.227(14) 2.597(14) ?
  C1_2b1 C6_2b1 . . 1.391(14) 1.272(14) 1.509(14) ?
  C1_2b1 H1c6_21 . . 2.076(15) 1.938(15) 2.173(15) ?
  C2_2b1 C3_2b1 . . 1.397(16) 1.342(17) 1.436(17) ?
  C2_2b1 C4_2b1 . . 2.395(15) 2.297(15) 2.498(15) ?
  C2_2b1 C6_2b1 . . 2.438(15) 2.331(15) 2.513(15) ?
  C2_2b1 H1c3_21 . . 2.073(16) 2.030(17) 2.101(17) ?
  C3_2b1 C4_2b1 . . 1.397(14) 1.361(14) 1.428(14) ?
  C3_2b1 C5_2b1 . . 2.436(14) 2.359(14) 2.524(14) ?
  C3_2b1 H1c3_21 . . 0.971(15) 0.958(16) 0.985(16) ?
  C3_2b1 H1c4_21 . . 2.056(15) 1.974(15) 2.110(15) ?
  C4_2b1 C5_2b1 . . 1.410(14) 1.357(14) 1.456(14) ?
  C4_2b1 C6_2b1 . . 2.453(14) 2.415(14) 2.494(14) ?
  C4_2b1 H1c3_21 . . 2.068(15) 1.967(15) 2.125(15) ?
  C4_2b1 H1c4_21 . . 0.972(14) 0.944(15) 1.026(15) ?
  C4_2b1 H1c5_21 . . 2.068(14) 1.959(15) 2.170(15) ?
  C4_2b1 H1c4_21 . . 1.229(9) 1.229(9) 1.229(9) ?
  C4_2b1 H1c4_21 . . 1.682(9) 1.682(9) 1.682(9) ?
  C5_2b1 C6_2b1 . . 1.402(14) 1.336(14) 1.518(14) ?
  C5_2b1 H1c4_21 . . 2.076(15) 2.045(15) 2.099(15) ?
  C5_2b1 H1c5_21 . . 0.972(14) 0.924(15) 1.008(15) ?
  C5_2b1 H1c6_21 . . 2.088(15) 2.056(15) 2.158(15) ?
  C5_2b1 H1c4_21 . . 1.640(10) 1.640(10) 1.640(10) ?
  C5_2b1 H1c4_21 . . 1.433(10) 1.433(10) 1.433(10) ?
  C6_2b1 H1c5_21 . . 2.057(15) 1.886(15) 2.278(15) ?
  C6_2b1 H1c6_21 . . 0.975(15) 0.955(16) 0.994(16) ?
  H1c3_21 H1c4_21 . . 2.369(15) 2.255(16) 2.498(16) ?
  H1c4_21 H1c5_21 . . 2.376(15) 2.267(16) 2.500(16) ?
  H1c4_21 H1c4_21 . . 0.880(10) 0.880(10) 0.880(10) ?
  H1c4_21 H1c4_21 . . 1.569(10) 1.569(10) 1.569(10) ?
  H1c5_21 H1c6_21 . . 2.389(16) 2.226(16) 2.613(16) ?
  H1c5_21 H1c4_21 . . 1.764(10) 1.764(10) 1.764(10) ?
  H1c5_21 H1c4_21 . . 1.212(11) 1.212(11) 1.212(11) ?
  H1c4_21 H1c4_21 . . 0.696238(14) 0.696238(14) 0.696238(14) ?

loop_
 _geom_angle_atom_site_label_1
 _geom_angle_atom_site_label_2
 _geom_angle_atom_site_label_3
 _geom_angle_site_ssg_symmetry_1
 _geom_angle_site_ssg_symmetry_2
 _geom_angle_site_ssg_symmetry_3
 _geom_angle_av
 _geom_angle_min
 _geom_angle_max
 _geom_angle_publ_flag
  O1a_1 S1a_1 O2a_1 . . . 113.1(10) 112.5(10) 114.1(10) ?
  O1a_1 S1a_1 N1a_1 . . . 112.6(10) 111.0(10) 114.4(10) ?
  O1a_1 S1a_1 C7a_1 . . . 122.5(9) 121.1(9) 124.6(9) ?
  O1a_1 S1a_1 C1_1a . . . 110.8(8) 108.8(8) 112.2(8) ?
  O1a_1 S1a_1 C2_1a . . . 121.7(7) 120.5(7) 123.4(7) ?
  O2a_1 S1a_1 N1a_1 . . . 111.2(10) 110.3(10) 112.5(10) ?
  O2a_1 S1a_1 C7a_1 . . . 121.4(9) 120.3(9) 122.2(9) ?
  O2a_1 S1a_1 C1_1a . . . 110.0(8) 109.1(8) 111.3(8) ?
  O2a_1 S1a_1 C2_1a . . . 121.0(7) 119.7(7) 121.9(7) ?
  N1a_1 S1a_1 C7a_1 . . . 31.0(8) 29.1(8) 31.9(8) ?
  N1a_1 S1a_1 C1_1a . . . 98.1(7) 93.9(7) 100.7(7) ?
  N1a_1 S1a_1 C2_1a . . . 66.6(6) 63.3(7) 68.7(6) ?
  C7a_1 S1a_1 C1_1a . . . 67.1(6) 64.8(6) 69.4(6) ?
  C7a_1 S1a_1 C2_1a . . . 35.6(5) 34.2(5) 37.5(5) ?
  C1_1a S1a_1 C2_1a . . . 31.5(5) 30.7(5) 32.0(5) ?
  O1a_2 S1a_2 O2a_2 . . . 114.9(10) 112.9(10) 116.8(10) ?
  O1a_2 S1a_2 N1a_2 . . . 110.7(10) 108.6(10) 113.1(10) ?
  O1a_2 S1a_2 C7a_2 . . . 121.5(9) 120.2(9) 123.8(9) ?
  O1a_2 S1a_2 C1_2a . . . 109.5(8) 107.8(8) 110.6(8) ?
  O1a_2 S1a_2 C2_2a . . . 120.4(7) 119.6(8) 121.4(7) ?
  O2a_2 S1a_2 N1a_2 . . . 111.7(10) 111.4(10) 112.2(10) ?
  O2a_2 S1a_2 C7a_2 . . . 120.8(9) 119.4(9) 122.0(9) ?
  O2a_2 S1a_2 C1_2a . . . 111.2(8) 110.3(8) 112.2(8) ?
  O2a_2 S1a_2 C2_2a . . . 121.0(7) 120.7(8) 121.6(7) ?
  N1a_2 S1a_2 C7a_2 . . . 31.7(8) 29.8(8) 34.9(7) ?
  N1a_2 S1a_2 C1_2a . . . 97.4(7) 95.3(7) 101.2(7) ?
  N1a_2 S1a_2 C2_2a . . . 66.0(6) 64.5(6) 69.0(7) ?
  C7a_2 S1a_2 C1_2a . . . 65.8(6) 65.5(6) 66.4(6) ?
  C7a_2 S1a_2 C2_2a . . . 34.4(5) 33.9(5) 34.9(5) ?
  C1_2a S1a_2 C2_2a . . . 31.4(5) 30.8(5) 32.3(5) ?
  S1a_1 O1a_1 O2a_1 . . . 33.4(6) 33.1(6) 33.9(6) ?
  S1a_1 O1a_1 N1a_1 . . . 35.5(6) 34.9(6) 36.3(6) ?
  S1a_1 O1a_1 Na14''_2 . . . 106.0(9) 106.0(9) 106.0(9) ?
  S1a_1 O1a_1 H1c5_1a . . 2_5765 142.7 137.35 148.01 ?
  S1a_1 O1a_1 H1c6_21 . . 1_4455 113.41 95.61 130.69 ?
  O2a_1 O1a_1 N1a_1 . . . 60.9(7) 60.7(7) 61.1(7) ?
  O2a_1 O1a_1 Na14''_2 . . . 130.4(9) 130.4(9) 130.4(9) ?
  O2a_1 O1a_1 H1c5_1a . . 2_5765 119.15 111.78 131.05 ?
  O2a_1 O1a_1 H1c6_21 . . 1_4455 84.26 66.51 98.5 ?
  N1a_1 O1a_1 Na14''_2 . . . 71.6(7) 71.6(7) 71.6(7) ?
  N1a_1 O1a_1 H1c5_1a . . 2_5765 165.83 151.24 172.31 ?
  N1a_1 O1a_1 H1c6_21 . . 1_4455 113.14 99.26 134.58 ?
  Na14''_2 O1a_1 H1c5_1a . . 2_5765 97.74 97.74 97.74 ?
  Na14''_2 O1a_1 H1c6_21 . . 1_4455 104.69 104.69 104.69 ?
  H1c5_1a O1a_1 H1c6_21 2_5765 . 1_4455 66.91 59.45 73.43 ?
  S1a_2 O1a_2 O2a_2 . . . 32.4(6) 31.5(6) 33.3(6) ?
  S1a_2 O1a_2 N1a_2 . . . 36.8(6) 35.6(6) 38.5(7) ?
  S1a_2 O1a_2 Na14_1 . . 1_5655 102.5(9) 102.5(9) 102.5(9) ?
  S1a_2 O1a_2 C1_2a . . . 39.2(5) 38.8(5) 40.2(5) ?
  S1a_2 O1a_2 H1c5_2a . . 2_5855 143.96 136.79 147.15 ?
  S1a_2 O1a_2 H1c6_11 . . . 111.28 95.95 122.4 ?
  O2a_2 O1a_2 N1a_2 . . . 61.3(7) 60.3(7) 62.1(7) ?
  O2a_2 O1a_2 Na14_1 . . 1_5655 118.1(8) 118.1(8) 118.1(8) ?
  O2a_2 O1a_2 C1_2a . . . 62.9(6) 62.6(6) 63.4(6) ?
  O2a_2 O1a_2 H1c5_2a . . 2_5855 115.99 108.19 120.69 ?
  O2a_2 O1a_2 H1c6_11 . . . 80.87 65.75 90.95 ?
  N1a_2 O1a_2 Na14_1 . . 1_5655 64.1(6) 64.1(6) 64.1(6) ?
  N1a_2 O1a_2 C1_2a . . . 59.0(6) 57.9(6) 61.6(6) ?
  N1a_2 O1a_2 H1c5_2a . . 2_5855 170.32 165.61 175 ?
  N1a_2 O1a_2 H1c6_11 . . . 116.56 104.92 125.05 ?
  C1_2a O1a_2 H1c5_2a . . 2_5855 127.68 125.6 132.01 ?
  C1_2a O1a_2 H1c6_11 . . . 140.83 127.06 149.7 ?
  H1c5_2a O1a_2 H1c6_11 2_5855 . . 56.4 49.38 62 ?
  S1a_1 O2a_1 O1a_1 . . . 33.5(6) 32.8(6) 34.0(6) ?
  S1a_1 O2a_1 N1a_1 . . . 36.3(7) 36.0(7) 37.0(7) ?
  S1a_1 O2a_1 Na14'_2 . . 1_5455 99.8(9) 99.8(9) 99.8(9) ?
  S1a_1 O2a_1 H1c4_2b . . 2_5765 103.84 99.38 107.71 ?
  S1a_1 O2a_1 H1c3_2c . . 1_5455 105.51 105.51 105.51 ?
  S1a_1 O2a_1 H1c4_2c . . 2_5765 110.22 110.22 110.22 ?
  S1a_1 O2a_1 H1c4_2d . . 2_5765 113.95 113.95 113.95 ?
  O1a_1 O2a_1 N1a_1 . . . 61.9(7) 60.6(7) 63.0(7) ?
  O1a_1 O2a_1 Na14'_2 . . 1_5455 110.8(8) 110.8(8) 110.8(8) ?
  O1a_1 O2a_1 H1c4_2b . . 2_5765 88.04 81.11 95.12 ?
  O1a_1 O2a_1 H1c3_2c . . 1_5455 135.42 135.42 135.42 ?
  O1a_1 O2a_1 H1c4_2c . . 2_5765 85.87 85.87 85.87 ?
  O1a_1 O2a_1 H1c4_2d . . 2_5765 84.12 84.12 84.12 ?
  N1a_1 O2a_1 Na14'_2 . . 1_5455 64.3(6) 64.3(6) 64.3(6) ?
  N1a_1 O2a_1 H1c4_2b . . 2_5765 139.08 136.04 141.45 ?
  N1a_1 O2a_1 H1c3_2c . . 1_5455 93.3 93.3 93.3 ?
  N1a_1 O2a_1 H1c4_2c . . 2_5765 146.02 146.02 146.02 ?
  N1a_1 O2a_1 H1c4_2d . . 2_5765 146.3 146.3 146.3 ?
  Na14'_2 O2a_1 H1c4_2b 1_5455 . 2_5765 158.75 158.75 158.75 ?
  Na14'_2 O2a_1 H1c3_2c 1_5455 . 1_5455 87.84 87.84 87.84 ?
  H1c4_2b O2a_1 H1c3_2c 2_5765 . 1_5455 95.69 95.69 95.69 ?
  H1c4_2c O2a_1 H1c4_2d 2_5765 . 2_5765 15.34 15.34 15.34 ?
  S1a_2 O2a_2 O1a_2 . . . 32.7(6) 31.7(6) 33.8(6) ?
  S1a_2 O2a_2 N1a_2 . . . 36.5(7) 36.2(7) 36.7(7) ?
  S1a_2 O2a_2 H1c4_1b . . 2_5755 107.09 102.63 111.74 ?
  S1a_2 O2a_2 C1_2a . . . 38.4(5) 37.8(5) 38.8(5) ?
  O1a_2 O2a_2 N1a_2 . . . 61.2(7) 60.1(7) 62.8(7) ?
  O1a_2 O2a_2 H1c4_1b . . 2_5755 91.12 85.03 96.18 ?
  O1a_2 O2a_2 C1_2a . . . 62.2(6) 61.4(6) 62.8(6) ?
  N1a_2 O2a_2 H1c4_1b . . 2_5755 142.26 137.07 146.98 ?
  N1a_2 O2a_2 C1_2a . . . 58.8(6) 58.0(6) 60.7(6) ?
  H1c4_1b O2a_2 C1_2a 2_5755 . . 87.11 79.85 95.55 ?
  N1a_1 O3a_1 C7a_1 . . . 29.6(11) 27.9(12) 31.0(11) ?
  N1a_1 O3a_1 Na2_1 . . . 101.2(10) 100.4(10) 101.9(10) ?
  N1a_1 O3a_1 Na2_2 . . . 96.1(9) 86.6(8) 104.5(10) ?
  N1a_1 O3a_1 Na16_1 . . . 169.6(10) 169.6(10) 169.6(10) ?
  N1a_1 O3a_1 C2_1a . . . 61.6(7) 61.1(7) 62.5(7) ?
  C7a_1 O3a_1 Na2_1 . . . 125.4(16) 122.8(17) 127.9(15) ?
  C7a_1 O3a_1 Na2_2 . . . 111.6(15) 94.7(14) 120.6(14) ?
  C7a_1 O3a_1 Na16_1 . . . 154.5(15) 154.5(15) 154.5(15) ?
  C7a_1 O3a_1 C2_1a . . . 32.1(11) 30.1(10) 34.7(11) ?
  Na2_1 O3a_1 Na2_2 . . . 92.3(10) 88.1(11) 96.5(9) ?
  Na2_1 O3a_1 C2_1a . . . 145.1(10) 139.6(11) 150.6(10) ?
  Na2_2 O3a_1 C2_1a . . . 124.5(9) 104.9(8) 137.9(10) ?
  Na16_1 O3a_1 C2_1a . . . 123.8(7) 123.8(7) 123.8(7) ?
  N1a_2 O3a_2 C7a_2 . . . 31.5(11) 29.3(11) 34.9(11) ?
  N1a_2 O3a_2 Na2_1 . . 1_5655 99.2(10) 99.0(10) 99.4(10) ?
  N1a_2 O3a_2 Na2_2 . . . 96.2(10) 87.5(10) 106.6(10) ?
  N1a_2 O3a_2 Na2''_2 . . . 81.1(8) 81.1(8) 81.1(8) ?
  N1a_2 O3a_2 Na16'_2 . . . 166.4(9) 166.4(9) 166.4(9) ?
  N1a_2 O3a_2 Na16''_2 . . . 159.2(11) 159.2(11) 159.2(11) ?
  N1a_2 O3a_2 C2_2a . . . 60.9(7) 60.1(7) 61.6(7) ?
  C7a_2 O3a_2 Na2_1 . . 1_5655 116.9(16) 114.6(16) 119.2(15) ?
  C7a_2 O3a_2 Na2_2 . . . 123.3(16) 112.0(15) 134.3(17) ?
  C7a_2 O3a_2 Na2''_2 . . . 111.2(13) 111.2(13) 111.2(13) ?
  C7a_2 O3a_2 Na16'_2 . . . 161.7(14) 161.7(14) 161.7(14) ?
  C7a_2 O3a_2 Na16''_2 . . . 147.9(15) 147.9(15) 147.9(15) ?
  C7a_2 O3a_2 C2_2a . . . 29.5(10) 26.3(10) 32.4(10) ?
  Na2_1 O3a_2 Na2_2 1_5655 . . 86.4(11) 84.1(11) 88.7(11) ?
  Na2_1 O3a_2 C2_2a 1_5655 . . 127.5(10) 123.4(10) 131.6(10) ?
  Na2_2 O3a_2 C2_2a . . . 144.9(11) 132.9(11) 156.0(10) ?
  Na2''_2 O3a_2 Na16'_2 . . . 87.1(7) 87.1(7) 87.1(7) ?
  Na2''_2 O3a_2 Na16''_2 . . . 89.9(8) 89.9(8) 89.9(8) ?
  Na2''_2 O3a_2 C2_2a . . . 140.4(9) 140.4(9) 140.4(9) ?
  Na16'_2 O3a_2 Na16''_2 . . . 25.6(6) 25.6(6) 25.6(6) ?
  Na16'_2 O3a_2 C2_2a . . . 132.4(7) 132.4(7) 132.4(7) ?
  Na16''_2 O3a_2 C2_2a . . . 123.5(8) 123.5(8) 123.5(8) ?
  S1a_1 N1a_1 O1a_1 . . . 31.8(6) 30.7(6) 32.7(6) ?
  S1a_1 N1a_1 O2a_1 . . . 32.5(6) 31.5(6) 33.0(6) ?
  S1a_1 N1a_1 O3a_1 . . . 137.4(10) 134.3(10) 141.3(11) ?
  S1a_1 N1a_1 C7a_1 . . . 111.7(15) 109.2(15) 114.9(16) ?
  S1a_1 N1a_1 C1_1a . . . 43.2(5) 41.7(5) 45.1(5) ?
  S1a_1 N1a_1 C2_1a . . . 75.5(7) 73.5(7) 79.1(8) ?
  O1a_1 N1a_1 O2a_1 . . . 57.2(7) 56.3(7) 58.3(7) ?
  O1a_1 N1a_1 O3a_1 . . . 141.8(10) 138.5(10) 144.8(10) ?
  O1a_1 N1a_1 C7a_1 . . . 121.9(15) 120.1(15) 124.9(15) ?
  O1a_1 N1a_1 C1_1a . . . 62.7(6) 61.3(6) 64.2(6) ?
  O1a_1 N1a_1 C2_1a . . . 90.7(8) 88.9(7) 93.6(8) ?
  O2a_1 N1a_1 O3a_1 . . . 140.8(10) 139.3(10) 142.5(10) ?
  O2a_1 N1a_1 C7a_1 . . . 122.1(14) 119.6(14) 123.8(15) ?
  O2a_1 N1a_1 C1_1a . . . 62.7(6) 62.1(6) 63.6(6) ?
  O2a_1 N1a_1 C2_1a . . . 90.9(7) 89.4(7) 93.5(8) ?
  O3a_1 N1a_1 C7a_1 . . . 25.7(11) 22.1(11) 28.0(11) ?
  O3a_1 N1a_1 C1_1a . . . 94.3(7) 92.6(7) 96.2(8) ?
  O3a_1 N1a_1 C2_1a . . . 61.9(6) 60.9(6) 62.3(6) ?
  C7a_1 N1a_1 C1_1a . . . 68.6(12) 66.3(12) 70.5(11) ?
  C7a_1 N1a_1 C2_1a . . . 36.2(11) 34.3(11) 38.8(10) ?
  C1_1a N1a_1 C2_1a . . . 32.4(4) 31.7(4) 34.0(4) ?
  S1a_2 N1a_2 O1a_2 . . . 32.4(6) 31.3(6) 33.0(6) ?
  S1a_2 N1a_2 O2a_2 . . . 31.8(6) 31.2(6) 32.5(6) ?
  S1a_2 N1a_2 O3a_2 . . . 138.1(10) 134.5(10) 140.5(11) ?
  S1a_2 N1a_2 C7a_2 . . . 110.6(15) 108.4(13) 111.6(15) ?
  S1a_2 N1a_2 Na2'_2 . . . 137.9(9) 137.9(9) 137.9(9) ?
  S1a_2 N1a_2 C1_2a . . . 43.5(5) 41.3(5) 44.8(5) ?
  S1a_2 N1a_2 C2_2a . . . 75.7(7) 73.2(7) 77.5(8) ?
  O1a_2 N1a_2 O2a_2 . . . 57.5(7) 56.1(7) 58.3(7) ?
  O1a_2 N1a_2 O3a_2 . . . 143.0(10) 140.8(10) 144.3(10) ?
  O1a_2 N1a_2 C7a_2 . . . 121.5(15) 119.3(13) 123.3(15) ?
  O1a_2 N1a_2 Na2'_2 . . . 116.0(8) 116.0(8) 116.0(8) ?
  O1a_2 N1a_2 C1_2a . . . 62.6(6) 60.9(6) 64.0(6) ?
  O1a_2 N1a_2 C2_2a . . . 90.7(8) 88.8(7) 92.4(8) ?
  O2a_2 N1a_2 O3a_2 . . . 139.9(10) 137.5(10) 141.5(10) ?
  O2a_2 N1a_2 C7a_2 . . . 119.9(14) 118.8(15) 121.6(15) ?
  O2a_2 N1a_2 Na2'_2 . . . 120.4(8) 120.4(8) 120.4(8) ?
  O2a_2 N1a_2 C1_2a . . . 62.9(6) 61.5(6) 64.3(6) ?
  O2a_2 N1a_2 C2_2a . . . 90.6(7) 88.6(7) 92.3(8) ?
  O3a_2 N1a_2 C7a_2 . . . 27.6(11) 26.2(10) 29.0(12) ?
  O3a_2 N1a_2 Na2'_2 . . . 81.6(7) 81.6(7) 81.6(7) ?
  O3a_2 N1a_2 C1_2a . . . 94.7(7) 93.3(7) 95.7(7) ?
  O3a_2 N1a_2 C2_2a . . . 62.5(6) 61.4(6) 63.1(6) ?
  C7a_2 N1a_2 Na2'_2 . . . 110.3(15) 110.3(15) 110.3(15) ?
  C7a_2 N1a_2 C1_2a . . . 67.2(12) 66.7(12) 67.5(12) ?
  C7a_2 N1a_2 C2_2a . . . 34.9(11) 34.1(11) 35.4(11) ?
  Na2'_2 N1a_2 C1_2a . . . 174.9(9) 174.9(9) 174.9(9) ?
  Na2'_2 N1a_2 C2_2a . . . 144.3(9) 144.3(9) 144.3(9) ?
  C1_2a N1a_2 C2_2a . . . 32.2(4) 31.9(4) 32.7(4) ?
  S1a_1 C7a_1 O3a_1 . . . 161.9(15) 160.0(15) 166.5(16) ?
  S1a_1 C7a_1 N1a_1 . . . 37.3(10) 36.0(11) 39.0(10) ?
  S1a_1 C7a_1 C1_1a . . . 42.2(4) 41.1(4) 42.9(4) ?
  S1a_1 C7a_1 C2_1a . . . 74.6(10) 71.6(9) 76.8(10) ?
  S1a_1 C7a_1 C3_1a . . . 99.1(8) 96.1(8) 100.8(8) ?
  O3a_1 C7a_1 N1a_1 . . . 125(2) 121.0(19) 130(2) ?
  O3a_1 C7a_1 C1_1a . . . 155.6(15) 152.4(15) 157.7(15) ?
  O3a_1 C7a_1 C2_1a . . . 123.3(16) 121.9(16) 124.7(16) ?
  O3a_1 C7a_1 C3_1a . . . 98.9(13) 97.3(13) 99.5(13) ?
  N1a_1 C7a_1 C1_1a . . . 79.5(13) 77.5(12) 81.9(13) ?
  N1a_1 C7a_1 C2_1a . . . 111.9(17) 108.1(16) 114.2(18) ?
  N1a_1 C7a_1 C3_1a . . . 136.4(16) 132.6(15) 139.8(16) ?
  C1_1a C7a_1 C2_1a . . . 32.4(7) 30.6(6) 34.7(7) ?
  C1_1a C7a_1 C3_1a . . . 56.9(5) 55.1(5) 58.3(6) ?
  C2_1a C7a_1 C3_1a . . . 24.5(6) 23.6(6) 25.5(6) ?
  S1a_2 C7a_2 O3a_2 . . . 158.5(15) 155.4(15) 162.0(15) ?
  S1a_2 C7a_2 N1a_2 . . . 37.7(10) 36.7(9) 38.8(11) ?
  S1a_2 C7a_2 C1_2a . . . 42.6(4) 40.8(4) 44.0(5) ?
  S1a_2 C7a_2 C2_2a . . . 74.9(10) 71.3(10) 77.2(10) ?
  S1a_2 C7a_2 C3_2a . . . 100.4(8) 99.0(8) 102.7(8) ?
  O3a_2 C7a_2 N1a_2 . . . 120.9(19) 119.0(18) 123(2) ?
  O3a_2 C7a_2 C1_2a . . . 158.5(15) 154.5(15) 163.2(15) ?
  O3a_2 C7a_2 C2_2a . . . 126.3(16) 121.4(16) 132.9(17) ?
  O3a_2 C7a_2 C3_2a . . . 100.9(13) 97.3(12) 105.3(13) ?
  N1a_2 C7a_2 C1_2a . . . 80.3(13) 77.5(12) 82.0(14) ?
  N1a_2 C7a_2 C2_2a . . . 112.5(18) 108.0(16) 114.9(18) ?
  N1a_2 C7a_2 C3_2a . . . 138.0(16) 135.6(15) 140.2(16) ?
  C1_2a C7a_2 C2_2a . . . 32.3(7) 30.5(7) 33.2(7) ?
  C1_2a C7a_2 C3_2a . . . 57.8(6) 57.1(6) 58.7(6) ?
  C2_2a C7a_2 C3_2a . . . 25.5(7) 24.2(6) 27.7(7) ?
  O1b_1 S1b_1 O2b_1 . . . 115.6(10) 113.3(11) 118.3(11) ?
  O1b_1 S1b_1 N1b_1 . . . 112.3(11) 111.7(11) 113.2(11) ?
  O1b_1 S1b_1 C7b_1 . . . 120.7(9) 118.4(10) 124.7(9) ?
  O1b_1 S1b_1 C1_1b . . . 110.7(10) 104.2(9) 114.1(11) ?
  O1b_1 S1b_1 C2_1b . . . 120.8(9) 119.9(8) 122.9(9) ?
  O2b_1 S1b_1 N1b_1 . . . 109.8(11) 103.5(10) 117.4(11) ?
  O2b_1 S1b_1 C7b_1 . . . 120.0(9) 117.7(9) 123.7(9) ?
  O2b_1 S1b_1 C1_1b . . . 110.0(10) 107.9(10) 111.1(9) ?
  O2b_1 S1b_1 C2_1b . . . 119.9(9) 116.6(9) 121.4(9) ?
  N1b_1 S1b_1 C7b_1 . . . 29.8(10) 28.5(10) 30.8(9) ?
  N1b_1 S1b_1 C1_1b . . . 96.5(9) 94.5(8) 97.3(9) ?
  N1b_1 S1b_1 C2_1b . . . 64.9(8) 62.4(7) 66.1(9) ?
  C7b_1 S1b_1 C1_1b . . . 67.2(7) 64.1(7) 69.4(7) ?
  C7b_1 S1b_1 C2_1b . . . 35.3(6) 31.7(6) 38.1(7) ?
  C1_1b S1b_1 C2_1b . . . 31.9(4) 31.4(4) 32.5(5) ?
  O1b_2 S1b_2 O2b_2 . . . 114.9(10) 114.4(11) 115.7(10) ?
  O1b_2 S1b_2 N1b_2 . . . 110.9(11) 109.4(11) 111.7(11) ?
  O1b_2 S1b_2 C7b_2 . . . 122.2(9) 119.9(10) 125.4(9) ?
  O1b_2 S1b_2 C1_2b . . . 110.5(10) 108.4(9) 111.7(10) ?
  O1b_2 S1b_2 C2_2b . . . 121.8(9) 120.5(9) 123.8(9) ?
  O2b_2 S1b_2 N1b_2 . . . 111.5(11) 110.7(11) 113.0(12) ?
  O2b_2 S1b_2 C7b_2 . . . 119.7(9) 116.2(9) 122.2(10) ?
  O2b_2 S1b_2 C1_2b . . . 110.2(10) 109.7(9) 110.8(10) ?
  O2b_2 S1b_2 C2_2b . . . 119.5(9) 116.6(8) 121.3(10) ?
  N1b_2 S1b_2 C7b_2 . . . 30.9(9) 30.4(10) 31.8(9) ?
  N1b_2 S1b_2 C1_2b . . . 97.5(9) 97.0(9) 98.2(9) ?
  N1b_2 S1b_2 C2_2b . . . 66.4(8) 66.2(8) 66.5(9) ?
  C7b_2 S1b_2 C1_2b . . . 66.8(7) 66.6(7) 67.0(7) ?
  C7b_2 S1b_2 C2_2b . . . 35.5(6) 34.6(6) 36.1(7) ?
  C1_2b S1b_2 C2_2b . . . 31.3(5) 30.5(5) 32.3(5) ?
  S1b''_2 S1b'_2 O1b'_2 . . . 92(2) 92(2) 92(2) ?
  S1b''_2 S1b'_2 O1b''_2 . . . 81.4(8) 81.4(8) 81.4(8) ?
  S1b''_2 S1b'_2 O2b'_2 . . . 133.2(8) 133.2(8) 133.2(8) ?
  S1b''_2 S1b'_2 O2b''_2 . . . 94(4) 94(4) 94(4) ?
  S1b''_2 S1b'_2 N1b'_2 . . . 21.6(8) 21.6(8) 21.6(8) ?
  S1b''_2 S1b'_2 N1b''_2 . . . 7.0(8) 7.0(8) 7.0(8) ?
  S1b''_2 S1b'_2 C7b'_2 . . . 30.7(7) 30.7(7) 30.7(7) ?
  S1b''_2 S1b'_2 C1_2c . . . 93.1(8) 93.1(8) 93.1(8) ?
  S1b''_2 S1b'_2 C2_2c . . . 63.1(7) 63.1(7) 63.1(7) ?
  S1b''_2 S1b'_2 C1_2d . . . 91.3(11) 91.3(11) 91.3(11) ?
  O1b'_2 S1b'_2 O1b''_2 . . . 124(3) 124(3) 124(3) ?
  O1b'_2 S1b'_2 O2b'_2 . . . 113(2) 113(2) 113(2) ?
  O1b'_2 S1b'_2 O2b''_2 . . . 2(5) 2(5) 2(5) ?
  O1b'_2 S1b'_2 N1b'_2 . . . 108(2) 108(2) 108(2) ?
  O1b'_2 S1b'_2 N1b''_2 . . . 95(2) 95(2) 95(2) ?
  O1b'_2 S1b'_2 C7b'_2 . . . 118(2) 118(2) 118(2) ?
  O1b'_2 S1b'_2 C1_2c . . . 113(3) 113(3) 113(3) ?
  O1b'_2 S1b'_2 C2_2c . . . 120(3) 120(3) 120(3) ?
  O1b'_2 S1b'_2 C1_2d . . . 113(3) 113(3) 113(3) ?
  O1b''_2 S1b'_2 O2b'_2 . . . 51.9(7) 51.9(7) 51.9(7) ?
  O1b''_2 S1b'_2 O2b''_2 . . . 124(6) 124(6) 124(6) ?
  O1b''_2 S1b'_2 N1b'_2 . . . 60.7(8) 60.7(8) 60.7(8) ?
  O1b''_2 S1b'_2 N1b''_2 . . . 84.8(7) 84.8(7) 84.8(7) ?
  O1b''_2 S1b'_2 C7b'_2 . . . 81.1(7) 81.1(7) 81.1(7) ?
  O1b''_2 S1b'_2 C1_2c . . . 122.4(7) 122.4(7) 122.4(7) ?
  O1b''_2 S1b'_2 C2_2c . . . 105.9(7) 105.9(7) 105.9(7) ?
  O1b''_2 S1b'_2 C1_2d . . . 122.0(10) 122.0(10) 122.0(10) ?
  O2b'_2 S1b'_2 O2b''_2 . . . 111(5) 111(5) 111(5) ?
  O2b'_2 S1b'_2 N1b'_2 . . . 112.3(8) 112.3(8) 112.3(8) ?
  O2b'_2 S1b'_2 N1b''_2 . . . 136.3(7) 136.3(7) 136.3(7) ?
  O2b'_2 S1b'_2 C7b'_2 . . . 125.0(6) 125.0(6) 125.0(6) ?
  O2b'_2 S1b'_2 C1_2c . . . 111.0(6) 111.0(6) 111.0(6) ?
  O2b'_2 S1b'_2 C2_2c . . . 124.6(7) 124.6(7) 124.6(7) ?
  O2b'_2 S1b'_2 C1_2d . . . 112.3(10) 112.3(10) 112.3(10) ?
  O2b''_2 S1b'_2 N1b'_2 . . . 111(4) 111(4) 111(4) ?
  O2b''_2 S1b'_2 N1b''_2 . . . 97(4) 97(4) 97(4) ?
  O2b''_2 S1b'_2 C7b'_2 . . . 120(4) 120(4) 120(4) ?
  O2b''_2 S1b'_2 C1_2c . . . 113(6) 113(6) 113(6) ?
  O2b''_2 S1b'_2 C2_2c . . . 121(6) 121(6) 121(6) ?
  O2b''_2 S1b'_2 C1_2d . . . 113(6) 113(6) 113(6) ?
  N1b'_2 S1b'_2 N1b''_2 . . . 24.1(8) 24.1(8) 24.1(8) ?
  N1b'_2 S1b'_2 C7b'_2 . . . 30.6(7) 30.6(7) 30.6(7) ?
  N1b'_2 S1b'_2 C1_2c . . . 98.7(7) 98.7(7) 98.7(7) ?
  N1b'_2 S1b'_2 C2_2c . . . 67.5(6) 67.5(6) 67.5(6) ?
  N1b'_2 S1b'_2 C1_2d . . . 97.0(10) 97.0(10) 97.0(10) ?
  N1b''_2 S1b'_2 C7b'_2 . . . 24.9(6) 24.9(6) 24.9(6) ?
  N1b''_2 S1b'_2 C1_2c . . . 86.0(7) 86.0(7) 86.0(7) ?
  N1b''_2 S1b'_2 C2_2c . . . 56.1(6) 56.1(6) 56.1(6) ?
  N1b''_2 S1b'_2 C1_2d . . . 84.3(10) 84.3(10) 84.3(10) ?
  C7b'_2 S1b'_2 C1_2c . . . 68.3(6) 68.3(6) 68.3(6) ?
  C7b'_2 S1b'_2 C2_2c . . . 36.9(5) 36.9(5) 36.9(5) ?
  C7b'_2 S1b'_2 C1_2d . . . 66.5(9) 66.5(9) 66.5(9) ?
  C1_2c S1b'_2 C2_2c . . . 31.4(4) 31.4(4) 31.4(4) ?
  C1_2c S1b'_2 C1_2d . . . 1.8(9) 1.8(9) 1.8(9) ?
  C2_2c S1b'_2 C1_2d . . . 29.6(8) 29.6(8) 29.6(8) ?
  S1b'_2 S1b''_2 O1b'_2 . . . 65(2) 65(2) 65(2) ?
  S1b'_2 S1b''_2 O1b''_2 . . . 73.5(8) 73.5(8) 73.5(8) ?
  S1b'_2 S1b''_2 O2b'_2 . . . 33.3(6) 33.3(6) 33.3(6) ?
  S1b'_2 S1b''_2 O2b''_2 . . . 63(4) 63(4) 63(4) ?
  S1b'_2 S1b''_2 N1b'_2 . . . 144.8(12) 144.8(12) 144.8(12) ?
  S1b'_2 S1b''_2 N1b''_2 . . . 170.1(11) 170.1(11) 170.1(11) ?
  S1b'_2 S1b''_2 C7b'_2 . . . 139.5(9) 139.5(9) 139.5(9) ?
  S1b'_2 S1b''_2 C7b''_2 . . . 138.4(9) 138.4(9) 138.4(9) ?
  S1b'_2 S1b''_2 C1_2c . . . 67.9(7) 67.9(7) 67.9(7) ?
  S1b'_2 S1b''_2 C2_2c . . . 102.8(8) 102.8(8) 102.8(8) ?
  S1b'_2 S1b''_2 C1_2d . . . 68.9(10) 68.9(10) 68.9(10) ?
  S1b'_2 S1b''_2 C2_2d . . . 101.6(9) 101.6(9) 101.6(9) ?
  O1b'_2 S1b''_2 O1b''_2 . . . 112(3) 112(3) 112(3) ?
  O1b'_2 S1b''_2 O2b'_2 . . . 85(2) 85(2) 85(2) ?
  O1b'_2 S1b''_2 O2b''_2 . . . 2(5) 2(5) 2(5) ?
  O1b'_2 S1b''_2 N1b'_2 . . . 139(2) 139(2) 139(2) ?
  O1b'_2 S1b''_2 N1b''_2 . . . 119(2) 119(2) 119(2) ?
  O1b'_2 S1b''_2 C7b'_2 . . . 146(2) 146(2) 146(2) ?
  O1b'_2 S1b''_2 C7b''_2 . . . 125(2) 125(2) 125(2) ?
  O1b'_2 S1b''_2 C1_2c . . . 100(3) 100(3) 100(3) ?
  O1b'_2 S1b''_2 C2_2c . . . 125(3) 125(3) 125(3) ?
  O1b'_2 S1b''_2 C1_2d . . . 100(3) 100(3) 100(3) ?
  O1b'_2 S1b''_2 C2_2d . . . 119(3) 119(3) 119(3) ?
  O1b''_2 S1b''_2 O2b'_2 . . . 40.2(6) 40.2(6) 40.2(6) ?
  O1b''_2 S1b''_2 O2b''_2 . . . 111(5) 111(5) 111(5) ?
  O1b''_2 S1b''_2 N1b'_2 . . . 72.6(11) 72.6(11) 72.6(11) ?
  O1b''_2 S1b''_2 N1b''_2 . . . 111.0(9) 111.0(9) 111.0(9) ?
  O1b''_2 S1b''_2 C7b'_2 . . . 100.6(7) 100.6(7) 100.6(7) ?
  O1b''_2 S1b''_2 C7b''_2 . . . 122.8(8) 122.8(8) 122.8(8) ?
  O1b''_2 S1b''_2 C1_2c . . . 111.7(7) 111.7(7) 111.7(7) ?
  O1b''_2 S1b''_2 C2_2c . . . 115.2(8) 115.2(8) 115.2(8) ?
  O1b''_2 S1b''_2 C1_2d . . . 112.0(10) 112.0(10) 112.0(10) ?
  O1b''_2 S1b''_2 C2_2d . . . 121.0(13) 121.0(13) 121.0(13) ?
  O2b'_2 S1b''_2 O2b''_2 . . . 84(5) 84(5) 84(5) ?
  O2b'_2 S1b''_2 N1b'_2 . . . 112.4(10) 112.4(10) 112.4(10) ?
  O2b'_2 S1b''_2 N1b''_2 . . . 150.4(8) 150.4(8) 150.4(8) ?
  O2b'_2 S1b''_2 C7b'_2 . . . 128.4(6) 128.4(6) 128.4(6) ?
  O2b'_2 S1b''_2 C7b''_2 . . . 144.8(6) 144.8(6) 144.8(6) ?
  O2b'_2 S1b''_2 C1_2c . . . 87.9(5) 87.9(5) 87.9(5) ?
  O2b'_2 S1b''_2 C2_2c . . . 113.5(6) 113.5(6) 113.5(6) ?
  O2b'_2 S1b''_2 C1_2d . . . 88.6(9) 88.6(9) 88.6(9) ?
  O2b'_2 S1b''_2 C2_2d . . . 115.7(10) 115.7(10) 115.7(10) ?
  O2b''_2 S1b''_2 N1b'_2 . . . 140(5) 140(5) 140(5) ?
  O2b''_2 S1b''_2 N1b''_2 . . . 121(4) 121(4) 121(4) ?
  O2b''_2 S1b''_2 C7b'_2 . . . 147(5) 147(5) 147(5) ?
  O2b''_2 S1b''_2 C7b''_2 . . . 126(5) 126(5) 126(5) ?
  O2b''_2 S1b''_2 C1_2c . . . 99(5) 99(5) 99(5) ?
  O2b''_2 S1b''_2 C2_2c . . . 125(6) 125(6) 125(6) ?
  O2b''_2 S1b''_2 C1_2d . . . 100(6) 100(6) 100(6) ?
  O2b''_2 S1b''_2 C2_2d . . . 119(6) 119(6) 119(6) ?
  N1b'_2 S1b''_2 N1b''_2 . . . 38.4(12) 38.4(12) 38.4(12) ?
  N1b'_2 S1b''_2 C7b'_2 . . . 41.9(11) 41.9(11) 41.9(11) ?
  N1b'_2 S1b''_2 C7b''_2 . . . 59.2(11) 59.2(11) 59.2(11) ?
  N1b'_2 S1b''_2 C1_2c . . . 117.1(11) 117.1(11) 117.1(11) ?
  N1b'_2 S1b''_2 C2_2c . . . 83.3(10) 83.3(10) 83.3(10) ?
  N1b'_2 S1b''_2 C1_2d . . . 116.2(13) 116.2(13) 116.2(13) ?
  N1b'_2 S1b''_2 C2_2d . . . 87.8(12) 87.8(12) 87.8(12) ?
  N1b''_2 S1b''_2 C7b'_2 . . . 32.4(8) 32.4(8) 32.4(8) ?
  N1b''_2 S1b''_2 C7b''_2 . . . 31.7(9) 31.7(9) 31.7(9) ?
  N1b''_2 S1b''_2 C1_2c . . . 102.2(9) 102.2(9) 102.2(9) ?
  N1b''_2 S1b''_2 C2_2c . . . 67.3(8) 67.3(8) 67.3(8) ?
  N1b''_2 S1b''_2 C1_2d . . . 101.2(11) 101.2(11) 101.2(11) ?
  N1b''_2 S1b''_2 C2_2d . . . 68.5(10) 68.5(10) 68.5(10) ?
  C7b'_2 S1b''_2 C7b''_2 . . . 22.2(7) 22.2(7) 22.2(7) ?
  C7b'_2 S1b''_2 C1_2c . . . 78.1(6) 78.1(6) 78.1(6) ?
  C7b'_2 S1b''_2 C2_2c . . . 42.3(6) 42.3(6) 42.3(6) ?
  C7b'_2 S1b''_2 C1_2d . . . 77.2(9) 77.2(9) 77.2(9) ?
  C7b'_2 S1b''_2 C2_2d . . . 46.2(8) 46.2(8) 46.2(8) ?
  C7b''_2 S1b''_2 C1_2c . . . 70.5(7) 70.5(7) 70.5(7) ?
  C7b''_2 S1b''_2 C2_2c . . . 36.2(6) 36.2(6) 36.2(6) ?
  C7b''_2 S1b''_2 C1_2d . . . 69.5(10) 69.5(10) 69.5(10) ?
  C7b''_2 S1b''_2 C2_2d . . . 36.9(8) 36.9(8) 36.9(8) ?
  C1_2c S1b''_2 C2_2c . . . 36.1(4) 36.1(4) 36.1(4) ?
  C1_2c S1b''_2 C1_2d . . . 1.0(8) 1.0(8) 1.0(8) ?
  C1_2c S1b''_2 C2_2d . . . 33.8(6) 33.8(6) 33.8(6) ?
  C2_2c S1b''_2 C1_2d . . . 35.2(8) 35.2(8) 35.2(8) ?
  C2_2c S1b''_2 C2_2d . . . 6.3(12) 6.3(12) 6.3(12) ?
  C1_2d S1b''_2 C2_2d . . . 32.8(9) 32.8(9) 32.8(9) ?
  S1b_1 O1b_1 O2b_1 . . . 32.4(6) 31.4(7) 33.9(7) ?
  S1b_1 O1b_1 N1b_1 . . . 36.3(7) 34.4(6) 37.8(7) ?
  S1b_1 O1b_1 Na16''_2 . . 1_5455 110.0(10) 110.0(10) 110.0(10) ?
  S1b_1 O1b_1 C1_1b . . . 38.5(6) 36.3(7) 42.4(6) ?
  S1b_1 O1b_1 H1c3_2a . . 1_5455 105.5 100.43 115.78 ?
  S1b_1 O1b_1 Na6_11 . . 1_4455 150.6(11) 149.1(11) 151.6(9) ?
  S1b_1 O1b_1 Na14'_1 . . 1_4455 145.8(11) 145.8(11) 145.8(11) ?
  O2b_1 O1b_1 N1b_1 . . . 60.6(7) 59.4(7) 61.5(7) ?
  O2b_1 O1b_1 Na16''_2 . . 1_5455 119.3(9) 119.3(9) 119.3(9) ?
  O2b_1 O1b_1 C1_1b . . . 62.3(7) 61.2(7) 63.4(7) ?
  O2b_1 O1b_1 H1c3_2a . . 1_5455 136.11 133.16 143.33 ?
  O2b_1 O1b_1 Na6_11 . . 1_4455 142.4(9) 119.9(10) 165.0(8) ?
  O2b_1 O1b_1 Na14'_1 . . 1_4455 117.9(8) 117.9(8) 117.9(8) ?
  N1b_1 O1b_1 Na16''_2 . . 1_5455 72.5(7) 72.5(7) 72.5(7) ?
  N1b_1 O1b_1 C1_1b . . . 58.4(7) 57.7(6) 59.0(7) ?
  N1b_1 O1b_1 H1c3_2a . . 1_5455 88.74 77.39 105.46 ?
  N1b_1 O1b_1 Na6_11 . . 1_4455 127.4(9) 114.1(9) 150.4(11) ?
  N1b_1 O1b_1 Na14'_1 . . 1_4455 173.3(10) 173.3(10) 173.3(10) ?
  Na16''_2 O1b_1 C1_1b 1_5455 . . 120.0(8) 120.0(8) 120.0(8) ?
  Na16''_2 O1b_1 H1c3_2a 1_5455 . 1_5455 80.82 80.82 80.82 ?
  Na16''_2 O1b_1 Na6_11 1_5455 . 1_4455 85.6(8) 85.6(8) 85.6(8) ?
  C1_1b O1b_1 H1c3_2a . . 1_5455 76.77 72.25 82.31 ?
  C1_1b O1b_1 Na6_11 . . 1_4455 144.2(9) 131.2(7) 151.3(10) ?
  C1_1b O1b_1 Na14'_1 . . 1_4455 128.2(8) 128.2(8) 128.2(8) ?
  H1c3_2a O1b_1 Na6_11 1_5455 . 1_4455 75.67 59.11 89.99 ?
  H1c3_2a O1b_1 Na14'_1 1_5455 . 1_4455 105.29 105.29 105.29 ?
  S1b_2 O1b_2 O2b_2 . . . 32.4(6) 31.5(7) 32.9(6) ?
  S1b_2 O1b_2 N1b_2 . . . 36.8(7) 36.2(7) 37.3(7) ?
  S1b_2 O1b_2 C1_2b . . . 39.0(6) 38.5(7) 39.8(6) ?
  S1b_2 O1b_2 Na6_21 . . 1_5455 142.9(10) 129.6(9) 156.2(11) ?
  O2b_2 O1b_2 N1b_2 . . . 61.2(7) 61.0(7) 61.6(7) ?
  O2b_2 O1b_2 C1_2b . . . 62.5(7) 61.6(7) 63.4(7) ?
  O2b_2 O1b_2 Na6_21 . . 1_5455 145.8(9) 145.2(8) 146.3(10) ?
  N1b_2 O1b_2 C1_2b . . . 59.2(6) 58.8(7) 59.8(6) ?
  N1b_2 O1b_2 Na6_21 . . 1_5455 106.9(8) 92.9(7) 120.9(9) ?
  C1_2b O1b_2 Na6_21 . . 1_5455 138.2(8) 126.1(7) 150.3(9) ?
  S1b'_2 O1b'_2 S1b''_2 . . . 23.4(10) 23.4(10) 23.4(10) ?
  S1b'_2 O1b'_2 O1b''_2 . . . 27.8(17) 27.8(17) 27.8(17) ?
  S1b'_2 O1b'_2 O2b'_2 . . . 34.3(16) 34.3(16) 34.3(16) ?
  S1b'_2 O1b'_2 O2b''_2 . . . 110(150) 110(150) 110(150) ?
  S1b'_2 O1b'_2 N1b'_2 . . . 37.4(14) 37.4(14) 37.4(14) ?
  S1b'_2 O1b'_2 Na16_1 . . . 129(3) 129(3) 129(3) ?
  S1b'_2 O1b'_2 H1c3_1a . . . 109.61 109.61 109.61 ?
  S1b'_2 O1b'_2 Na6_21 . . 1_5455 140(3) 140(3) 140(3) ?
  S1b''_2 O1b'_2 O1b''_2 . . . 32.7(15) 32.7(15) 32.7(15) ?
  S1b''_2 O1b'_2 O2b'_2 . . . 54(2) 54(2) 54(2) ?
  S1b''_2 O1b'_2 O2b''_2 . . . 130(150) 130(150) 130(150) ?
  S1b''_2 O1b'_2 N1b'_2 . . . 15.7(9) 15.7(9) 15.7(9) ?
  S1b''_2 O1b'_2 Na16_1 . . . 108(3) 108(3) 108(3) ?
  S1b''_2 O1b'_2 H1c3_1a . . . 101.26 101.26 101.26 ?
  S1b''_2 O1b'_2 Na6_21 . . 1_5455 162(4) 162(4) 162(4) ?
  O1b''_2 O1b'_2 O2b'_2 . . . 29.7(9) 29.7(9) 29.7(9) ?
  O1b''_2 O1b'_2 O2b''_2 . . . 110(150) 110(150) 110(150) ?
  O1b''_2 O1b'_2 N1b'_2 . . . 35.4(10) 35.4(10) 35.4(10) ?
  O1b''_2 O1b'_2 Na16_1 . . . 109(3) 109(3) 109(3) ?
  O1b''_2 O1b'_2 H1c3_1a . . . 133.54 133.54 133.54 ?
  O1b''_2 O1b'_2 Na6_21 . . 1_5455 131(3) 131(3) 131(3) ?
  O2b'_2 O1b'_2 O2b''_2 . . . 80(150) 80(150) 80(150) ?
  O2b'_2 O1b'_2 N1b'_2 . . . 62.6(17) 62.6(17) 62.6(17) ?
  O2b'_2 O1b'_2 Na16_1 . . . 132(3) 132(3) 132(3) ?
  O2b'_2 O1b'_2 H1c3_1a . . . 136.91 136.91 136.91 ?
  O2b'_2 O1b'_2 Na6_21 . . 1_5455 108(2) 108(2) 108(2) ?
  O2b''_2 O1b'_2 N1b'_2 . . . 140(150) 140(150) 140(150) ?
  O2b''_2 O1b'_2 Na16_1 . . . 120(160) 120(160) 120(160) ?
  O2b''_2 O1b'_2 H1c3_1a . . . 104.39 104.39 104.39 ?
  O2b''_2 O1b'_2 Na6_21 . . 1_5455 30(150) 30(150) 30(150) ?
  N1b'_2 O1b'_2 Na16_1 . . . 92.7(19) 92.7(19) 92.7(19) ?
  N1b'_2 O1b'_2 H1c3_1a . . . 103.53 103.53 103.53 ?
  N1b'_2 O1b'_2 Na6_21 . . 1_5455 163(4) 163(4) 163(4) ?
  Na16_1 O1b'_2 H1c3_1a . . . 86.85 86.85 86.85 ?
  Na16_1 O1b'_2 Na6_21 . . 1_5455 83(2) 83(2) 83(2) ?
  H1c3_1a O1b'_2 Na6_21 . . 1_5455 92.99 92.99 92.99 ?
  S1b'_2 O1b''_2 S1b''_2 . . . 25.1(4) 25.1(4) 25.1(4) ?
  S1b'_2 O1b''_2 O1b'_2 . . . 28.0(17) 28.0(17) 28.0(17) ?
  S1b'_2 O1b''_2 O2b'_2 . . . 66.4(8) 66.4(8) 66.4(8) ?
  S1b'_2 O1b''_2 O2b''_2 . . . 28(4) 28(4) 28(4) ?
  S1b'_2 O1b''_2 N1b'_2 . . . 63.8(8) 63.8(8) 63.8(8) ?
  S1b'_2 O1b''_2 N1b''_2 . . . 60.2(6) 60.2(6) 60.2(6) ?
  S1b'_2 O1b''_2 Na2'_2 . . . 126.3(7) 126.3(7) 126.3(7) ?
  S1b''_2 O1b''_2 O1b'_2 . . . 35.7(15) 35.7(15) 35.7(15) ?
  S1b''_2 O1b''_2 O2b'_2 . . . 91.5(10) 91.5(10) 91.5(10) ?
  S1b''_2 O1b''_2 O2b''_2 . . . 37(3) 37(3) 37(3) ?
  S1b''_2 O1b''_2 N1b'_2 . . . 38.9(7) 38.9(7) 38.9(7) ?
  S1b''_2 O1b''_2 N1b''_2 . . . 35.3(6) 35.3(6) 35.3(6) ?
  S1b''_2 O1b''_2 Na2'_2 . . . 105.6(7) 105.6(7) 105.6(7) ?
  O1b'_2 O1b''_2 O2b'_2 . . . 70.8(13) 70.8(13) 70.8(13) ?
  O1b'_2 O1b''_2 O2b''_2 . . . 1(3) 1(3) 1(3) ?
  O1b'_2 O1b''_2 N1b'_2 . . . 68.4(14) 68.4(14) 68.4(14) ?
  O1b'_2 O1b''_2 N1b''_2 . . . 65.1(13) 65.1(13) 65.1(13) ?
  O1b'_2 O1b''_2 Na2'_2 . . . 105.5(15) 105.5(15) 105.5(15) ?
  O2b'_2 O1b''_2 O2b''_2 . . . 69(3) 69(3) 69(3) ?
  O2b'_2 O1b''_2 N1b'_2 . . . 129.8(12) 129.8(12) 129.8(12) ?
  O2b'_2 O1b''_2 N1b''_2 . . . 126.4(10) 126.4(10) 126.4(10) ?
  O2b'_2 O1b''_2 Na2'_2 . . . 143.9(10) 143.9(10) 143.9(10) ?
  O2b''_2 O1b''_2 N1b'_2 . . . 70(3) 70(3) 70(3) ?
  O2b''_2 O1b''_2 N1b''_2 . . . 66(3) 66(3) 66(3) ?
  O2b''_2 O1b''_2 Na2'_2 . . . 106(3) 106(3) 106(3) ?
  N1b'_2 O1b''_2 N1b''_2 . . . 3.6(7) 3.6(7) 3.6(7) ?
  N1b'_2 O1b''_2 Na2'_2 . . . 75.9(8) 75.9(8) 75.9(8) ?
  N1b''_2 O1b''_2 Na2'_2 . . . 78.4(6) 78.4(6) 78.4(6) ?
  S1b_1 O2b_1 O1b_1 . . . 32.1(6) 30.3(6) 33.1(6) ?
  S1b_1 O2b_1 N1b_1 . . . 37.6(7) 32.5(6) 42.8(7) ?
  S1b_1 O2b_1 Na16'_2 . . . 111.2(9) 111.2(9) 111.2(9) ?
  S1b_1 O2b_1 C1_1b . . . 38.7(6) 37.6(6) 41.1(6) ?
  S1b_1 O2b_1 Na6_11 . . 1_4555 156.8(12) 147.5(11) 171.9(13) ?
  S1b_1 O2b_1 Na14''1 . . 1_4555 125.9(10) 125.9(10) 125.9(10) ?
  O1b_1 O2b_1 N1b_1 . . . 61.9(7) 60.3(7) 64.4(8) ?
  O1b_1 O2b_1 Na16'_2 . . . 130.6(9) 130.6(9) 130.6(9) ?
  O1b_1 O2b_1 C1_1b . . . 62.2(7) 61.7(7) 62.7(7) ?
  O1b_1 O2b_1 Na6_11 . . 1_4555 144.7(9) 115.2(9) 171.5(8) ?
  O1b_1 O2b_1 Na14''1 . . 1_4555 100.6(7) 100.6(7) 100.6(7) ?
  N1b_1 O2b_1 Na16'_2 . . . 78.7(7) 78.7(7) 78.7(7) ?
  N1b_1 O2b_1 C1_1b . . . 58.7(7) 58.3(7) 59.5(7) ?
  N1b_1 O2b_1 Na6_11 . . 1_4555 145.2(10) 122.3(8) 165.5(11) ?
  N1b_1 O2b_1 Na14''1 . . 1_4555 161.9(10) 161.9(10) 161.9(10) ?
  Na16'_2 O2b_1 Na6_11 . . 1_4555 97.5(8) 97.5(8) 97.5(8) ?
  C1_1b O2b_1 Na6_11 . . 1_4555 128.2(9) 115.6(8) 135.4(10) ?
  C1_1b O2b_1 Na14''1 . . 1_4555 113.9(7) 113.9(7) 113.9(7) ?
  S1b_2 O2b_2 O1b_2 . . . 32.7(6) 31.6(6) 34.1(7) ?
  S1b_2 O2b_2 N1b_2 . . . 36.6(7) 36.5(7) 36.6(7) ?
  S1b_2 O2b_2 Na16_1 . . 1_5655 130.3(9) 130.3(9) 130.3(9) ?
  S1b_2 O2b_2 Na6_21 . . . 151.0(12) 144.0(11) 158.0(13) ?
  S1b_2 O2b_2 Na14_21 . . . 129.5(10) 129.5(10) 129.5(10) ?
  O1b_2 O2b_2 N1b_2 . . . 61.3(7) 60.7(7) 62.1(8) ?
  O1b_2 O2b_2 Na16_1 . . 1_5655 149.6(8) 149.6(8) 149.6(8) ?
  O1b_2 O2b_2 Na6_21 . . . 137.6(10) 112.8(8) 162.3(12) ?
  O1b_2 O2b_2 Na14_21 . . . 100.1(7) 100.1(7) 100.1(7) ?
  N1b_2 O2b_2 Na16_1 . . 1_5655 94.4(7) 94.4(7) 94.4(7) ?
  N1b_2 O2b_2 Na6_21 . . . 140.0(10) 122.9(11) 157.1(10) ?
  N1b_2 O2b_2 Na14_21 . . . 159.0(9) 159.0(9) 159.0(9) ?
  Na16_1 O2b_2 Na6_21 1_5655 . . 83.0(7) 83.0(7) 83.0(7) ?
  S1b'_2 O2b'_2 S1b''_2 . . . 13.5(3) 13.5(3) 13.5(3) ?
  S1b'_2 O2b'_2 O1b'_2 . . . 33.1(15) 33.1(15) 33.1(15) ?
  S1b'_2 O2b'_2 O1b''_2 . . . 61.7(8) 61.7(8) 61.7(8) ?
  S1b'_2 O2b'_2 O2b''_2 . . . 34(3) 34(3) 34(3) ?
  S1b'_2 O2b'_2 N1b'_2 . . . 34.7(5) 34.7(5) 34.7(5) ?
  S1b''_2 O2b'_2 O1b'_2 . . . 40.6(13) 40.6(13) 40.6(13) ?
  S1b''_2 O2b'_2 O1b''_2 . . . 48.2(7) 48.2(7) 48.2(7) ?
  S1b''_2 O2b'_2 O2b''_2 . . . 42(3) 42(3) 42(3) ?
  S1b''_2 O2b'_2 N1b'_2 . . . 21.4(4) 21.4(4) 21.4(4) ?
  O1b'_2 O2b'_2 O1b''_2 . . . 79.6(14) 79.6(14) 79.6(14) ?
  O1b'_2 O2b'_2 O2b''_2 . . . 1(3) 1(3) 1(3) ?
  O1b'_2 O2b'_2 N1b'_2 . . . 58.6(12) 58.6(12) 58.6(12) ?
  O1b''_2 O2b'_2 O2b''_2 . . . 81(3) 81(3) 81(3) ?
  O1b''_2 O2b'_2 N1b'_2 . . . 27.3(8) 27.3(8) 27.3(8) ?
  O2b''_2 O2b'_2 N1b'_2 . . . 60(3) 60(3) 60(3) ?
  S1b'_2 O2b''_2 S1b''_2 . . . 23(2) 23(2) 23(2) ?
  S1b'_2 O2b''_2 O1b'_2 . . . 70(150) 70(150) 70(150) ?
  S1b'_2 O2b''_2 O1b''_2 . . . 27(3) 27(3) 27(3) ?
  S1b'_2 O2b''_2 O2b'_2 . . . 35(3) 35(3) 35(3) ?
  S1b'_2 O2b''_2 N1b'_2 . . . 36(3) 36(3) 36(3) ?
  S1b'_2 O2b''_2 Na16_1 . . . 126(7) 126(7) 126(7) ?
  S1b'_2 O2b''_2 H1c3_1a . . . 108.13 108.13 108.13 ?
  S1b'_2 O2b''_2 Na6_21 . . 1_5455 143(7) 143(7) 143(7) ?
  S1b''_2 O2b''_2 O1b'_2 . . . 50(150) 50(150) 50(150) ?
  S1b''_2 O2b''_2 O1b''_2 . . . 33(3) 33(3) 33(3) ?
  S1b''_2 O2b''_2 O2b'_2 . . . 54(4) 54(4) 54(4) ?
  S1b''_2 O2b''_2 N1b'_2 . . . 15.0(18) 15.0(18) 15.0(18) ?
  S1b''_2 O2b''_2 Na16_1 . . . 105(5) 105(5) 105(5) ?
  S1b''_2 O2b''_2 H1c3_1a . . . 99.43 99.43 99.43 ?
  S1b''_2 O2b''_2 Na6_21 . . 1_5455 164(8) 164(8) 164(8) ?
  O1b'_2 O2b''_2 O1b''_2 . . . 70(150) 70(150) 70(150) ?
  O1b'_2 O2b''_2 O2b'_2 . . . 100(150) 100(150) 100(150) ?
  O1b'_2 O2b''_2 N1b'_2 . . . 40(150) 40(150) 40(150) ?
  O1b'_2 O2b''_2 Na16_1 . . . 60(150) 60(150) 60(150) ?
  O1b'_2 O2b''_2 H1c3_1a . . . 74.24 74.24 74.24 ?
  O1b'_2 O2b''_2 Na6_21 . . 1_5455 140(150) 140(150) 140(150) ?
  O1b''_2 O2b''_2 O2b'_2 . . . 29.6(18) 29.6(18) 29.6(18) ?
  O1b''_2 O2b''_2 N1b'_2 . . . 35(2) 35(2) 35(2) ?
  O1b''_2 O2b''_2 Na16_1 . . . 108(5) 108(5) 108(5) ?
  O1b''_2 O2b''_2 H1c3_1a . . . 131.78 131.78 131.78 ?
  O1b''_2 O2b''_2 Na6_21 . . 1_5455 133(6) 133(6) 133(6) ?
  O2b'_2 O2b''_2 N1b'_2 . . . 62(4) 62(4) 62(4) ?
  O2b'_2 O2b''_2 Na16_1 . . . 131(7) 131(7) 131(7) ?
  O2b'_2 O2b''_2 H1c3_1a . . . 136.67 136.67 136.67 ?
  O2b'_2 O2b''_2 Na6_21 . . 1_5455 110(5) 110(5) 110(5) ?
  N1b'_2 O2b''_2 Na16_1 . . . 91(4) 91(4) 91(4) ?
  N1b'_2 O2b''_2 H1c3_1a . . . 101.68 101.68 101.68 ?
  N1b'_2 O2b''_2 Na6_21 . . 1_5455 163(7) 163(7) 163(7) ?
  Na16_1 O2b''_2 H1c3_1a . . . 85.9 85.9 85.9 ?
  Na16_1 O2b''_2 Na6_21 . . 1_5455 84(5) 84(5) 84(5) ?
  H1c3_1a O2b''_2 Na6_21 . . 1_5455 93.82 93.82 93.82 ?
  N1b_1 O3b_1 C7b_1 . . . 28.7(13) 25.9(15) 34.1(14) ?
  N1b_1 O3b_1 Na2_1 . . . 103.8(11) 100.6(11) 107.1(12) ?
  N1b_1 O3b_1 Na2_2 . . . 96.8(10) 84.7(8) 103.1(12) ?
  N1b_1 O3b_1 Na14_1 . . . 160.3(11) 160.3(11) 160.3(11) ?
  N1b_1 O3b_1 C2_1b . . . 60.7(7) 58.8(7) 62.1(7) ?
  C7b_1 O3b_1 Na2_1 . . . 123.2(17) 122.6(15) 123.8(18) ?
  C7b_1 O3b_1 Na2_2 . . . 112.9(16) 97.0(13) 125.0(16) ?
  C7b_1 O3b_1 Na14_1 . . . 153.9(19) 153.9(19) 153.9(19) ?
  C7b_1 O3b_1 C2_1b . . . 32.4(13) 28.1(12) 35.4(15) ?
  Na2_1 O3b_1 Na2_2 . . . 99.4(11) 98.0(13) 100.8(9) ?
  Na2_1 O3b_1 C2_1b . . . 143.6(11) 138.1(12) 149.2(10) ?
  Na2_2 O3b_1 C2_1b . . . 118.7(10) 99.7(8) 132.8(11) ?
  Na14_1 O3b_1 C2_1b . . . 120.8(9) 120.8(9) 120.8(9) ?
  N1b_2 O3b_2 C7b_2 . . . 29.3(14) 28.5(14) 29.7(13) ?
  N1b_2 O3b_2 Na2_1 . . 1_5655 105.8(11) 101.9(12) 109.6(11) ?
  N1b_2 O3b_2 Na2_2 . . . 101.9(11) 101.6(12) 102.2(11) ?
  N1b_2 O3b_2 C2_2b . . . 61.9(7) 60.2(7) 63.7(8) ?
  C7b_2 O3b_2 Na2_1 . . 1_5655 119.0(17) 115.2(18) 122.8(17) ?
  C7b_2 O3b_2 Na2_2 . . . 125.0(17) 122.4(18) 128.5(17) ?
  C7b_2 O3b_2 C2_2b . . . 32.7(13) 30.6(12) 35.2(14) ?
  Na2_1 O3b_2 Na2_2 1_5655 . . 93.3(12) 91.2(12) 95.4(12) ?
  Na2_1 O3b_2 C2_2b 1_5655 . . 126.6(11) 126.1(11) 127.2(11) ?
  Na2_2 O3b_2 C2_2b . . . 143.9(12) 137.3(12) 153.6(12) ?
  O3b''_2 O3b'_2 N1b'_2 . . . 111.5(14) 111.5(14) 111.5(14) ?
  O3b''_2 O3b'_2 N1b''_2 . . . 90.0(15) 90.0(15) 90.0(15) ?
  O3b''_2 O3b'_2 C7b'_2 . . . 94.3(16) 94.3(16) 94.3(16) ?
  O3b''_2 O3b'_2 C7b''_2 . . . 52.1(15) 52.1(15) 52.1(15) ?
  O3b''_2 O3b'_2 O18w''_1 . . 1_5655 127.0(13) 127.0(13) 127.0(13) ?
  O3b''_2 O3b'_2 Na14'_2 . . . 85.5(12) 85.5(12) 85.5(12) ?
  O3b''_2 O3b'_2 C2_2c . . . 74.2(12) 74.2(12) 74.2(12) ?
  N1b'_2 O3b'_2 N1b''_2 . . . 24.0(7) 24.0(7) 24.0(7) ?
  N1b'_2 O3b'_2 C7b'_2 . . . 27.9(10) 27.9(10) 27.9(10) ?
  N1b'_2 O3b'_2 C7b''_2 . . . 63.0(12) 63.0(12) 63.0(12) ?
  N1b'_2 O3b'_2 O18w''_1 . . 1_5655 112.4(8) 112.4(8) 112.4(8) ?
  N1b'_2 O3b'_2 Na14'_2 . . . 162.8(8) 162.8(8) 162.8(8) ?
  N1b'_2 O3b'_2 C2_2c . . . 61.6(6) 61.6(6) 61.6(6) ?
  N1b''_2 O3b'_2 C7b'_2 . . . 33.7(10) 33.7(10) 33.7(10) ?
  N1b''_2 O3b'_2 C7b''_2 . . . 48.6(13) 48.6(13) 48.6(13) ?
  N1b''_2 O3b'_2 O18w''_1 . . 1_5655 123.3(11) 123.3(11) 123.3(11) ?
  N1b''_2 O3b'_2 Na14'_2 . . . 170.0(9) 170.0(9) 170.0(9) ?
  N1b''_2 O3b'_2 C2_2c . . . 61.9(8) 61.9(8) 61.9(8) ?
  C7b'_2 O3b'_2 C7b''_2 . . . 42.2(13) 42.2(13) 42.2(13) ?
  C7b'_2 O3b'_2 O18w''_1 . . 1_5655 136.9(13) 136.9(13) 136.9(13) ?
  C7b'_2 O3b'_2 Na14'_2 . . . 155.5(12) 155.5(12) 155.5(12) ?
  C7b'_2 O3b'_2 C2_2c . . . 33.7(9) 33.7(9) 33.7(9) ?
  C7b''_2 O3b'_2 O18w''_1 . . 1_5655 169.2(14) 169.2(14) 169.2(14) ?
  C7b''_2 O3b'_2 Na14'_2 . . . 132.1(13) 132.1(13) 132.1(13) ?
  C7b''_2 O3b'_2 C2_2c . . . 32.9(10) 32.9(10) 32.9(10) ?
  O18w''_1 O3b'_2 Na14'_2 1_5655 . . 54.3(5) 54.3(5) 54.3(5) ?
  O18w''_1 O3b'_2 C2_2c 1_5655 . . 155.5(9) 155.5(9) 155.5(9) ?
  Na14'_2 O3b'_2 C2_2c . . . 124.9(7) 124.9(7) 124.9(7) ?
  O3b'_2 O3b''_2 N1b''_2 . . . 60.6(13) 60.6(13) 60.6(13) ?
  O3b'_2 O3b''_2 C7b'_2 . . . 47.8(11) 47.8(11) 47.8(11) ?
  O3b'_2 O3b''_2 C7b''_2 . . . 82.6(19) 82.6(19) 82.6(19) ?
  O3b'_2 O3b''_2 Na14'_2 . . . 71.3(12) 71.3(12) 71.3(12) ?
  O3b'_2 O3b''_2 Na14''_2 . . . 116.7(15) 116.7(15) 116.7(15) ?
  O3b'_2 O3b''_2 C2_2c . . . 81.8(12) 81.8(12) 81.8(12) ?
  O3b'_2 O3b''_2 H1c3_2c . . . 106.06 106.06 106.06 ?
  O3b'_2 O3b''_2 C2_2d . . . 89.1(15) 89.1(15) 89.1(15) ?
  N1b''_2 O3b''_2 C7b'_2 . . . 29.8(8) 29.8(8) 29.8(8) ?
  N1b''_2 O3b''_2 C7b''_2 . . . 38.1(16) 38.1(16) 38.1(16) ?
  N1b''_2 O3b''_2 Na14'_2 . . . 131.2(10) 131.2(10) 131.2(10) ?
  N1b''_2 O3b''_2 Na14''_2 . . . 116.4(10) 116.4(10) 116.4(10) ?
  N1b''_2 O3b''_2 C2_2c . . . 60.6(7) 60.6(7) 60.6(7) ?
  N1b''_2 O3b''_2 H1c3_2c . . . 110.94 110.94 110.94 ?
  N1b''_2 O3b''_2 C2_2d . . . 64.3(9) 64.3(9) 64.3(9) ?
  C7b'_2 O3b''_2 C7b''_2 . . . 34.8(14) 34.8(14) 34.8(14) ?
  C7b'_2 O3b''_2 Na14'_2 . . . 115.1(10) 115.1(10) 115.1(10) ?
  C7b'_2 O3b''_2 Na14''_2 . . . 144.1(13) 144.1(13) 144.1(13) ?
  C7b'_2 O3b''_2 C2_2c . . . 41.6(7) 41.6(7) 41.6(7) ?
  C7b'_2 O3b''_2 H1c3_2c . . . 87.95 87.95 87.95 ?
  C7b'_2 O3b''_2 C2_2d . . . 48.0(9) 48.0(9) 48.0(9) ?
  C7b''_2 O3b''_2 Na14'_2 . . . 144.7(16) 144.7(16) 144.7(16) ?
  C7b''_2 O3b''_2 Na14''_2 . . . 137.3(17) 137.3(17) 137.3(17) ?
  C7b''_2 O3b''_2 C2_2c . . . 27.4(14) 27.4(14) 27.4(14) ?
  C7b''_2 O3b''_2 H1c3_2c . . . 75.26 75.26 75.26 ?
  C7b''_2 O3b''_2 C2_2d . . . 28.3(16) 28.3(16) 28.3(16) ?
  Na14'_2 O3b''_2 Na14''_2 . . . 77.1(6) 77.1(6) 77.1(6) ?
  Na14'_2 O3b''_2 C2_2c . . . 122.3(9) 122.3(9) 122.3(9) ?
  Na14'_2 O3b''_2 H1c3_2c . . . 89.25 89.25 89.25 ?
  Na14'_2 O3b''_2 C2_2d . . . 125.6(14) 125.6(14) 125.6(14) ?
  Na14''_2 O3b''_2 C2_2c . . . 158.1(11) 158.1(11) 158.1(11) ?
  Na14''_2 O3b''_2 H1c3_2c . . . 127.11 127.11 127.11 ?
  Na14''_2 O3b''_2 C2_2d . . . 151.5(14) 151.5(14) 151.5(14) ?
  C2_2c O3b''_2 H1c3_2c . . . 50.38 50.38 50.38 ?
  C2_2c O3b''_2 C2_2d . . . 7.3(9) 7.3(9) 7.3(9) ?
  H1c3_2c O3b''_2 C2_2d . . . 47.21 47.21 47.21 ?
  S1b_1 N1b_1 O1b_1 . . . 31.4(6) 29.1(6) 33.4(7) ?
  S1b_1 N1b_1 O2b_1 . . . 32.6(6) 30.1(7) 33.7(6) ?
  S1b_1 N1b_1 O3b_1 . . . 138.7(13) 137.1(12) 140.4(15) ?
  S1b_1 N1b_1 C7b_1 . . . 111.3(17) 106.0(15) 118.6(19) ?
  S1b_1 N1b_1 C1_1b . . . 43.4(6) 41.3(5) 45.9(7) ?
  S1b_1 N1b_1 C2_1b . . . 76.0(9) 74.7(8) 77.9(10) ?
  O1b_1 N1b_1 O2b_1 . . . 57.5(7) 56.2(7) 58.7(7) ?
  O1b_1 N1b_1 O3b_1 . . . 141.4(12) 137.7(11) 145.9(12) ?
  O1b_1 N1b_1 C7b_1 . . . 120.2(16) 113.0(15) 131.3(17) ?
  O1b_1 N1b_1 C1_1b . . . 62.1(7) 59.8(7) 63.2(7) ?
  O1b_1 N1b_1 C2_1b . . . 90.3(9) 87.3(8) 92.5(9) ?
  O2b_1 N1b_1 O3b_1 . . . 142.1(12) 136.7(12) 144.7(11) ?
  O2b_1 N1b_1 C7b_1 . . . 122.0(17) 119.6(17) 124.1(16) ?
  O2b_1 N1b_1 C1_1b . . . 62.6(7) 60.9(7) 64.2(7) ?
  O2b_1 N1b_1 C2_1b . . . 90.9(9) 88.6(9) 92.4(9) ?
  O3b_1 N1b_1 C7b_1 . . . 27.5(12) 21.8(12) 31.0(11) ?
  O3b_1 N1b_1 C1_1b . . . 95.7(9) 95.1(10) 96.3(9) ?
  O3b_1 N1b_1 C2_1b . . . 62.9(8) 62.5(7) 63.5(7) ?
  C7b_1 N1b_1 C1_1b . . . 68.5(14) 65.3(12) 73.9(14) ?
  C7b_1 N1b_1 C2_1b . . . 35.8(12) 31.6(11) 41.6(13) ?
  C1_1b N1b_1 C2_1b . . . 32.8(5) 32.2(5) 33.7(5) ?
  S1b_2 N1b_2 O1b_2 . . . 32.4(6) 31.7(6) 33.3(7) ?
  S1b_2 N1b_2 O2b_2 . . . 31.9(6) 30.4(6) 32.7(6) ?
  S1b_2 N1b_2 O3b_2 . . . 137.4(13) 136.3(12) 138.7(12) ?
  S1b_2 N1b_2 C7b_2 . . . 111.6(17) 110.5(18) 113.4(16) ?
  S1b_2 N1b_2 C1_2b . . . 43.8(6) 42.4(6) 44.8(7) ?
  S1b_2 N1b_2 C2_2b . . . 75.8(9) 75.1(8) 76.4(8) ?
  O1b_2 N1b_2 O2b_2 . . . 57.5(7) 56.8(7) 57.9(7) ?
  O1b_2 N1b_2 O3b_2 . . . 142.1(11) 139.8(12) 145.1(11) ?
  O1b_2 N1b_2 C7b_2 . . . 123.1(16) 121.4(18) 124.8(15) ?
  O1b_2 N1b_2 C1_2b . . . 63.2(7) 60.8(6) 65.0(8) ?
  O1b_2 N1b_2 C2_2b . . . 91.5(9) 91.4(8) 91.7(9) ?
  O2b_2 N1b_2 O3b_2 . . . 139.8(11) 135.0(10) 142.4(11) ?
  O2b_2 N1b_2 C7b_2 . . . 119.9(16) 116.2(15) 123.5(15) ?
  O2b_2 N1b_2 C1_2b . . . 62.8(7) 62.4(7) 63.5(7) ?
  O2b_2 N1b_2 C2_2b . . . 90.0(9) 88.2(8) 91.6(8) ?
  O3b_2 N1b_2 C7b_2 . . . 25.8(12) 25.3(11) 26.6(12) ?
  O3b_2 N1b_2 C1_2b . . . 93.7(9) 92.3(10) 94.4(8) ?
  O3b_2 N1b_2 C2_2b . . . 61.6(7) 61.1(8) 62.3(7) ?
  C7b_2 N1b_2 C1_2b . . . 67.9(13) 65.7(14) 69.1(12) ?
  C7b_2 N1b_2 C2_2b . . . 35.8(12) 34.6(13) 37.0(11) ?
  C1_2b N1b_2 C2_2b . . . 32.1(5) 31.2(5) 33.0(5) ?
  S1b'_2 N1b'_2 S1b''_2 . . . 13.6(5) 13.6(5) 13.6(5) ?
  S1b'_2 N1b'_2 O1b'_2 . . . 34.2(15) 34.2(15) 34.2(15) ?
  S1b'_2 N1b'_2 O1b''_2 . . . 55.5(7) 55.5(7) 55.5(7) ?
  S1b'_2 N1b'_2 O2b'_2 . . . 33.0(4) 33.0(4) 33.0(4) ?
  S1b'_2 N1b'_2 O2b''_2 . . . 33(3) 33(3) 33(3) ?
  S1b'_2 N1b'_2 O3b'_2 . . . 138.1(10) 138.1(10) 138.1(10) ?
  S1b'_2 N1b'_2 N1b''_2 . . . 115.4(16) 115.4(16) 115.4(16) ?
  S1b'_2 N1b'_2 C7b'_2 . . . 113.2(12) 113.2(12) 113.2(12) ?
  S1b'_2 N1b'_2 C7b''_2 . . . 105.2(10) 105.2(10) 105.2(10) ?
  S1b'_2 N1b'_2 Na2'_2 . . . 114.9(8) 114.9(8) 114.9(8) ?
  S1b'_2 N1b'_2 Na2''_2 . . . 150.6(10) 150.6(10) 150.6(10) ?
  S1b'_2 N1b'_2 C1_2c . . . 44.2(5) 44.2(5) 44.2(5) ?
  S1b'_2 N1b'_2 C2_2c . . . 75.9(7) 75.9(7) 75.9(7) ?
  S1b'_2 N1b'_2 C1_2d . . . 44.3(7) 44.3(7) 44.3(7) ?
  S1b''_2 N1b'_2 O1b'_2 . . . 25.6(17) 25.6(17) 25.6(17) ?
  S1b''_2 N1b'_2 O1b''_2 . . . 68.5(10) 68.5(10) 68.5(10) ?
  S1b''_2 N1b'_2 O2b'_2 . . . 46.3(8) 46.3(8) 46.3(8) ?
  S1b''_2 N1b'_2 O2b''_2 . . . 25(3) 25(3) 25(3) ?
  S1b''_2 N1b'_2 O3b'_2 . . . 132.3(13) 132.3(13) 132.3(13) ?
  S1b''_2 N1b'_2 N1b''_2 . . . 102.4(18) 102.4(18) 102.4(18) ?
  S1b''_2 N1b'_2 C7b'_2 . . . 108.3(15) 108.3(15) 108.3(15) ?
  S1b''_2 N1b'_2 C7b''_2 . . . 96.3(13) 96.3(13) 96.3(13) ?
  S1b''_2 N1b'_2 Na2'_2 . . . 121.8(12) 121.8(12) 121.8(12) ?
  S1b''_2 N1b'_2 Na2''_2 . . . 154.3(14) 154.3(14) 154.3(14) ?
  S1b''_2 N1b'_2 C1_2c . . . 42.6(8) 42.6(8) 42.6(8) ?
  S1b''_2 N1b'_2 C2_2c . . . 72.5(10) 72.5(10) 72.5(10) ?
  S1b''_2 N1b'_2 C1_2d . . . 42.6(9) 42.6(9) 42.6(9) ?
  O1b'_2 N1b'_2 O1b''_2 . . . 76.2(16) 76.2(16) 76.2(16) ?
  O1b'_2 N1b'_2 O2b'_2 . . . 58.8(15) 58.8(15) 58.8(15) ?
  O1b'_2 N1b'_2 O2b''_2 . . . 1(3) 1(3) 1(3) ?
  O1b'_2 N1b'_2 O3b'_2 . . . 139.6(18) 139.6(18) 139.6(18) ?
  O1b'_2 N1b'_2 N1b''_2 . . . 95(2) 95(2) 95(2) ?
  O1b'_2 N1b'_2 C7b'_2 . . . 122(2) 122(2) 122(2) ?
  O1b'_2 N1b'_2 C7b''_2 . . . 103.8(19) 103.8(19) 103.8(19) ?
  O1b'_2 N1b'_2 Na2'_2 . . . 106.0(19) 106.0(19) 106.0(19) ?
  O1b'_2 N1b'_2 Na2''_2 . . . 130.8(19) 130.8(19) 130.8(19) ?
  O1b'_2 N1b'_2 C1_2c . . . 65.9(18) 65.9(18) 65.9(18) ?
  O1b'_2 N1b'_2 C2_2c . . . 91.9(19) 91.9(19) 91.9(19) ?
  O1b'_2 N1b'_2 C1_2d . . . 65.8(19) 65.8(19) 65.8(19) ?
  O1b''_2 N1b'_2 O2b'_2 . . . 22.8(6) 22.8(6) 22.8(6) ?
  O1b''_2 N1b'_2 O2b''_2 . . . 75(3) 75(3) 75(3) ?
  O1b''_2 N1b'_2 O3b'_2 . . . 139.2(11) 139.2(11) 139.2(11) ?
  O1b''_2 N1b'_2 N1b''_2 . . . 170.9(18) 170.9(18) 170.9(18) ?
  O1b''_2 N1b'_2 C7b'_2 . . . 132.8(14) 132.8(14) 132.8(14) ?
  O1b''_2 N1b'_2 C7b''_2 . . . 145.5(12) 145.5(12) 145.5(12) ?
  O1b''_2 N1b'_2 Na2'_2 . . . 69.4(8) 69.4(8) 69.4(8) ?
  O1b''_2 N1b'_2 Na2''_2 . . . 101.5(10) 101.5(10) 101.5(10) ?
  O1b''_2 N1b'_2 C1_2c . . . 84.4(8) 84.4(8) 84.4(8) ?
  O1b''_2 N1b'_2 C2_2c . . . 108.7(10) 108.7(10) 108.7(10) ?
  O1b''_2 N1b'_2 C1_2d . . . 84.7(10) 84.7(10) 84.7(10) ?
  O2b'_2 N1b'_2 O2b''_2 . . . 58(3) 58(3) 58(3) ?
  O2b'_2 N1b'_2 O3b'_2 . . . 144.9(8) 144.9(8) 144.9(8) ?
  O2b'_2 N1b'_2 N1b''_2 . . . 148.3(16) 148.3(16) 148.3(16) ?
  O2b'_2 N1b'_2 C7b'_2 . . . 126.4(11) 126.4(11) 126.4(11) ?
  O2b'_2 N1b'_2 C7b''_2 . . . 129.7(9) 129.7(9) 129.7(9) ?
  O2b'_2 N1b'_2 Na2'_2 . . . 89.6(6) 89.6(6) 89.6(6) ?
  O2b'_2 N1b'_2 Na2''_2 . . . 123.7(8) 123.7(8) 123.7(8) ?
  O2b'_2 N1b'_2 C1_2c . . . 64.7(5) 64.7(5) 64.7(5) ?
  O2b'_2 N1b'_2 C2_2c . . . 93.3(6) 93.3(6) 93.3(6) ?
  O2b'_2 N1b'_2 C1_2d . . . 64.9(7) 64.9(7) 64.9(7) ?
  O2b''_2 N1b'_2 O3b'_2 . . . 140(4) 140(4) 140(4) ?
  O2b''_2 N1b'_2 N1b''_2 . . . 96(4) 96(4) 96(4) ?
  O2b''_2 N1b'_2 C7b'_2 . . . 122(4) 122(4) 122(4) ?
  O2b''_2 N1b'_2 C7b''_2 . . . 104(4) 104(4) 104(4) ?
  O2b''_2 N1b'_2 Na2'_2 . . . 106(4) 106(4) 106(4) ?
  O2b''_2 N1b'_2 Na2''_2 . . . 131(4) 131(4) 131(4) ?
  O2b''_2 N1b'_2 C1_2c . . . 66(4) 66(4) 66(4) ?
  O2b''_2 N1b'_2 C2_2c . . . 92(4) 92(4) 92(4) ?
  O2b''_2 N1b'_2 C1_2d . . . 66(4) 66(4) 66(4) ?
  O3b'_2 N1b'_2 N1b''_2 . . . 47.6(12) 47.6(12) 47.6(12) ?
  O3b'_2 N1b'_2 C7b'_2 . . . 24.9(8) 24.9(8) 24.9(8) ?
  O3b'_2 N1b'_2 C7b''_2 . . . 37.0(7) 37.0(7) 37.0(7) ?
  O3b'_2 N1b'_2 Na2'_2 . . . 105.8(6) 105.8(6) 105.8(6) ?
  O3b'_2 N1b'_2 Na2''_2 . . . 71.1(7) 71.1(7) 71.1(7) ?
  O3b'_2 N1b'_2 C1_2c . . . 93.9(7) 93.9(7) 93.9(7) ?
  O3b'_2 N1b'_2 C2_2c . . . 62.2(6) 62.2(6) 62.2(6) ?
  O3b'_2 N1b'_2 C1_2d . . . 93.8(9) 93.8(9) 93.8(9) ?
  N1b''_2 N1b'_2 C7b'_2 . . . 49.3(14) 49.3(14) 49.3(14) ?
  N1b''_2 N1b'_2 C7b''_2 . . . 32.7(14) 32.7(14) 32.7(14) ?
  N1b''_2 N1b'_2 Na2'_2 . . . 117.0(15) 117.0(15) 117.0(15) ?
  N1b''_2 N1b'_2 Na2''_2 . . . 86.5(14) 86.5(14) 86.5(14) ?
  N1b''_2 N1b'_2 C1_2c . . . 89.1(15) 89.1(15) 89.1(15) ?
  N1b''_2 N1b'_2 C2_2c . . . 67.7(15) 67.7(15) 67.7(15) ?
  N1b''_2 N1b'_2 C1_2d . . . 88.7(16) 88.7(16) 88.7(16) ?
  C7b'_2 N1b'_2 C7b''_2 . . . 21.5(9) 21.5(9) 21.5(9) ?
  C7b'_2 N1b'_2 Na2'_2 . . . 129.7(11) 129.7(11) 129.7(11) ?
  C7b'_2 N1b'_2 Na2''_2 . . . 95.9(10) 95.9(10) 95.9(10) ?
  C7b'_2 N1b'_2 C1_2c . . . 69.1(9) 69.1(9) 69.1(9) ?
  C7b'_2 N1b'_2 C2_2c . . . 37.3(8) 37.3(8) 37.3(8) ?
  C7b'_2 N1b'_2 C1_2d . . . 68.9(10) 68.9(10) 68.9(10) ?
  C7b''_2 N1b'_2 Na2'_2 . . . 139.5(9) 139.5(9) 139.5(9) ?
  C7b''_2 N1b'_2 Na2''_2 . . . 103.6(9) 103.6(9) 103.6(9) ?
  C7b''_2 N1b'_2 C1_2c . . . 65.3(8) 65.3(8) 65.3(8) ?
  C7b''_2 N1b'_2 C2_2c . . . 37.2(7) 37.2(7) 37.2(7) ?
  C7b''_2 N1b'_2 C1_2d . . . 65.0(9) 65.0(9) 65.0(9) ?
  Na2'_2 N1b'_2 Na2''_2 . . . 35.9(5) 35.9(5) 35.9(5) ?
  Na2'_2 N1b'_2 C1_2c . . . 153.8(7) 153.8(7) 153.8(7) ?
  Na2'_2 N1b'_2 C2_2c . . . 160.5(9) 160.5(9) 160.5(9) ?
  Na2'_2 N1b'_2 C1_2d . . . 154.1(9) 154.1(9) 154.1(9) ?
  Na2''_2 N1b'_2 C1_2c . . . 163.0(9) 163.0(9) 163.0(9) ?
  Na2''_2 N1b'_2 C2_2c . . . 132.7(8) 132.7(8) 132.7(8) ?
  Na2''_2 N1b'_2 C1_2d . . . 163.0(11) 163.0(11) 163.0(11) ?
  C1_2c N1b'_2 C2_2c . . . 31.8(4) 31.8(4) 31.8(4) ?
  C1_2c N1b'_2 C1_2d . . . 0.4(6) 0.4(6) 0.4(6) ?
  C2_2c N1b'_2 C1_2d . . . 31.6(6) 31.6(6) 31.6(6) ?
  S1b'_2 N1b''_2 S1b''_2 . . . 2.9(3) 2.9(3) 2.9(3) ?
  S1b'_2 N1b''_2 O1b''_2 . . . 35.0(4) 35.0(4) 35.0(4) ?
  S1b'_2 N1b''_2 O3b'_2 . . . 131.3(10) 131.3(10) 131.3(10) ?
  S1b'_2 N1b''_2 O3b''_2 . . . 137.1(11) 137.1(11) 137.1(11) ?
  S1b'_2 N1b''_2 N1b'_2 . . . 40.5(11) 40.5(11) 40.5(11) ?
  S1b'_2 N1b''_2 C7b'_2 . . . 91.6(12) 91.6(12) 91.6(12) ?
  S1b'_2 N1b''_2 C7b''_2 . . . 108.5(13) 108.5(13) 108.5(13) ?
  S1b'_2 N1b''_2 Na2''_2 . . . 108.6(9) 108.6(9) 108.6(9) ?
  S1b'_2 N1b''_2 C2_2c . . . 70.3(6) 70.3(6) 70.3(6) ?
  S1b'_2 N1b''_2 C2_2d . . . 71.9(7) 71.9(7) 71.9(7) ?
  S1b''_2 N1b''_2 O1b''_2 . . . 33.7(5) 33.7(5) 33.7(5) ?
  S1b''_2 N1b''_2 O3b'_2 . . . 133.1(12) 133.1(12) 133.1(12) ?
  S1b''_2 N1b''_2 O3b''_2 . . . 140.0(13) 140.0(13) 140.0(13) ?
  S1b''_2 N1b''_2 N1b'_2 . . . 39.2(10) 39.2(10) 39.2(10) ?
  S1b''_2 N1b''_2 C7b'_2 . . . 93.9(13) 93.9(13) 93.9(13) ?
  S1b''_2 N1b''_2 C7b''_2 . . . 111.4(15) 111.4(15) 111.4(15) ?
  S1b''_2 N1b''_2 Na2''_2 . . . 106.5(11) 106.5(11) 106.5(11) ?
  S1b''_2 N1b''_2 C2_2c . . . 73.2(8) 73.2(8) 73.2(8) ?
  S1b''_2 N1b''_2 C2_2d . . . 74.8(9) 74.8(9) 74.8(9) ?
  O1b''_2 N1b''_2 O3b'_2 . . . 112.6(10) 112.6(10) 112.6(10) ?
  O1b''_2 N1b''_2 O3b''_2 . . . 136.9(10) 136.9(10) 136.9(10) ?
  O1b''_2 N1b''_2 N1b'_2 . . . 5.5(11) 5.5(11) 5.5(11) ?
  O1b''_2 N1b''_2 C7b'_2 . . . 85.7(13) 85.7(13) 85.7(13) ?
  O1b''_2 N1b''_2 C7b''_2 . . . 123.6(14) 123.6(14) 123.6(14) ?
  O1b''_2 N1b''_2 Na2''_2 . . . 75.4(8) 75.4(8) 75.4(8) ?
  O1b''_2 N1b''_2 C2_2c . . . 86.4(7) 86.4(7) 86.4(7) ?
  O1b''_2 N1b''_2 C2_2d . . . 91.0(10) 91.0(10) 91.0(10) ?
  O3b'_2 N1b''_2 O3b''_2 . . . 29.4(7) 29.4(7) 29.4(7) ?
  O3b'_2 N1b''_2 N1b'_2 . . . 108.4(16) 108.4(16) 108.4(16) ?
  O3b'_2 N1b''_2 C7b'_2 . . . 41.0(10) 41.0(10) 41.0(10) ?
  O3b'_2 N1b''_2 C7b''_2 . . . 50.9(12) 50.9(12) 50.9(12) ?
  O3b'_2 N1b''_2 Na2''_2 . . . 76.2(9) 76.2(9) 76.2(9) ?
  O3b'_2 N1b''_2 C2_2c . . . 73.5(9) 73.5(9) 73.5(9) ?
  O3b'_2 N1b''_2 C2_2d . . . 75.9(11) 75.9(11) 75.9(11) ?
  O3b''_2 N1b''_2 N1b'_2 . . . 134.1(18) 134.1(18) 134.1(18) ?
  O3b''_2 N1b''_2 C7b'_2 . . . 52.1(12) 52.1(12) 52.1(12) ?
  O3b''_2 N1b''_2 C7b''_2 . . . 30.5(11) 30.5(11) 30.5(11) ?
  O3b''_2 N1b''_2 Na2''_2 . . . 99.6(9) 99.6(9) 99.6(9) ?
  O3b''_2 N1b''_2 C2_2c . . . 66.9(8) 66.9(8) 66.9(8) ?
  O3b''_2 N1b''_2 C2_2d . . . 65.9(9) 65.9(9) 65.9(9) ?
  N1b'_2 N1b''_2 C7b'_2 . . . 84.1(18) 84.1(18) 84.1(18) ?
  N1b'_2 N1b''_2 C7b''_2 . . . 124(2) 124(2) 124(2) ?
  N1b'_2 N1b''_2 Na2''_2 . . . 70.5(14) 70.5(14) 70.5(14) ?
  N1b'_2 N1b''_2 C2_2c . . . 88.4(15) 88.4(15) 88.4(15) ?
  N1b'_2 N1b''_2 C2_2d . . . 93.4(17) 93.4(17) 93.4(17) ?
  C7b'_2 N1b''_2 C7b''_2 . . . 44.8(15) 44.8(15) 44.8(15) ?
  C7b'_2 N1b''_2 Na2''_2 . . . 98.1(15) 98.1(15) 98.1(15) ?
  C7b'_2 N1b''_2 C2_2c . . . 38.8(12) 38.8(12) 38.8(12) ?
  C7b'_2 N1b''_2 C2_2d . . . 43.8(16) 43.8(16) 43.8(16) ?
  C7b''_2 N1b''_2 Na2''_2 . . . 127.0(14) 127.0(14) 127.0(14) ?
  C7b''_2 N1b''_2 C2_2c . . . 39.3(11) 39.3(11) 39.3(11) ?
  C7b''_2 N1b''_2 C2_2d . . . 36.7(12) 36.7(12) 36.7(12) ?
  Na2''_2 N1b''_2 C2_2c . . . 134.9(11) 134.9(11) 134.9(11) ?
  Na2''_2 N1b''_2 C2_2d . . . 141.1(15) 141.1(15) 141.1(15) ?
  C2_2c N1b''_2 C2_2d . . . 6.6(12) 6.6(12) 6.6(12) ?
  S1b_1 C7b_1 O3b_1 . . . 162.6(19) 157.9(18) 165(2) ?
  S1b_1 C7b_1 N1b_1 . . . 38.9(11) 32.9(11) 43.2(10) ?
  S1b_1 C7b_1 C1_1b . . . 42.5(5) 40.7(5) 44.2(5) ?
  S1b_1 C7b_1 C2_1b . . . 75.4(10) 73.3(9) 77.5(10) ?
  S1b_1 C7b_1 C3_1b . . . 100.0(8) 97.2(8) 102.1(8) ?
  O3b_1 C7b_1 N1b_1 . . . 124(2) 115(2) 132(3) ?
  O3b_1 C7b_1 C1_1b . . . 154.0(19) 151(2) 161.1(18) ?
  O3b_1 C7b_1 C2_1b . . . 121(2) 118(2) 127(2) ?
  O3b_1 C7b_1 C3_1b . . . 96.9(15) 94.5(16) 99.9(15) ?
  N1b_1 C7b_1 C1_1b . . . 81.0(13) 75.1(14) 83.4(12) ?
  N1b_1 C7b_1 C2_1b . . . 113.8(18) 105.5(17) 117.8(17) ?
  N1b_1 C7b_1 C3_1b . . . 138.4(16) 129.5(16) 144.8(15) ?
  C1_1b C7b_1 C2_1b . . . 33.0(7) 30.5(7) 34.4(8) ?
  C1_1b C7b_1 C3_1b . . . 57.6(6) 54.4(6) 61.6(7) ?
  C2_1b C7b_1 C3_1b . . . 24.6(7) 23.0(7) 27.2(8) ?
  S1b_2 C7b_2 O3b_2 . . . 162.4(19) 161.2(19) 164(2) ?
  S1b_2 C7b_2 N1b_2 . . . 37.5(11) 36.1(10) 39.1(11) ?
  S1b_2 C7b_2 C1_2b . . . 43.1(5) 41.0(5) 45.4(5) ?
  S1b_2 C7b_2 C2_2b . . . 75.4(10) 73.3(9) 78.1(10) ?
  S1b_2 C7b_2 C3_2b . . . 99.9(8) 99.2(8) 101.1(9) ?
  O3b_2 C7b_2 N1b_2 . . . 125(2) 125(2) 125(2) ?
  O3b_2 C7b_2 C1_2b . . . 154.3(19) 150(2) 156.7(18) ?
  O3b_2 C7b_2 C2_2b . . . 122(2) 118(2) 124.6(19) ?
  O3b_2 C7b_2 C3_2b . . . 97.7(15) 94.8(16) 99.6(15) ?
  N1b_2 C7b_2 C1_2b . . . 80.5(13) 78.0(12) 84.4(15) ?
  N1b_2 C7b_2 C2_2b . . . 112.8(17) 110.4(16) 117.1(19) ?
  N1b_2 C7b_2 C3_2b . . . 137.3(16) 135.3(15) 140.2(18) ?
  C1_2b C7b_2 C2_2b . . . 32.3(7) 31.8(7) 32.7(7) ?
  C1_2b C7b_2 C3_2b . . . 56.8(6) 55.8(7) 58.5(6) ?
  C2_2b C7b_2 C3_2b . . . 24.5(7) 23.1(7) 26.1(7) ?
  S1b'_2 C7b'_2 S1b''_2 . . . 9.8(2) 9.8(2) 9.8(2) ?
  S1b'_2 C7b'_2 O3b'_2 . . . 163.4(14) 163.4(14) 163.4(14) ?
  S1b'_2 C7b'_2 O3b''_2 . . . 150.0(11) 150.0(11) 150.0(11) ?
  S1b'_2 C7b'_2 N1b'_2 . . . 36.3(7) 36.3(7) 36.3(7) ?
  S1b'_2 C7b'_2 N1b''_2 . . . 63.5(11) 63.5(11) 63.5(11) ?
  S1b'_2 C7b'_2 C7b''_2 . . . 110.3(16) 110.3(16) 110.3(16) ?
  S1b'_2 C7b'_2 C1_2c . . . 43.7(3) 43.7(3) 43.7(3) ?
  S1b'_2 C7b'_2 C2_2c . . . 75.4(7) 75.4(7) 75.4(7) ?
  S1b'_2 C7b'_2 C1_2d . . . 42.8(6) 42.8(6) 42.8(6) ?
  S1b'_2 C7b'_2 C2_2d . . . 77.4(9) 77.4(9) 77.4(9) ?
  S1b''_2 C7b'_2 O3b'_2 . . . 155.2(14) 155.2(14) 155.2(14) ?
  S1b''_2 C7b'_2 O3b''_2 . . . 144.9(11) 144.9(11) 144.9(11) ?
  S1b''_2 C7b'_2 N1b'_2 . . . 29.8(7) 29.8(7) 29.8(7) ?
  S1b''_2 C7b'_2 N1b''_2 . . . 53.8(11) 53.8(11) 53.8(11) ?
  S1b''_2 C7b'_2 C7b''_2 . . . 108.8(17) 108.8(17) 108.8(17) ?
  S1b''_2 C7b'_2 C1_2c . . . 51.7(4) 51.7(4) 51.7(4) ?
  S1b''_2 C7b'_2 C2_2c . . . 83.0(8) 83.0(8) 83.0(8) ?
  S1b''_2 C7b'_2 C1_2d . . . 50.7(6) 50.7(6) 50.7(6) ?
  S1b''_2 C7b'_2 C2_2d . . . 84.2(11) 84.2(11) 84.2(11) ?
  O3b'_2 C7b'_2 O3b''_2 . . . 37.9(10) 37.9(10) 37.9(10) ?
  O3b'_2 C7b'_2 N1b'_2 . . . 127.2(16) 127.2(16) 127.2(16) ?
  O3b'_2 C7b'_2 N1b''_2 . . . 105.3(16) 105.3(16) 105.3(16) ?
  O3b'_2 C7b'_2 C7b''_2 . . . 79.6(17) 79.6(17) 79.6(17) ?
  O3b'_2 C7b'_2 C1_2c . . . 152.8(14) 152.8(14) 152.8(14) ?
  O3b'_2 C7b'_2 C2_2c . . . 121.1(14) 121.1(14) 121.1(14) ?
  O3b'_2 C7b'_2 C1_2d . . . 153.8(14) 153.8(14) 153.8(14) ?
  O3b'_2 C7b'_2 C2_2d . . . 119.0(15) 119.0(15) 119.0(15) ?
  O3b''_2 C7b'_2 N1b'_2 . . . 142.4(14) 142.4(14) 142.4(14) ?
  O3b''_2 C7b'_2 N1b''_2 . . . 98.1(15) 98.1(15) 98.1(15) ?
  O3b''_2 C7b'_2 C7b''_2 . . . 41.7(15) 41.7(15) 41.7(15) ?
  O3b''_2 C7b'_2 C1_2c . . . 123.0(11) 123.0(11) 123.0(11) ?
  O3b''_2 C7b'_2 C2_2c . . . 95.1(12) 95.1(12) 95.1(12) ?
  O3b''_2 C7b'_2 C1_2d . . . 123.6(12) 123.6(12) 123.6(12) ?
  O3b''_2 C7b'_2 C2_2d . . . 90.1(13) 90.1(13) 90.1(13) ?
  N1b'_2 C7b'_2 N1b''_2 . . . 46.6(14) 46.6(14) 46.6(14) ?
  N1b'_2 C7b'_2 C7b''_2 . . . 128(2) 128(2) 128(2) ?
  N1b'_2 C7b'_2 C1_2c . . . 79.9(9) 79.9(9) 79.9(9) ?
  N1b'_2 C7b'_2 C2_2c . . . 111.6(11) 111.6(11) 111.6(11) ?
  N1b'_2 C7b'_2 C1_2d . . . 79.0(10) 79.0(10) 79.0(10) ?
  N1b'_2 C7b'_2 C2_2d . . . 113.6(13) 113.6(13) 113.6(13) ?
  N1b''_2 C7b'_2 C7b''_2 . . . 86(2) 86(2) 86(2) ?
  N1b''_2 C7b'_2 C1_2c . . . 95.7(13) 95.7(13) 95.7(13) ?
  N1b''_2 C7b'_2 C2_2c . . . 117.3(17) 117.3(17) 117.3(17) ?
  N1b''_2 C7b'_2 C1_2d . . . 94.8(14) 94.8(14) 94.8(14) ?
  N1b''_2 C7b'_2 C2_2d . . . 113(2) 113(2) 113(2) ?
  C7b''_2 C7b'_2 C1_2c . . . 84.9(16) 84.9(16) 84.9(16) ?
  C7b''_2 C7b'_2 C2_2c . . . 65.7(17) 65.7(17) 65.7(17) ?
  C7b''_2 C7b'_2 C1_2d . . . 85.2(17) 85.2(17) 85.2(17) ?
  C7b''_2 C7b'_2 C2_2d . . . 59(2) 59(2) 59(2) ?
  C1_2c C7b'_2 C2_2c . . . 31.7(6) 31.7(6) 31.7(6) ?
  C1_2c C7b'_2 C1_2d . . . 1.0(6) 1.0(6) 1.0(6) ?
  C1_2c C7b'_2 C2_2d . . . 34.6(8) 34.6(8) 34.6(8) ?
  C2_2c C7b'_2 C1_2d . . . 32.7(7) 32.7(7) 32.7(7) ?
  C2_2c C7b'_2 C2_2d . . . 7.2(16) 7.2(16) 7.2(16) ?
  C1_2d C7b'_2 C2_2d . . . 35.4(9) 35.4(9) 35.4(9) ?
  S1b''_2 C7b''_2 O3b'_2 . . . 103.9(14) 103.9(14) 103.9(14) ?
  S1b''_2 C7b''_2 O3b''_2 . . . 146(2) 146(2) 146(2) ?
  S1b''_2 C7b''_2 N1b'_2 . . . 24.5(5) 24.5(5) 24.5(5) ?
  S1b''_2 C7b''_2 N1b''_2 . . . 36.9(9) 36.9(9) 36.9(9) ?
  S1b''_2 C7b''_2 C7b'_2 . . . 49.0(13) 49.0(13) 49.0(13) ?
  S1b''_2 C7b''_2 C1_2c . . . 46.5(5) 46.5(5) 46.5(5) ?
  S1b''_2 C7b''_2 C2_2c . . . 69.2(10) 69.2(10) 69.2(10) ?
  S1b''_2 C7b''_2 C3_2c . . . 104.7(9) 104.7(9) 104.7(9) ?
  S1b''_2 C7b''_2 H1c3_2c . . . 126.5 126.5 126.5 ?
  S1b''_2 C7b''_2 C1_2d . . . 45.2(6) 45.2(6) 45.2(6) ?
  S1b''_2 C7b''_2 C2_2d . . . 75.1(12) 75.1(12) 75.1(12) ?
  S1b''_2 C7b''_2 C3_2d . . . 101.3(9) 101.3(9) 101.3(9) ?
  O3b'_2 C7b''_2 O3b''_2 . . . 45.3(14) 45.3(14) 45.3(14) ?
  O3b'_2 C7b''_2 N1b'_2 . . . 80.0(13) 80.0(13) 80.0(13) ?
  O3b'_2 C7b''_2 N1b''_2 . . . 80.6(16) 80.6(16) 80.6(16) ?
  O3b'_2 C7b''_2 C7b'_2 . . . 58.2(15) 58.2(15) 58.2(15) ?
  O3b'_2 C7b''_2 C1_2c . . . 126.7(14) 126.7(14) 126.7(14) ?
  O3b'_2 C7b''_2 C2_2c . . . 116.0(17) 116.0(17) 116.0(17) ?
  O3b'_2 C7b''_2 C3_2c . . . 110.6(14) 110.6(14) 110.6(14) ?
  O3b'_2 C7b''_2 H1c3_2c . . . 94.72 94.72 94.72 ?
  O3b'_2 C7b''_2 C1_2d . . . 126.2(14) 126.2(14) 126.2(14) ?
  O3b'_2 C7b''_2 C2_2d . . . 125(2) 125(2) 125(2) ?
  O3b'_2 C7b''_2 C3_2d . . . 118.6(16) 118.6(16) 118.6(16) ?
  O3b''_2 C7b''_2 N1b'_2 . . . 121(2) 121(2) 121(2) ?
  O3b''_2 C7b''_2 N1b''_2 . . . 111(2) 111(2) 111(2) ?
  O3b''_2 C7b''_2 C7b'_2 . . . 104(2) 104(2) 104(2) ?
  O3b''_2 C7b''_2 C1_2c . . . 157.7(18) 157.7(18) 157.7(18) ?
  O3b''_2 C7b''_2 C2_2c . . . 132(2) 132(2) 132(2) ?
  O3b''_2 C7b''_2 C3_2c . . . 101.6(18) 101.6(18) 101.6(18) ?
  O3b''_2 C7b''_2 H1c3_2c . . . 78.35 78.35 78.35 ?
  O3b''_2 C7b''_2 C1_2d . . . 158.5(19) 158.5(19) 158.5(19) ?
  O3b''_2 C7b''_2 C2_2d . . . 132(2) 132(2) 132(2) ?
  O3b''_2 C7b''_2 C3_2d . . . 107.4(19) 107.4(19) 107.4(19) ?
  N1b'_2 C7b''_2 N1b''_2 . . . 23.1(9) 23.1(9) 23.1(9) ?
  N1b'_2 C7b''_2 C7b'_2 . . . 31.0(13) 31.0(13) 31.0(13) ?
  N1b'_2 C7b''_2 C1_2c . . . 66.8(8) 66.8(8) 66.8(8) ?
  N1b'_2 C7b''_2 C2_2c . . . 84.4(12) 84.4(12) 84.4(12) ?
  N1b'_2 C7b''_2 C3_2c . . . 118.8(11) 118.8(11) 118.8(11) ?
  N1b'_2 C7b''_2 H1c3_2c . . . 134.89 134.89 134.89 ?
  N1b'_2 C7b''_2 C1_2d . . . 65.6(8) 65.6(8) 65.6(8) ?
  N1b'_2 C7b''_2 C2_2d . . . 93.2(14) 93.2(14) 93.2(14) ?
  N1b'_2 C7b''_2 C3_2d . . . 118.2(11) 118.2(11) 118.2(11) ?
  N1b''_2 C7b''_2 C7b'_2 . . . 49.1(17) 49.1(17) 49.1(17) ?
  N1b''_2 C7b''_2 C1_2c . . . 83.4(12) 83.4(12) 83.4(12) ?
  N1b''_2 C7b''_2 C2_2c . . . 105.0(16) 105.0(16) 105.0(16) ?
  N1b''_2 C7b''_2 C3_2c . . . 140.5(15) 140.5(15) 140.5(15) ?
  N1b''_2 C7b''_2 H1c3_2c . . . 157.91 157.91 157.91 ?
  N1b''_2 C7b''_2 C1_2d . . . 82.1(13) 82.1(13) 82.1(13) ?
  N1b''_2 C7b''_2 C2_2d . . . 111.9(18) 111.9(18) 111.9(18) ?
  N1b''_2 C7b''_2 C3_2d . . . 138.1(15) 138.1(15) 138.1(15) ?
  C7b'_2 C7b''_2 C1_2c . . . 73.0(15) 73.0(15) 73.0(15) ?
  C7b'_2 C7b''_2 C2_2c . . . 78.0(17) 78.0(17) 78.0(17) ?
  C7b'_2 C7b''_2 C3_2c . . . 103.3(18) 103.3(18) 103.3(18) ?
  C7b'_2 C7b''_2 H1c3_2c . . . 110.24 110.24 110.24 ?
  C7b'_2 C7b''_2 C1_2d . . . 72.1(15) 72.1(15) 72.1(15) ?
  C7b'_2 C7b''_2 C2_2d . . . 89(2) 89(2) 89(2) ?
  C7b'_2 C7b''_2 C3_2d . . . 106.9(19) 106.9(19) 106.9(19) ?
  C1_2c C7b''_2 C2_2c . . . 25.9(8) 25.9(8) 25.9(8) ?
  C1_2c C7b''_2 C3_2c . . . 59.2(6) 59.2(6) 59.2(6) ?
  C1_2c C7b''_2 H1c3_2c . . . 82.28 82.28 82.28 ?
  C1_2c C7b''_2 C1_2d . . . 1.3(5) 1.3(5) 1.3(5) ?
  C1_2c C7b''_2 C2_2d . . . 28.8(11) 28.8(11) 28.8(11) ?
  C1_2c C7b''_2 C3_2d . . . 55.0(7) 55.0(7) 55.0(7) ?
  C2_2c C7b''_2 C3_2c . . . 35.6(8) 35.6(8) 35.6(8) ?
  C2_2c C7b''_2 H1c3_2c . . . 57.6 57.6 57.6 ?
  C2_2c C7b''_2 C1_2d . . . 26.9(9) 26.9(9) 26.9(9) ?
  C2_2c C7b''_2 C2_2d . . . 11.6(16) 11.6(16) 11.6(16) ?
  C2_2c C7b''_2 C3_2d . . . 33.8(9) 33.8(9) 33.8(9) ?
  C3_2c C7b''_2 H1c3_2c . . . 23.32 23.32 23.32 ?
  C3_2c C7b''_2 C1_2d . . . 60.4(7) 60.4(7) 60.4(7) ?
  C3_2c C7b''_2 C2_2d . . . 30.5(12) 30.5(12) 30.5(12) ?
  C3_2c C7b''_2 C3_2d . . . 8.1(10) 8.1(10) 8.1(10) ?
  H1c3_2c C7b''_2 C1_2d . . . 83.45 83.45 83.45 ?
  H1c3_2c C7b''_2 C2_2d . . . 53.8 53.8 53.8 ?
  H1c3_2c C7b''_2 C3_2d . . . 29.37 29.37 29.37 ?
  C1_2d C7b''_2 C2_2d . . . 30.0(12) 30.0(12) 30.0(12) ?
  C1_2d C7b''_2 C3_2d . . . 56.2(8) 56.2(8) 56.2(8) ?
  C2_2d C7b''_2 C3_2d . . . 26.3(11) 26.3(11) 26.3(11) ?
  Na6_1 O28w_1 Na2_1 . . . 123.5(11) 121.8(11) 125.3(11) ?
  Na16_1 O28w_1 Na14_1 . . . 101.8(6) 101.8(6) 101.8(6) ?
  Na6_2 O28w_2 Na2_2 . . . 115.1(11) 94.2(10) 126.0(12) ?
  Na16'_2 O28w_2 Na14''_2 . . . 101.6(7) 101.6(7) 101.6(7) ?
  O28w''_1 O28w'_1 Na2'_2 . . 1_5455 46(2) 46(2) 46(2) ?
  O28w''_1 O28w'_1 Na2''_2 . . 1_5455 81(2) 81(2) 81(2) ?
  Na2'_2 O28w'_1 Na2''_2 1_5455 . 1_5455 38.3(6) 38.3(6) 38.3(6) ?
  O28w'_1 O28w''_1 Na6_1 . . . 103(2) 103(2) 103(2) ?
  O28w'_1 O28w''_1 Na2'_2 . . 1_5455 118(3) 118(3) 118(3) ?
  O28w'_1 O28w''_1 Na2''_2 . . 1_5455 81(2) 81(2) 81(2) ?
  Na6_1 O28w''_1 Na2'_2 . . 1_5455 119.8(10) 119.8(10) 119.8(10) ?
  Na6_1 O28w''_1 Na2''_2 . . 1_5455 153.2(11) 153.2(11) 153.2(11) ?
  Na2'_2 O28w''_1 Na2''_2 1_5455 . 1_5455 40.8(7) 40.8(7) 40.8(7) ?
  Na6_2 O18w_1 Na2_1 1_5455 . . 124.2(13) 121.2(12) 127.2(13) ?
  Na6_2 O18w_1 Na2_2 1_5455 . 1_5455 78.8(9) 69.9(7) 93.2(10) ?
  Na6_1 O18w_2 Na2_2 . . . 134.1(12) 123.9(12) 152.9(11) ?
  O18w''_1 O18w'_1 Na16'_2 . . 1_5455 99.9(18) 99.9(18) 99.9(18) ?
  O18w''_1 O18w'_1 Na16''_2 . . 1_5455 121(2) 121(2) 121(2) ?
  O18w''_1 O18w'_1 Na14'_2 . . 1_5455 57.5(15) 57.5(15) 57.5(15) ?
  Na16'_2 O18w'_1 Na16''_2 1_5455 . 1_5455 21.3(6) 21.3(6) 21.3(6) ?
  Na16'_2 O18w'_1 Na14'_2 1_5455 . 1_5455 111.1(8) 111.1(8) 111.1(8) ?
  Na16''_2 O18w'_1 Na14'_2 1_5455 . 1_5455 122.0(11) 122.0(11) 122.0(11) ?
  O3b'_2 O18w''_1 O18w'_1 1_5455 . . 173.5(16) 173.5(16) 173.5(16) ?
  O3b'_2 O18w''_1 Na2''_2 1_5455 . 1_5455 74.6(7) 74.6(7) 74.6(7) ?
  O3b'_2 O18w''_1 Na16''_2 1_5455 . 1_5455 136.3(9) 136.3(9) 136.3(9) ?
  O3b'_2 O18w''_1 Na14'_2 1_5455 . 1_5455 72.7(6) 72.7(6) 72.7(6) ?
  O18w'_1 O18w''_1 Na2''_2 . . 1_5455 109.6(18) 109.6(18) 109.6(18) ?
  O18w'_1 O18w''_1 Na16''_2 . . 1_5455 41.0(16) 41.0(16) 41.0(16) ?
  O18w'_1 O18w''_1 Na14'_2 . . 1_5455 102.5(17) 102.5(17) 102.5(17) ?
  Na2''_2 O18w''_1 Na16''_2 1_5455 . 1_5455 87.5(7) 87.5(7) 87.5(7) ?
  Na2''_2 O18w''_1 Na14'_2 1_5455 . 1_5455 146.8(8) 146.8(8) 146.8(8) ?
  Na16''_2 O18w''_1 Na14'_2 1_5455 . 1_5455 112.8(6) 112.8(6) 112.8(6) ?
  O19w''_2 O19w'_2 Na2'_2 . . . 53(2) 53(2) 53(2) ?
  O19w''_2 O19w'_2 Na2''_2 . . . 90(2) 90(2) 90(2) ?
  O19w''_2 O19w'_2 Na16_1 . . . 88(2) 88(2) 88(2) ?
  Na2'_2 O19w'_2 Na2''_2 . . . 38.1(6) 38.1(6) 38.1(6) ?
  Na2'_2 O19w'_2 Na16_1 . . . 114.8(8) 114.8(8) 114.8(8) ?
  Na2''_2 O19w'_2 Na16_1 . . . 128.6(10) 128.6(10) 128.6(10) ?
  O19w'_2 O19w''_2 Na2'_2 . . . 109(2) 109(2) 109(2) ?
  O19w'_2 O19w''_2 Na2''_2 . . . 71(2) 71(2) 71(2) ?
  O19w'_2 O19w''_2 Na16_1 . . . 74(2) 74(2) 74(2) ?
  Na2'_2 O19w''_2 Na2''_2 . . . 38.5(6) 38.5(6) 38.5(6) ?
  Na2'_2 O19w''_2 Na16_1 . . . 126.5(10) 126.5(10) 126.5(10) ?
  Na2''_2 O19w''_2 Na16_1 . . . 118.4(10) 118.4(10) 118.4(10) ?
  O24w''_2 O24w'_2 Na14'_2 . . . 35.4(14) 35.4(14) 35.4(14) ?
  O24w''_2 O24w'_2 Na14''_2 . . . 140(2) 140(2) 140(2) ?
  Na14'_2 O24w'_2 Na14''_2 . . . 104.4(11) 104.4(11) 104.4(11) ?
  O24w'_2 O24w''_2 Na14'_2 . . . 127(2) 127(2) 127(2) ?
  O24w'_2 O24w''_2 Na14''_2 . . . 26.3(15) 26.3(15) 26.3(15) ?
  O24w'_2 O24w''_2 H1c4_11 . . 1_4555 95.27 95.27 95.27 ?
  Na14'_2 O24w''_2 Na14''_2 . . . 101.0(9) 101.0(9) 101.0(9) ?
  Na14'_2 O24w''_2 H1c4_11 . . 1_4555 136.92 136.92 136.92 ?
  Na14''_2 O24w''_2 H1c4_11 . . 1_4555 121.42 121.42 121.42 ?
  Na6_1 O23w_1 Na6_21 . . 1_5455 98.5(12) 98.4(12) 98.5(12) ?
  Na6_1 O23w_1 Na16_21 . . 1_5455 84.8(9) 84.8(9) 84.8(9) ?
  Na6_2 O23w_2 Na6_11 . . 1_4555 102.3(11) 101.1(11) 103.6(11) ?
  Na6_2 O23w_2 Na16'_1 . . 1_4555 93.8(17) 93.8(17) 93.8(17) ?
  Na6_2 O23w_2 Na16''1 . . 1_4555 88.0(17) 88.0(17) 88.0(17) ?
  Na16'_1 O23w_2 Na16''1 1_4555 . 1_4555 24.8(7) 24.8(7) 24.8(7) ?
  O28w_1 Na6_1 O18w_2 . . . 97.2(7) 90.9(7) 103.6(7) ?
  O28w_1 Na6_1 O24w_1 . . . 99.3(8) 91.3(8) 107.3(8) ?
  O28w_1 Na6_1 O23w_1 . . . 85.7(11) 84.3(11) 87.0(10) ?
  O28w_1 Na6_1 O1b_11 . . . 170.0(10) 170.0(10) 170.0(10) ?
  O28w_1 Na6_1 O1b'_11 . . . 159(2) 159(2) 159(2) ?
  O28w_1 Na6_1 O2b_11 . . 1_5455 83.3(7) 83.3(7) 83.3(7) ?
  O28w_1 Na6_1 O2b''_1 . . . 159(3) 159(3) 159(3) ?
  O28w_1 Na6_1 O23w_21 . . 1_5455 88.3(11) 88.3(11) 88.3(11) ?
  O28w''_1 Na6_1 O18w_2 . . . 96.4(8) 96.4(8) 96.4(8) ?
  O28w''_1 Na6_1 O24w_1 . . . 92.8(8) 92.8(8) 92.8(8) ?
  O28w''_1 Na6_1 O23w_1 . . . 83.9(11) 83.9(11) 83.9(11) ?
  O28w''_1 Na6_1 O2b_11 . . 1_5455 65.9(8) 65.9(8) 65.9(8) ?
  O28w''_1 Na6_1 O23w_21 . . 1_5455 161.2(13) 161.2(13) 161.2(13) ?
  O18w_2 Na6_1 O24w_1 . . . 92.8(8) 87.0(8) 95.9(8) ?
  O18w_2 Na6_1 O23w_1 . . . 85.8(11) 82.3(10) 88.6(11) ?
  O18w_2 Na6_1 O1b_11 . . . 67.2(7) 46.0(6) 88.4(8) ?
  O18w_2 Na6_1 O1b'_11 . . . 89(2) 89(2) 89(2) ?
  O18w_2 Na6_1 O2b_11 . . 1_5455 164.0(9) 161.0(9) 167.0(9) ?
  O18w_2 Na6_1 O2b''_1 . . . 89(3) 89(3) 89(3) ?
  O18w_2 Na6_1 O23w_21 . . 1_5455 129.0(12) 94.7(12) 163.2(13) ?
  O24w_1 Na6_1 O23w_1 . . . 170.4(11) 163.6(11) 175.2(12) ?
  O24w_1 Na6_1 O1b_11 . . . 70.1(7) 61.2(6) 79.0(8) ?
  O24w_1 Na6_1 O1b'_11 . . . 88(3) 88(3) 88(3) ?
  O24w_1 Na6_1 O2b_11 . . 1_5455 90.0(8) 87.0(8) 92.9(8) ?
  O24w_1 Na6_1 O2b''_1 . . . 88(3) 88(3) 88(3) ?
  O24w_1 Na6_1 O23w_21 . . 1_5455 101.9(12) 100.9(12) 102.9(12) ?
  O23w_1 Na6_1 O1b_11 . . . 110.8(10) 105.4(10) 116.2(9) ?
  O23w_1 Na6_1 O1b'_11 . . . 76(3) 76(3) 76(3) ?
  O23w_1 Na6_1 O2b_11 . . 1_5455 89.3(9) 80.7(8) 97.8(10) ?
  O23w_1 Na6_1 O2b''_1 . . . 76(3) 76(3) 76(3) ?
  O23w_1 Na6_1 O23w_21 . . 1_5455 81.3(12) 80.9(12) 81.7(12) ?
  O1b_11 Na6_1 O2b_11 . . 1_5455 141.9(8) 141.9(8) 141.9(8) ?
  O1b_11 Na6_1 O23w_21 . . 1_5455 81.1(11) 66.8(10) 95.3(11) ?
  O1b'_11 Na6_1 O2b_11 . . 1_5455 81(2) 81(2) 81(2) ?
  O1b'_11 Na6_1 O2b''_1 . . . 0(4) 0(4) 0(4) ?
  O2b_11 Na6_1 O2b''_1 1_5455 . . 81(3) 81(3) 81(3) ?
  O2b_11 Na6_1 O23w_21 1_5455 . 1_5455 104.2(12) 104.2(12) 104.2(12) ?
  O28w_2 Na6_2 O18w_1 . . 1_5655 97.0(8) 84.3(6) 103.8(7) ?
  O28w_2 Na6_2 O24w_2 . . . 95.7(8) 88.2(7) 102.0(8) ?
  O28w_2 Na6_2 O23w_2 . . . 87.1(11) 81.5(10) 94.0(13) ?
  O28w_2 Na6_2 O1b_21 . . 1_4555 161.9(9) 155.7(7) 170.0(12) ?
  O28w_2 Na6_2 O2b_21 . . 1_4455 71.4(7) 51.2(5) 83.5(10) ?
  O28w_2 Na6_2 O23w_11 . . 1_4555 126.4(11) 99.5(10) 153.3(11) ?
  O18w_1 Na6_2 O24w_2 1_5655 . . 97.6(9) 88.4(8) 104.7(8) ?
  O18w_1 Na6_2 O23w_2 1_5655 . . 84.8(12) 80.3(11) 89.3(13) ?
  O18w_1 Na6_2 O1b_21 1_5655 . 1_4555 73.8(8) 51.8(6) 85.5(10) ?
  O18w_1 Na6_2 O2b_21 1_5655 . 1_4455 157.8(9) 135.3(7) 176.4(8) ?
  O18w_1 Na6_2 O23w_11 1_5655 . 1_4555 124.1(11) 90.4(11) 157.7(11) ?
  O24w_2 Na6_2 O23w_2 . . . 169.6(13) 164.0(14) 173.0(12) ?
  O24w_2 Na6_2 O1b_21 . . 1_4555 81.8(8) 79.1(8) 87.3(10) ?
  O24w_2 Na6_2 O2b_21 . . 1_4455 87.5(8) 73.6(6) 96.6(11) ?
  O24w_2 Na6_2 O23w_11 . . 1_4555 99.2(11) 97.5(11) 100.9(11) ?
  O23w_2 Na6_2 O1b_21 . . 1_4555 94.5(10) 80.2(13) 108.2(9) ?
  O23w_2 Na6_2 O2b_21 . . 1_4455 88.5(10) 72.9(13) 98.3(8) ?
  O23w_2 Na6_2 O23w_11 . . 1_4555 77.7(11) 77.3(11) 78.1(11) ?
  O1b_21 Na6_2 O2b_21 1_4555 . 1_4455 116.0(8) 86.9(9) 136.3(7) ?
  O1b_21 Na6_2 O23w_11 1_4555 . 1_4555 70.8(10) 44.2(9) 97.4(10) ?
  O2b_21 Na6_2 O23w_11 1_4455 . 1_4555 70.2(10) 54.4(9) 86.0(10) ?
  O3a_1 Na2_1 O3a_2 . . 1_5455 172.5(12) 169.9(12) 175.1(12) ?
  O3a_1 Na2_1 O3b_1 . . . 96.3(11) 87.4(11) 105.3(11) ?
  O3a_1 Na2_1 O3b_2 . . 1_5455 88.4(10) 84.2(10) 92.6(11) ?
  O3a_1 Na2_1 O28w_1 . . . 91.7(11) 86.7(10) 96.6(11) ?
  O3a_1 Na2_1 O18w_1 . . . 89.1(10) 89.0(10) 89.2(11) ?
  O3a_2 Na2_1 O3b_1 1_5455 . . 86.6(10) 84.3(10) 88.8(11) ?
  O3a_2 Na2_1 O3b_2 1_5455 . 1_5455 88.7(10) 86.0(10) 91.4(11) ?
  O3a_2 Na2_1 O28w_1 1_5455 . . 89.0(11) 86.5(12) 91.5(11) ?
  O3a_2 Na2_1 O18w_1 1_5455 . . 90.8(9) 87.6(9) 93.9(9) ?
  O3b_1 Na2_1 O3b_2 . . 1_5455 172.1(14) 169.4(14) 174.7(14) ?
  O3b_1 Na2_1 O28w_1 . . . 86.7(12) 82.4(11) 91.1(13) ?
  O3b_1 Na2_1 O18w_1 . . . 90.7(10) 88.6(10) 92.7(9) ?
  O3b_2 Na2_1 O28w_1 1_5455 . . 88.6(11) 83.7(11) 93.5(11) ?
  O3b_2 Na2_1 O18w_1 1_5455 . . 94.5(11) 92.2(10) 96.7(12) ?
  O28w_1 Na2_1 O18w_1 . . . 173.3(14) 172.4(13) 174.1(14) ?
  O3a_1 Na2_2 O3a_2 . . . 158.0(13) 128.4(12) 178.2(14) ?
  O3a_1 Na2_2 O3b_1 . . . 81.1(10) 56.1(5) 100.9(12) ?
  O3a_1 Na2_2 O3b_2 . . . 75.0(10) 55.8(8) 91.4(12) ?
  O3a_1 Na2_2 O28w_2 . . . 78.9(11) 69.8(10) 86.3(13) ?
  O3a_1 Na2_2 O18w_1 . . 1_5655 125.6(11) 116.0(10) 137.0(12) ?
  O3a_1 Na2_2 O18w_2 . . . 77.8(9) 59.8(7) 96.7(11) ?
  O3a_2 Na2_2 O3b_1 . . . 84.2(11) 72.5(9) 92.3(12) ?
  O3a_2 Na2_2 O3b_2 . . . 118.8(13) 89.9(12) 173.8(15) ?
  O3a_2 Na2_2 O28w_2 . . . 90.9(12) 89.8(12) 92.5(12) ?
  O3a_2 Na2_2 O18w_1 . . 1_5655 64.5(8) 51.4(7) 85.8(11) ?
  O3a_2 Na2_2 O18w_2 . . . 94.3(12) 84.6(11) 111.9(13) ?
  O3b_1 Na2_2 O3b_2 . . . 155.3(14) 111.9(11) 177.8(16) ?
  O3b_1 Na2_2 O28w_2 . . . 83.0(12) 69.6(10) 89.9(13) ?
  O3b_1 Na2_2 O18w_1 . . 1_5655 134.1(10) 124.4(9) 148.1(10) ?
  O3b_1 Na2_2 O18w_2 . . . 75.4(10) 42.5(6) 92.9(12) ?
  O3b_2 Na2_2 O28w_2 . . . 88.3(13) 86.9(13) 90.3(13) ?
  O3b_2 Na2_2 O18w_1 . . 1_5655 64.7(9) 51.8(7) 88.3(12) ?
  O3b_2 Na2_2 O18w_2 . . . 93.1(11) 89.2(11) 99.9(11) ?
  O28w_2 Na2_2 O18w_1 . . 1_5655 68.5(9) 58.1(7) 87.6(11) ?
  O28w_2 Na2_2 O18w_2 . . . 148.0(15) 109.6(13) 177.0(16) ?
  O18w_1 Na2_2 O18w_2 1_5655 . . 138.0(13) 119.5(11) 161.0(15) ?
  N1a_2 Na2'_2 O1b''_2 . . . 163.9(6) 163.9(6) 163.9(6) ?
  N1a_2 Na2'_2 N1b'_2 . . . 159.4(6) 159.4(6) 159.4(6) ?
  N1a_2 Na2'_2 O28w'_1 . . 1_5655 92.7(8) 92.7(8) 92.7(8) ?
  N1a_2 Na2'_2 O28w''_1 . . 1_5655 83.8(8) 83.8(8) 83.8(8) ?
  N1a_2 Na2'_2 O19w'_2 . . . 94.1(6) 94.1(6) 94.1(6) ?
  N1a_2 Na2'_2 O19w''_2 . . . 90.2(8) 90.2(8) 90.2(8) ?
  N1a_2 Na2'_2 Na2''_2 . . . 95.2(8) 95.2(8) 95.2(8) ?
  O1b''_2 Na2'_2 N1b'_2 . . . 34.8(4) 34.8(4) 34.8(4) ?
  O1b''_2 Na2'_2 O28w'_1 . . 1_5655 79.8(7) 79.8(7) 79.8(7) ?
  O1b''_2 Na2'_2 O28w''_1 . . 1_5655 85.5(8) 85.5(8) 85.5(8) ?
  O1b''_2 Na2'_2 O19w'_2 . . . 100.7(5) 100.7(5) 100.7(5) ?
  O1b''_2 Na2'_2 O19w''_2 . . . 102.0(7) 102.0(7) 102.0(7) ?
  O1b''_2 Na2'_2 Na2''_2 . . . 95.8(8) 95.8(8) 95.8(8) ?
  N1b'_2 Na2'_2 O28w'_1 . . 1_5655 84.2(8) 84.2(8) 84.2(8) ?
  N1b'_2 Na2'_2 O28w''_1 . . 1_5655 97.2(8) 97.2(8) 97.2(8) ?
  N1b'_2 Na2'_2 O19w'_2 . . . 76.0(5) 76.0(5) 76.0(5) ?
  N1b'_2 Na2'_2 O19w''_2 . . . 85.6(8) 85.6(8) 85.6(8) ?
  N1b'_2 Na2'_2 Na2''_2 . . . 64.5(8) 64.5(8) 64.5(8) ?
  O28w'_1 Na2'_2 O28w''_1 1_5655 . 1_5655 16.0(8) 16.0(8) 16.0(8) ?
  O28w'_1 Na2'_2 O19w'_2 1_5655 . . 140.5(6) 140.5(6) 140.5(6) ?
  O28w'_1 Na2'_2 O19w''_2 1_5655 . . 158.5(8) 158.5(8) 158.5(8) ?
  O28w'_1 Na2'_2 Na2''_2 1_5655 . . 70.9(10) 70.9(10) 70.9(10) ?
  O28w''_1 Na2'_2 O19w'_2 1_5655 . . 154.4(8) 154.4(8) 154.4(8) ?
  O28w''_1 Na2'_2 O19w''_2 1_5655 . . 169.9(9) 169.9(9) 169.9(9) ?
  O28w''_1 Na2'_2 Na2''_2 1_5655 . . 84.9(11) 84.9(11) 84.9(11) ?
  O19w'_2 Na2'_2 O19w''_2 . . . 18.0(8) 18.0(8) 18.0(8) ?
  O19w'_2 Na2'_2 Na2''_2 . . . 69.8(10) 69.8(10) 69.8(10) ?
  O19w''_2 Na2'_2 Na2''_2 . . . 87.6(11) 87.6(11) 87.6(11) ?
  O3a_2 Na2''_2 N1b'_2 . . . 171.0(12) 171.0(12) 171.0(12) ?
  O3a_2 Na2''_2 N1b''_2 . . . 150.4(11) 150.4(11) 150.4(11) ?
  O3a_2 Na2''_2 O28w'_1 . . 1_5655 99.8(11) 99.8(11) 99.8(11) ?
  O3a_2 Na2''_2 O28w''_1 . . 1_5655 95.7(10) 95.7(10) 95.7(10) ?
  O3a_2 Na2''_2 O18w''_1 . . 1_5655 86.3(8) 86.3(8) 86.3(8) ?
  O3a_2 Na2''_2 O19w'_2 . . . 90.9(9) 90.9(9) 90.9(9) ?
  O3a_2 Na2''_2 O19w''_2 . . . 92.6(9) 92.6(9) 92.6(9) ?
  O3a_2 Na2''_2 Na2'_2 . . . 101.6(10) 101.6(10) 101.6(10) ?
  N1b'_2 Na2''_2 N1b''_2 . . . 23.0(5) 23.0(5) 23.0(5) ?
  N1b'_2 Na2''_2 O28w'_1 . . 1_5655 89.1(10) 89.1(10) 89.1(10) ?
  N1b'_2 Na2''_2 O28w''_1 . . 1_5655 92.3(9) 92.3(9) 92.3(9) ?
  N1b'_2 Na2''_2 O18w''_1 . . 1_5655 97.0(8) 97.0(8) 97.0(8) ?
  N1b'_2 Na2''_2 O19w'_2 . . . 81.0(8) 81.0(8) 81.0(8) ?
  N1b'_2 Na2''_2 O19w''_2 . . . 80.9(9) 80.9(9) 80.9(9) ?
  N1b'_2 Na2''_2 Na2'_2 . . . 79.6(8) 79.6(8) 79.6(8) ?
  N1b''_2 Na2''_2 O28w'_1 . . 1_5655 106.6(11) 106.6(11) 106.6(11) ?
  N1b''_2 Na2''_2 O28w''_1 . . 1_5655 113.5(10) 113.5(10) 113.5(10) ?
  N1b''_2 Na2''_2 O18w''_1 . . 1_5655 85.6(8) 85.6(8) 85.6(8) ?
  N1b''_2 Na2''_2 O19w'_2 . . . 76.2(8) 76.2(8) 76.2(8) ?
  N1b''_2 Na2''_2 O19w''_2 . . . 83.4(9) 83.4(9) 83.4(9) ?
  N1b''_2 Na2''_2 Na2'_2 . . . 99.5(9) 99.5(9) 99.5(9) ?
  O28w'_1 Na2''_2 O28w''_1 1_5655 . 1_5655 17.9(7) 17.9(7) 17.9(7) ?
  O28w'_1 Na2''_2 O18w''_1 1_5655 . 1_5655 79.7(9) 79.7(9) 79.7(9) ?
  O28w'_1 Na2''_2 O19w'_2 1_5655 . . 142.7(10) 142.7(10) 142.7(10) ?
  O28w'_1 Na2''_2 O19w''_2 1_5655 . . 124.7(10) 124.7(10) 124.7(10) ?
  O28w'_1 Na2''_2 Na2'_2 1_5655 . . 70.8(9) 70.8(9) 70.8(9) ?
  O28w''_1 Na2''_2 O18w''_1 1_5655 . 1_5655 96.8(10) 96.8(10) 96.8(10) ?
  O28w''_1 Na2''_2 O19w'_2 1_5655 . . 126.2(10) 126.2(10) 126.2(10) ?
  O28w''_1 Na2''_2 O19w''_2 1_5655 . . 107.8(10) 107.8(10) 107.8(10) ?
  O28w''_1 Na2''_2 Na2'_2 1_5655 . . 54.2(9) 54.2(9) 54.2(9) ?
  O18w''_1 Na2''_2 O19w'_2 1_5655 . . 137.0(10) 137.0(10) 137.0(10) ?
  O18w''_1 Na2''_2 O19w''_2 1_5655 . . 155.3(11) 155.3(11) 155.3(11) ?
  O18w''_1 Na2''_2 Na2'_2 1_5655 . . 150.3(14) 150.3(14) 150.3(14) ?
  O19w'_2 Na2''_2 O19w''_2 . . . 18.3(7) 18.3(7) 18.3(7) ?
  O19w'_2 Na2''_2 Na2'_2 . . . 72.1(10) 72.1(10) 72.1(10) ?
  O19w''_2 Na2''_2 Na2'_2 . . . 53.9(9) 53.9(9) 53.9(9) ?
  O3a_2 Na16'_2 O2b_1 . . . 96.2(7) 96.2(7) 96.2(7) ?
  O3a_2 Na16'_2 O28w_2 . . . 96.6(9) 96.6(9) 96.6(9) ?
  O3a_2 Na16'_2 O18w'_1 . . 1_5655 81.6(6) 81.6(6) 81.6(6) ?
  O3a_2 Na16'_2 Na16''_2 . . . 78.3(11) 78.3(11) 78.3(11) ?
  O3a_2 Na16'_2 O23w_11 . . 1_4555 143.8(11) 143.8(11) 143.8(11) ?
  O2b_1 Na16'_2 O28w_2 . . . 124.1(9) 124.1(9) 124.1(9) ?
  O2b_1 Na16'_2 O18w'_1 . . 1_5655 146.5(7) 146.5(7) 146.5(7) ?
  O2b_1 Na16'_2 Na16''_2 . . . 105.9(10) 105.9(10) 105.9(10) ?
  O2b_1 Na16'_2 O23w_11 . . 1_4555 78.6(9) 78.6(9) 78.6(9) ?
  O28w_2 Na16'_2 O18w'_1 . . 1_5655 89.2(6) 89.2(6) 89.2(6) ?
  O28w_2 Na16'_2 Na16''_2 . . . 129.9(11) 129.9(11) 129.9(11) ?
  O28w_2 Na16'_2 O23w_11 . . 1_4555 116.2(10) 116.2(10) 116.2(10) ?
  O18w'_1 Na16'_2 Na16''_2 1_5655 . . 40.7(10) 40.7(10) 40.7(10) ?
  O18w'_1 Na16'_2 O23w_11 1_5655 . 1_4555 83.7(10) 83.7(10) 83.7(10) ?
  Na16''_2 Na16'_2 O23w_11 . . 1_4555 69.0(12) 69.0(12) 69.0(12) ?
  O3a_2 Na16''_2 O1b_1 . . 1_5655 100.2(8) 100.2(8) 100.2(8) ?
  O3a_2 Na16''_2 O18w'_1 . . 1_5655 97.1(8) 97.1(8) 97.1(8) ?
  O3a_2 Na16''_2 O18w''_1 . . 1_5655 91.7(7) 91.7(7) 91.7(7) ?
  O3a_2 Na16''_2 Na16'_2 . . . 76.1(11) 76.1(11) 76.1(11) ?
  O3a_2 Na16''_2 O23w_11 . . 1_4555 156.8(13) 156.8(13) 156.8(13) ?
  O1b_1 Na16''_2 O18w'_1 1_5655 . 1_5655 112.0(11) 112.0(11) 112.0(11) ?
  O1b_1 Na16''_2 O18w''_1 1_5655 . 1_5655 129.9(10) 129.9(10) 129.9(10) ?
  O1b_1 Na16''_2 Na16'_2 1_5655 . . 129.9(12) 129.9(12) 129.9(12) ?
  O1b_1 Na16''_2 O23w_11 1_5655 . 1_4555 78.5(10) 78.5(10) 78.5(10) ?
  O18w'_1 Na16''_2 O18w''_1 1_5655 . 1_5655 17.9(7) 17.9(7) 17.9(7) ?
  O18w'_1 Na16''_2 Na16'_2 1_5655 . . 118.0(13) 118.0(13) 118.0(13) ?
  O18w'_1 Na16''_2 O23w_11 1_5655 . 1_4555 104.9(13) 104.9(13) 104.9(13) ?
  O18w''_1 Na16''_2 Na16'_2 1_5655 . . 100.2(11) 100.2(11) 100.2(11) ?
  O18w''_1 Na16''_2 O23w_11 1_5655 . 1_4555 107.0(11) 107.0(11) 107.0(11) ?
  Na16'_2 Na16''_2 O23w_11 . . 1_4555 87.0(14) 87.0(14) 87.0(14) ?
  O3a_1 Na16_1 O1b'_2 . . . 98.7(17) 98.7(17) 98.7(17) ?
  O3a_1 Na16_1 O2b_2 . . 1_5455 88.3(6) 88.3(6) 88.3(6) ?
  O3a_1 Na16_1 O2b''_2 . . . 100(3) 100(3) 100(3) ?
  O3a_1 Na16_1 O28w_1 . . . 75.2(8) 75.2(8) 75.2(8) ?
  O3a_1 Na16_1 O19w'_2 . . . 85.6(6) 85.6(6) 85.6(6) ?
  O3a_1 Na16_1 O19w''_2 . . . 103.7(7) 103.7(7) 103.7(7) ?
  O3a_1 Na16_1 O23w_21 . . 1_5455 167.9(10) 167.9(10) 167.9(10) ?
  O1b'_2 Na16_1 O2b_2 . . 1_5455 82.0(16) 82.0(16) 82.0(16) ?
  O1b'_2 Na16_1 O2b''_2 . . . 1(3) 1(3) 1(3) ?
  O1b'_2 Na16_1 O28w_1 . . . 171.6(19) 171.6(19) 171.6(19) ?
  O1b'_2 Na16_1 O19w'_2 . . . 101.6(16) 101.6(16) 101.6(16) ?
  O1b'_2 Na16_1 O19w''_2 . . . 96.6(17) 96.6(17) 96.6(17) ?
  O1b'_2 Na16_1 O23w_21 . . 1_5455 81.5(18) 81.5(18) 81.5(18) ?
  O2b_2 Na16_1 O2b''_2 1_5455 . . 81(3) 81(3) 81(3) ?
  O2b_2 Na16_1 O28w_1 1_5455 . . 91.9(7) 91.9(7) 91.9(7) ?
  O2b_2 Na16_1 O19w'_2 1_5455 . . 173.3(6) 173.3(6) 173.3(6) ?
  O2b_2 Na16_1 O19w''_2 1_5455 . . 167.9(7) 167.9(7) 167.9(7) ?
  O2b_2 Na16_1 O23w_21 1_5455 . 1_5455 79.7(10) 79.7(10) 79.7(10) ?
  O2b''_2 Na16_1 O28w_1 . . . 172(4) 172(4) 172(4) ?
  O2b''_2 Na16_1 O19w'_2 . . . 103(3) 103(3) 103(3) ?
  O2b''_2 Na16_1 O19w''_2 . . . 97(4) 97(4) 97(4) ?
  O2b''_2 Na16_1 O23w_21 . . 1_5455 80(3) 80(3) 80(3) ?
  O28w_1 Na16_1 O19w'_2 . . . 83.8(5) 83.8(5) 83.8(5) ?
  O28w_1 Na16_1 O19w''_2 . . . 90.5(6) 90.5(6) 90.5(6) ?
  O28w_1 Na16_1 O23w_21 . . 1_5455 103.3(10) 103.3(10) 103.3(10) ?
  O19w'_2 Na16_1 O19w''_2 . . . 18.3(7) 18.3(7) 18.3(7) ?
  O19w'_2 Na16_1 O23w_21 . . 1_5455 106.3(11) 106.3(11) 106.3(11) ?
  O19w''_2 Na16_1 O23w_21 . . 1_5455 88.2(11) 88.2(11) 88.2(11) ?
  O2a_1 Na14'_2 O3b'_2 1_5655 . . 100.9(5) 100.9(5) 100.9(5) ?
  O2a_1 Na14'_2 O3b''_2 1_5655 . . 91.6(6) 91.6(6) 91.6(6) ?
  O2a_1 Na14'_2 O18w'_1 1_5655 . 1_5655 151.3(6) 151.3(6) 151.3(6) ?
  O2a_1 Na14'_2 O18w''_1 1_5655 . 1_5655 142.1(6) 142.1(6) 142.1(6) ?
  O2a_1 Na14'_2 O24w'_2 1_5655 . . 96.9(7) 96.9(7) 96.9(7) ?
  O2a_1 Na14'_2 O24w''_2 1_5655 . . 85.7(8) 85.7(8) 85.7(8) ?
  O2a_1 Na14'_2 O1b_21 1_5655 . 1_4555 104.3(6) 104.3(6) 104.3(6) ?
  O3b'_2 Na14'_2 O3b''_2 . . . 23.1(5) 23.1(5) 23.1(5) ?
  O3b'_2 Na14'_2 O18w'_1 . . 1_5655 72.9(5) 72.9(5) 72.9(5) ?
  O3b'_2 Na14'_2 O18w''_1 . . 1_5655 53.0(5) 53.0(5) 53.0(5) ?
  O3b'_2 Na14'_2 O24w'_2 . . . 90.6(6) 90.6(6) 90.6(6) ?
  O3b'_2 Na14'_2 O24w''_2 . . . 105.9(7) 105.9(7) 105.9(7) ?
  O3b'_2 Na14'_2 O1b_21 . . 1_4555 154.6(7) 154.6(7) 154.6(7) ?
  O3b''_2 Na14'_2 O18w'_1 . . 1_5655 91.4(6) 91.4(6) 91.4(6) ?
  O3b''_2 Na14'_2 O18w''_1 . . 1_5655 72.4(6) 72.4(6) 72.4(6) ?
  O3b''_2 Na14'_2 O24w'_2 . . . 70.6(6) 70.6(6) 70.6(6) ?
  O3b''_2 Na14'_2 O24w''_2 . . . 84.2(7) 84.2(7) 84.2(7) ?
  O3b''_2 Na14'_2 O1b_21 . . 1_4555 155.6(7) 155.6(7) 155.6(7) ?
  O18w'_1 Na14'_2 O18w''_1 1_5655 . 1_5655 20.0(5) 20.0(5) 20.0(5) ?
  O18w'_1 Na14'_2 O24w'_2 1_5655 . . 111.0(7) 111.0(7) 111.0(7) ?
  O18w'_1 Na14'_2 O24w''_2 1_5655 . . 122.9(8) 122.9(8) 122.9(8) ?
  O18w'_1 Na14'_2 O1b_21 1_5655 . 1_4555 83.6(7) 83.6(7) 83.6(7) ?
  O18w''_1 Na14'_2 O24w'_2 1_5655 . . 108.9(7) 108.9(7) 108.9(7) ?
  O18w''_1 Na14'_2 O24w''_2 1_5655 . . 124.8(8) 124.8(8) 124.8(8) ?
  O18w''_1 Na14'_2 O1b_21 1_5655 . 1_4555 103.5(6) 103.5(6) 103.5(6) ?
  O24w'_2 Na14'_2 O24w''_2 . . . 17.4(7) 17.4(7) 17.4(7) ?
  O24w'_2 Na14'_2 O1b_21 . . 1_4555 88.9(7) 88.9(7) 88.9(7) ?
  O24w''_2 Na14'_2 O1b_21 . . 1_4555 78.7(7) 78.7(7) 78.7(7) ?
  O1a_1 Na14''_2 O3b''_2 . . . 105.1(8) 105.1(8) 105.1(8) ?
  O1a_1 Na14''_2 O28w_2 . . . 135.4(11) 135.4(11) 135.4(11) ?
  O1a_1 Na14''_2 O24w'_2 . . . 88.2(11) 88.2(11) 88.2(11) ?
  O1a_1 Na14''_2 O24w''_2 . . . 99.3(9) 99.3(9) 99.3(9) ?
  O1a_1 Na14''_2 O2b_21 . . 1_4455 92.3(8) 92.3(8) 92.3(8) ?
  O3b''_2 Na14''_2 O28w_2 . . . 77.0(10) 77.0(10) 77.0(10) ?
  O3b''_2 Na14''_2 O24w'_2 . . . 87.1(10) 87.1(10) 87.1(10) ?
  O3b''_2 Na14''_2 O24w''_2 . . . 76.1(7) 76.1(7) 76.1(7) ?
  O3b''_2 Na14''_2 O2b_21 . . 1_4455 160.5(10) 160.5(10) 160.5(10) ?
  O28w_2 Na14''_2 O24w'_2 . . . 136.0(13) 136.0(13) 136.0(13) ?
  O28w_2 Na14''_2 O24w''_2 . . . 123.6(10) 123.6(10) 123.6(10) ?
  O28w_2 Na14''_2 O2b_21 . . 1_4455 96.7(8) 96.7(8) 96.7(8) ?
  O24w'_2 Na14''_2 O24w''_2 . . . 14.0(8) 14.0(8) 14.0(8) ?
  O24w'_2 Na14''_2 O2b_21 . . 1_4455 84.9(9) 84.9(9) 84.9(9) ?
  O24w''_2 Na14''_2 O2b_21 . . 1_4455 92.8(8) 92.8(8) 92.8(8) ?
  O1a_2 Na14_1 O3b_1 1_5455 . . 109.2(6) 109.2(6) 109.2(6) ?
  O1a_2 Na14_1 O28w_1 1_5455 . . 146.6(8) 146.6(8) 146.6(8) ?
  O1a_2 Na14_1 O24w_1 1_5455 . . 84.5(6) 84.5(6) 84.5(6) ?
  O1a_2 Na14_1 O2b_11 1_5455 . 1_5455 101.3(6) 101.3(6) 101.3(6) ?
  O3b_1 Na14_1 O28w_1 . . . 76.6(8) 76.6(8) 76.6(8) ?
  O3b_1 Na14_1 O24w_1 . . . 93.8(7) 93.8(7) 93.8(7) ?
  O3b_1 Na14_1 O2b_11 . . 1_5455 148.7(7) 148.7(7) 148.7(7) ?
  O28w_1 Na14_1 O24w_1 . . . 128.6(6) 128.6(6) 128.6(6) ?
  O28w_1 Na14_1 O2b_11 . . 1_5455 82.1(6) 82.1(6) 82.1(6) ?
  O24w_1 Na14_1 O2b_11 . . 1_5455 81.8(6) 81.8(6) 81.8(6) ?
  S1a_1 C1_1a N1a_1 . . . 38.8(5) 37.5(5) 40.9(5) ?
  S1a_1 C1_1a C7a_1 . . . 70.7(6) 69.4(6) 73.1(7) ?
  S1a_1 C1_1a C2_1a . . . 106.9(8) 105.7(8) 110.2(9) ?
  S1a_1 C1_1a C3_1a . . . 136.5(7) 135.2(7) 139.8(7) ?
  S1a_1 C1_1a C5_1a . . . 162.1(7) 159.0(7) 163.3(8) ?
  S1a_1 C1_1a C6_1a . . . 130.2(8) 127.1(8) 131.3(9) ?
  S1a_1 C1_1a H1c6_1a . . . 106.76 103.58 107.9 ?
  N1a_1 C1_1a C7a_1 . . . 31.9(6) 31.8(6) 32.1(6) ?
  N1a_1 C1_1a C2_1a . . . 68.1(7) 66.7(7) 69.3(8) ?
  N1a_1 C1_1a C3_1a . . . 97.7(6) 96.2(6) 98.9(6) ?
  N1a_1 C1_1a C5_1a . . . 159.0(7) 157.6(7) 160.0(7) ?
  N1a_1 C1_1a C6_1a . . . 168.9(8) 168.0(8) 170.1(8) ?
  N1a_1 C1_1a H1c6_1a . . . 145.51 144.51 146.9 ?
  C7a_1 C1_1a C2_1a . . . 36.2(7) 34.9(7) 37.2(7) ?
  C7a_1 C1_1a C3_1a . . . 65.8(6) 64.5(6) 66.8(6) ?
  C7a_1 C1_1a C5_1a . . . 127.1(7) 125.9(7) 127.9(7) ?
  C7a_1 C1_1a C6_1a . . . 159.1(8) 157.8(8) 159.9(8) ?
  C7a_1 C1_1a H1c6_1a . . . 177.1 176.65 177.88 ?
  C2_1a C1_1a C3_1a . . . 29.6(6) 29.6(6) 29.6(6) ?
  C2_1a C1_1a C5_1a . . . 90.9(7) 90.7(7) 91.0(7) ?
  C2_1a C1_1a C6_1a . . . 122.9(9) 122.7(9) 123.0(9) ?
  C2_1a C1_1a H1c6_1a . . . 146.31 146.19 146.37 ?
  C3_1a C1_1a C5_1a . . . 61.3(4) 61.1(4) 61.4(4) ?
  C3_1a C1_1a C6_1a . . . 93.3(6) 93.1(6) 93.4(6) ?
  C3_1a C1_1a H1c6_1a . . . 116.71 116.56 116.78 ?
  C5_1a C1_1a C6_1a . . . 32.0(5) 32.0(5) 32.0(5) ?
  C5_1a C1_1a H1c6_1a . . . 55.43 55.38 55.47 ?
  C6_1a C1_1a H1c6_1a . . . 23.42 23.38 23.49 ?
  S1a_1 C2_1a O3a_1 . . . 94.4(5) 93.5(5) 95.4(5) ?
  S1a_1 C2_1a N1a_1 . . . 37.9(5) 37.3(5) 38.8(5) ?
  S1a_1 C2_1a C7a_1 . . . 69.8(9) 69.0(9) 70.9(9) ?
  S1a_1 C2_1a C1_1a . . . 41.6(5) 39.1(5) 42.5(5) ?
  S1a_1 C2_1a C3_1a . . . 162.1(8) 159.7(8) 162.9(8) ?
  S1a_1 C2_1a C4_1a . . . 130.6(5) 128.3(5) 131.4(5) ?
  S1a_1 C2_1a C6_1a . . . 70.0(4) 67.7(4) 70.9(4) ?
  S1a_1 C2_1a H1c3_1a . . . 174.1 173.12 176.62 ?
  O3a_1 C2_1a N1a_1 . . . 56.5(6) 56.2(6) 56.7(6) ?
  O3a_1 C2_1a C7a_1 . . . 24.6(9) 23.5(9) 25.2(9) ?
  O3a_1 C2_1a C1_1a . . . 135.9(9) 133.3(9) 137.9(9) ?
  O3a_1 C2_1a C3_1a . . . 103.5(8) 101.6(8) 106.0(8) ?
  O3a_1 C2_1a C4_1a . . . 135.0(7) 133.1(7) 137.4(7) ?
  O3a_1 C2_1a C6_1a . . . 164.3(7) 161.9(7) 166.2(7) ?
  O3a_1 C2_1a H1c3_1a . . . 79.83 77.87 82.43 ?
  N1a_1 C2_1a C7a_1 . . . 31.9(9) 31.4(10) 33.1(9) ?
  N1a_1 C2_1a C1_1a . . . 79.5(8) 76.7(8) 81.3(8) ?
  N1a_1 C2_1a C3_1a . . . 160.0(9) 158.1(9) 162.7(9) ?
  N1a_1 C2_1a C4_1a . . . 168.5(8) 165.9(8) 170.1(8) ?
  N1a_1 C2_1a C6_1a . . . 107.9(7) 105.3(7) 109.7(7) ?
  N1a_1 C2_1a H1c3_1a . . . 136.29 134.43 139.06 ?
  C7a_1 C2_1a C1_1a . . . 111.4(12) 108.1(12) 113.1(11) ?
  C7a_1 C2_1a C3_1a . . . 128.1(12) 126.3(11) 131.3(12) ?
  C7a_1 C2_1a C4_1a . . . 159.5(11) 157.8(10) 162.6(11) ?
  C7a_1 C2_1a C6_1a . . . 139.8(11) 136.7(11) 141.5(10) ?
  C7a_1 C2_1a H1c3_1a . . . 104.4 102.66 107.63 ?
  C1_1a C2_1a C3_1a . . . 120.5(10) 120.5(9) 120.6(10) ?
  C1_1a C2_1a C4_1a . . . 89.1(7) 89.0(7) 89.2(7) ?
  C1_1a C2_1a C6_1a . . . 28.5(5) 28.4(5) 28.6(5) ?
  C1_1a C2_1a H1c3_1a . . . 144.24 144.22 144.25 ?
  C3_1a C2_1a C4_1a . . . 31.5(5) 31.4(5) 31.5(5) ?
  C3_1a C2_1a C6_1a . . . 92.1(7) 92.0(7) 92.1(7) ?
  C3_1a C2_1a H1c3_1a . . . 23.69 23.62 23.74 ?
  C4_1a C2_1a C6_1a . . . 60.6(4) 60.5(4) 60.7(4) ?
  C4_1a C2_1a H1c3_1a . . . 55.17 54.98 55.28 ?
  C6_1a C2_1a H1c3_1a . . . 115.77 115.65 115.82 ?
  C7a_1 C3_1a C1_1a . . . 57.3(6) 55.0(6) 59.0(6) ?
  C7a_1 C3_1a C2_1a . . . 27.4(7) 25.2(7) 29.1(7) ?
  C7a_1 C3_1a C4_1a . . . 145.0(9) 142.9(9) 146.6(9) ?
  C7a_1 C3_1a C5_1a . . . 115.7(7) 113.5(7) 117.4(7) ?
  C7a_1 C3_1a H1c3_1a . . . 93.81 92.11 96.1 ?
  C7a_1 C3_1a H1c4_1a . . . 169.1 167.02 170.75 ?
  C1_1a C3_1a C2_1a . . . 29.9(5) 29.8(5) 29.9(5) ?
  C1_1a C3_1a C4_1a . . . 87.7(7) 87.6(7) 87.9(7) ?
  C1_1a C3_1a C5_1a . . . 58.4(4) 58.4(4) 58.5(4) ?
  C1_1a C3_1a H1c3_1a . . . 151.08 151.06 151.09 ?
  C1_1a C3_1a H1c4_1a . . . 111.85 111.73 112.07 ?
  C2_1a C3_1a C4_1a . . . 117.5(9) 117.5(9) 117.7(9) ?
  C2_1a C3_1a C5_1a . . . 88.3(7) 88.2(7) 88.3(7) ?
  C2_1a C3_1a H1c3_1a . . . 121.23 121.18 121.29 ?
  C2_1a C3_1a H1c4_1a . . . 141.7 141.64 141.84 ?
  C4_1a C3_1a C5_1a . . . 29.3(5) 29.2(5) 29.4(5) ?
  C4_1a C3_1a H1c3_1a . . . 121.23 121.03 121.34 ?
  C4_1a C3_1a H1c4_1a . . . 24.16 24.16 24.17 ?
  C5_1a C3_1a H1c3_1a . . . 150.5 150.39 150.55 ?
  C5_1a C3_1a H1c4_1a . . . 53.44 53.37 53.52 ?
  H1c3_1a C3_1a H1c4_1a . . . 97.07 96.87 97.18 ?
  C2_1a C4_1a C3_1a . . . 31.0(5) 31.0(5) 31.0(5) ?
  C2_1a C4_1a C5_1a . . . 90.2(6) 90.0(6) 90.3(6) ?
  C2_1a C4_1a C6_1a . . . 60.9(4) 60.7(4) 61.0(4) ?
  C2_1a C4_1a H1c3_1a . . . 54.45 54.41 54.5 ?
  C2_1a C4_1a H1c4_1a . . . 150.41 150.36 150.52 ?
  C2_1a C4_1a H1c5_1a . . . 114.59 114.5 114.66 ?
  C3_1a C4_1a C5_1a . . . 121.2(8) 121.0(8) 121.3(8) ?
  C3_1a C4_1a C6_1a . . . 91.9(7) 91.7(7) 92.0(7) ?
  C3_1a C4_1a H1c3_1a . . . 23.47 23.43 23.54 ?
  C3_1a C4_1a H1c4_1a . . . 119.43 119.38 119.55 ?
  C3_1a C4_1a H1c5_1a . . . 145.57 145.46 145.64 ?
  C5_1a C4_1a C6_1a . . . 29.3(5) 29.3(5) 29.3(5) ?
  C5_1a C4_1a H1c3_1a . . . 144.66 144.53 144.73 ?
  C5_1a C4_1a H1c4_1a . . . 119.38 119.32 119.45 ?
  C5_1a C4_1a H1c5_1a . . . 24.38 24.34 24.47 ?
  C6_1a C4_1a H1c3_1a . . . 115.36 115.21 115.43 ?
  C6_1a C4_1a H1c4_1a . . . 148.69 148.63 148.78 ?
  C6_1a C4_1a H1c5_1a . . . 53.69 53.64 53.8 ?
  H1c3_1a C4_1a H1c4_1a . . . 95.96 95.93 96.01 ?
  H1c3_1a C4_1a H1c5_1a . . . 169.04 169 169.07 ?
  H1c4_1a C4_1a H1c5_1a . . . 95 94.98 95.02 ?
  C1_1a C5_1a C3_1a . . . 60.3(4) 60.2(4) 60.4(4) ?
  C1_1a C5_1a C4_1a . . . 89.8(6) 89.7(6) 90.0(6) ?
  C1_1a C5_1a C6_1a . . . 31.7(5) 31.6(5) 31.8(5) ?
  C1_1a C5_1a H1c4_1a . . . 114.15 114.03 114.35 ?
  C1_1a C5_1a H1c5_1a . . . 150.96 150.95 150.98 ?
  C1_1a C5_1a H1c6_1a . . . 54.99 54.8 55.1 ?
  C3_1a C5_1a C4_1a . . . 29.5(5) 29.5(5) 29.6(5) ?
  C3_1a C5_1a C6_1a . . . 92.0(7) 91.9(7) 92.0(7) ?
  C3_1a C5_1a H1c4_1a . . . 53.85 53.79 53.98 ?
  C3_1a C5_1a H1c5_1a . . . 148.74 148.65 148.8 ?
  C3_1a C5_1a H1c6_1a . . . 115.29 115.17 115.34 ?
  C4_1a C5_1a C6_1a . . . 121.5(9) 121.5(9) 121.6(9) ?
  C4_1a C5_1a H1c4_1a . . . 24.32 24.3 24.34 ?
  C4_1a C5_1a H1c5_1a . . . 119.21 119.01 119.32 ?
  C4_1a C5_1a H1c6_1a . . . 144.82 144.81 144.84 ?
  C6_1a C5_1a H1c4_1a . . . 145.85 145.79 145.93 ?
  C6_1a C5_1a H1c5_1a . . . 119.26 119.2 119.4 ?
  C6_1a C5_1a H1c6_1a . . . 23.29 23.22 23.34 ?
  H1c4_1a C5_1a H1c5_1a . . . 94.89 94.67 95.01 ?
  H1c4_1a C5_1a H1c6_1a . . . 169.14 169.13 169.15 ?
  H1c5_1a C5_1a H1c6_1a . . . 95.97 95.86 96.18 ?
  C1_1a C6_1a C2_1a . . . 28.6(5) 28.6(5) 28.7(5) ?
  C1_1a C6_1a C4_1a . . . 87.1(7) 87.0(7) 87.4(7) ?
  C1_1a C6_1a C5_1a . . . 116.3(9) 116.2(9) 116.4(9) ?
  C1_1a C6_1a H1c5_1a . . . 140.58 140.57 140.62 ?
  C1_1a C6_1a H1c6_1a . . . 121.85 121.66 121.96 ?
  C2_1a C6_1a C4_1a . . . 58.5(4) 58.4(4) 58.6(4) ?
  C2_1a C6_1a C5_1a . . . 87.7(7) 87.6(7) 87.7(7) ?
  C2_1a C6_1a H1c5_1a . . . 111.95 111.9 111.99 ?
  C2_1a C6_1a H1c6_1a . . . 150.49 150.38 150.54 ?
  C4_1a C6_1a C5_1a . . . 29.2(5) 29.1(5) 29.2(5) ?
  C4_1a C6_1a H1c5_1a . . . 53.45 53.27 53.55 ?
  C4_1a C6_1a H1c6_1a . . . 151.01 150.99 151.02 ?
  C5_1a C6_1a H1c5_1a . . . 24.29 24.19 24.34 ?
  C5_1a C6_1a H1c6_1a . . . 121.85 121.8 121.91 ?
  H1c5_1a C6_1a H1c6_1a . . . 97.56 97.46 97.72 ?
  O1b'_2 H1c3_1a O2b''_2 . . . 1.36 1.36 1.36 ?
  O1b'_2 H1c3_1a C2_1a . . . 122.9 122.9 122.9 ?
  O1b'_2 H1c3_1a C3_1a . . . 144.31 144.31 144.31 ?
  O1b'_2 H1c3_1a C4_1a . . . 141.65 141.65 141.65 ?
  O1b'_2 H1c3_1a H1c4_1a . . . 126.63 126.63 126.63 ?
  O2b''_2 H1c3_1a C2_1a . . . 124.26 124.26 124.26 ?
  O2b''_2 H1c3_1a C3_1a . . . 145.44 145.44 145.44 ?
  O2b''_2 H1c3_1a C4_1a . . . 141.52 141.52 141.52 ?
  O2b''_2 H1c3_1a H1c4_1a . . . 125.92 125.92 125.92 ?
  C2_1a H1c3_1a C3_1a . . . 35.07 35.06 35.09 ?
  C2_1a H1c3_1a C4_1a . . . 70.37 70.31 70.52 ?
  C2_1a H1c3_1a H1c4_1a . . . 94.23 94.12 94.44 ?
  C3_1a H1c3_1a C4_1a . . . 35.3 35.23 35.43 ?
  C3_1a H1c3_1a H1c4_1a . . . 59.15 59.04 59.35 ?
  C4_1a H1c3_1a H1c4_1a . . . 23.85 23.81 23.92 ?
  C3_1a H1c4_1a C4_1a . . . 36.41 36.28 36.47 ?
  C3_1a H1c4_1a C5_1a . . . 72.71 72.49 72.84 ?
  C3_1a H1c4_1a H1c3_1a . . . 23.78 23.78 23.79 ?
  C3_1a H1c4_1a H1c5_1a . . . 97.06 96.87 97.18 ?
  C3_1a H1c4_1a H1c5_11 . . 2_6765 127 117.66 138.56 ?
  C3_1a H1c4_1a H1c5_21 . . 2_6865 144.33 131.93 151.58 ?
  C3_1a H1c4_1a H1c4_21 . . 2_6865 150.47 150.47 150.47 ?
  C4_1a H1c4_1a C5_1a . . . 36.31 36.21 36.37 ?
  C4_1a H1c4_1a H1c3_1a . . . 60.19 60.06 60.24 ?
  C4_1a H1c4_1a H1c5_1a . . . 60.66 60.58 60.71 ?
  C4_1a H1c4_1a H1c5_11 . . 2_6765 126.64 120.27 138.02 ?
  C4_1a H1c4_1a H1c5_21 . . 2_6865 126.33 110.28 153.05 ?
  C4_1a H1c4_1a H1c4_21 . . 2_6865 138.7 138.7 138.7 ?
  C5_1a H1c4_1a H1c3_1a . . . 96.5 96.27 96.61 ?
  C5_1a H1c4_1a H1c5_1a . . . 24.35 24.34 24.38 ?
  C5_1a H1c4_1a H1c5_11 . . 2_6765 111.02 107.79 116.62 ?
  C5_1a H1c4_1a H1c5_21 . . 2_6865 96.7 83.72 123.96 ?
  C5_1a H1c4_1a H1c4_21 . . 2_6865 109.86 109.86 109.86 ?
  H1c3_1a H1c4_1a H1c5_1a . . . 120.85 120.65 120.96 ?
  H1c3_1a H1c4_1a H1c5_11 . . 2_6765 118.24 109.73 126.27 ?
  H1c3_1a H1c4_1a H1c5_21 . . 2_6865 143.1 132.84 151.75 ?
  H1c3_1a H1c4_1a H1c4_21 . . 2_6865 139.5 139.5 139.5 ?
  H1c5_1a H1c4_1a H1c5_11 . . 2_6765 96.71 94.1 99.5 ?
  H1c5_1a H1c4_1a H1c5_21 . . 2_6865 76.04 66.18 101.53 ?
  H1c5_1a H1c4_1a H1c4_21 . . 2_6865 88.62 88.62 88.62 ?
  H1c5_11 H1c4_1a H1c5_21 2_6765 . 2_6865 85.38 74.58 101.65 ?
  H1c5_11 H1c4_1a H1c4_21 2_6765 . 2_6865 83 83 83 ?
  H1c5_21 H1c4_1a H1c4_21 2_6865 . 2_6865 28.45 28.45 28.45 ?
  O1a_1 H1c5_1a C4_1a 2_5765 . . 144.55 136.44 150.68 ?
  O1a_1 H1c5_1a C5_1a 2_5765 . . 122.69 117.39 136.26 ?
  O1a_1 H1c5_1a C6_1a 2_5765 . . 92.98 84.01 115.96 ?
  O1a_1 H1c5_1a H1c4_1a 2_5765 . . 147.9 124.36 162.03 ?
  O1a_1 H1c5_1a H1c6_1a 2_5765 . . 72.62 61.57 98.68 ?
  O1a_1 H1c5_1a H1c4_11 2_5765 . 2_6765 110.38 103.93 114.66 ?
  C4_1a H1c5_1a C5_1a . . . 36.41 36.34 36.52 ?
  C4_1a H1c5_1a C6_1a . . . 72.86 72.81 72.93 ?
  C4_1a H1c5_1a H1c4_1a . . . 24.35 24.3 24.43 ?
  C4_1a H1c5_1a H1c6_1a . . . 96.61 96.58 96.63 ?
  C4_1a H1c5_1a H1c4_11 . . 2_6765 98.77 96.53 100.88 ?
  C5_1a H1c5_1a C6_1a . . . 36.45 36.41 36.47 ?
  C5_1a H1c5_1a H1c4_1a . . . 60.76 60.65 60.95 ?
  C5_1a H1c5_1a H1c6_1a . . . 60.19 60.06 60.25 ?
  C5_1a H1c5_1a H1c4_11 . . 2_6765 120 116.06 124.45 ?
  C6_1a H1c5_1a H1c4_1a . . . 97.21 97.11 97.36 ?
  C6_1a H1c5_1a H1c6_1a . . . 23.74 23.65 23.79 ?
  C6_1a H1c5_1a H1c4_11 . . 2_6765 130.84 124.08 138.66 ?
  H1c4_1a H1c5_1a H1c6_1a . . . 120.95 120.9 121.01 ?
  H1c4_1a H1c5_1a H1c4_11 . . 2_6765 82.82 80.05 85.63 ?
  H1c6_1a H1c5_1a H1c4_11 . . 2_6765 127.97 121.35 135.47 ?
  C1_1a H1c6_1a C5_1a . . . 69.58 69.52 69.72 ?
  C1_1a H1c6_1a C6_1a . . . 34.73 34.66 34.85 ?
  C1_1a H1c6_1a H1c5_1a . . . 93.42 93.39 93.48 ?
  C1_1a H1c6_1a H1c4_2b . . 2_5765 100.16 94.99 103.29 ?
  C1_1a H1c6_1a H1c3_2c . . 2_5765 135.46 135.46 135.46 ?
  C1_1a H1c6_1a H1c3_2d . . 2_5765 126.94 126.94 126.94 ?
  C5_1a H1c6_1a C6_1a . . . 34.86 34.84 34.87 ?
  C5_1a H1c6_1a H1c5_1a . . . 23.84 23.76 23.88 ?
  C5_1a H1c6_1a H1c4_2b . . 2_5765 150.22 146.55 154.16 ?
  C5_1a H1c6_1a H1c3_2c . . 2_5765 131.18 131.18 131.18 ?
  C5_1a H1c6_1a H1c3_2d . . 2_5765 146.16 146.16 146.16 ?
  C6_1a H1c6_1a H1c5_1a . . . 58.69 58.63 58.75 ?
  C6_1a H1c6_1a H1c4_2b . . 2_5765 129.35 126.83 130.91 ?
  C6_1a H1c6_1a H1c3_2c . . 2_5765 146.67 146.67 146.67 ?
  C6_1a H1c6_1a H1c3_2d . . 2_5765 150.73 150.73 150.73 ?
  H1c5_1a H1c6_1a H1c4_2b . . 2_5765 148.52 142.17 157.15 ?
  H1c5_1a H1c6_1a H1c3_2c . . 2_5765 113.24 113.24 113.24 ?
  H1c5_1a H1c6_1a H1c3_2d . . 2_5765 128.73 128.73 128.73 ?
  H1c3_2c H1c6_1a H1c3_2d 2_5765 . 2_5765 15.56 15.56 15.56 ?
  S1b_1 C1_1b O1b_1 . . . 30.8(5) 29.7(6) 33.5(5) ?
  S1b_1 C1_1b O2b_1 . . . 31.3(5) 30.5(5) 31.9(5) ?
  S1b_1 C1_1b N1b_1 . . . 40.1(5) 37.1(5) 44.2(5) ?
  S1b_1 C1_1b C7b_1 . . . 70.3(7) 67.7(7) 75.2(7) ?
  S1b_1 C1_1b C2_1b . . . 106.4(8) 104.8(8) 108.0(8) ?
  S1b_1 C1_1b C3_1b . . . 135.7(6) 133.8(6) 137.0(6) ?
  S1b_1 C1_1b C5_1b . . . 162.3(7) 160.8(7) 163.5(7) ?
  S1b_1 C1_1b C6_1b . . . 130.4(9) 128.6(9) 132.0(9) ?
  S1b_1 C1_1b H1c6_1b . . . 107.05 105.16 108.59 ?
  O1b_1 C1_1b O2b_1 . . . 55.5(6) 54.4(6) 56.7(6) ?
  O1b_1 C1_1b N1b_1 . . . 59.6(6) 57.9(6) 62.5(7) ?
  O1b_1 C1_1b C7b_1 . . . 85.4(7) 82.8(7) 87.7(8) ?
  O1b_1 C1_1b C2_1b . . . 117.2(10) 114.8(10) 121.3(9) ?
  O1b_1 C1_1b C3_1b . . . 140.9(8) 136.8(7) 146.2(8) ?
  O1b_1 C1_1b C5_1b . . . 139.3(7) 137.1(8) 141.6(7) ?
  O1b_1 C1_1b C6_1b . . . 113.0(9) 111.4(8) 115.1(9) ?
  O1b_1 C1_1b H1c6_1b . . . 92.17 89.49 94.03 ?
  O2b_1 C1_1b N1b_1 . . . 58.7(6) 56.9(6) 59.6(6) ?
  O2b_1 C1_1b C7b_1 . . . 85.4(7) 82.7(7) 88.4(8) ?
  O2b_1 C1_1b C2_1b . . . 116.8(9) 113.9(9) 118.4(9) ?
  O2b_1 C1_1b C3_1b . . . 139.5(7) 134.8(7) 142.2(7) ?
  O2b_1 C1_1b C5_1b . . . 138.1(7) 135.9(8) 140.1(7) ?
  O2b_1 C1_1b C6_1b . . . 112.7(9) 112.2(9) 112.9(10) ?
  O2b_1 C1_1b H1c6_1b . . . 92.39 91.49 93.75 ?
  N1b_1 C1_1b C7b_1 . . . 30.5(7) 29.1(7) 31.4(7) ?
  N1b_1 C1_1b C2_1b . . . 66.6(8) 64.3(7) 68.3(8) ?
  N1b_1 C1_1b C3_1b . . . 95.9(6) 93.4(6) 97.6(7) ?
  N1b_1 C1_1b C5_1b . . . 157.2(7) 154.9(7) 158.8(7) ?
  N1b_1 C1_1b C6_1b . . . 170.3(9) 168.9(10) 172.2(9) ?
  N1b_1 C1_1b H1c6_1b . . . 146.95 145.29 148.94 ?
  C7b_1 C1_1b C2_1b . . . 36.1(8) 33.0(8) 38.1(8) ?
  C7b_1 C1_1b C3_1b . . . 65.5(7) 62.1(7) 67.6(7) ?
  C7b_1 C1_1b C5_1b . . . 126.8(8) 123.7(8) 128.9(8) ?
  C7b_1 C1_1b C6_1b . . . 159.0(10) 156.2(10) 160.8(10) ?
  C7b_1 C1_1b H1c6_1b . . . 176.66 175.31 179.42 ?
  C2_1b C1_1b C3_1b . . . 29.4(6) 29.1(6) 29.6(6) ?
  C2_1b C1_1b C5_1b . . . 90.8(7) 90.5(7) 91.0(7) ?
  C2_1b C1_1b C6_1b . . . 123.0(10) 122.8(10) 123.2(10) ?
  C2_1b C1_1b H1c6_1b . . . 146.47 146.33 146.74 ?
  C3_1b C1_1b C5_1b . . . 61.4(4) 61.2(4) 61.6(4) ?
  C3_1b C1_1b C6_1b . . . 93.6(7) 93.3(7) 94.1(7) ?
  C3_1b C1_1b H1c6_1b . . . 117.08 116.75 117.6 ?
  C5_1b C1_1b C6_1b . . . 32.2(6) 32.0(6) 32.5(6) ?
  C5_1b C1_1b H1c6_1b . . . 55.7 55.42 55.99 ?
  C6_1b C1_1b H1c6_1b . . . 23.47 23.39 23.59 ?
  S1b_1 C2_1b O3b_1 . . . 95.4(6) 92.3(6) 98.2(6) ?
  S1b_1 C2_1b N1b_1 . . . 39.2(5) 36.0(5) 42.9(5) ?
  S1b_1 C2_1b C7b_1 . . . 69.2(9) 65.9(9) 73.3(11) ?
  S1b_1 C2_1b C1_1b . . . 41.7(6) 39.5(6) 43.8(6) ?
  S1b_1 C2_1b C3_1b . . . 162.2(9) 160.4(8) 164.0(9) ?
  S1b_1 C2_1b C4_1b . . . 130.8(5) 128.6(5) 132.9(6) ?
  S1b_1 C2_1b C6_1b . . . 70.0(4) 67.5(4) 72.0(4) ?
  S1b_1 C2_1b H1c3_1b . . . 173.3 170.48 175.18 ?
  O3b_1 C2_1b N1b_1 . . . 56.3(7) 55.4(7) 57.6(6) ?
  O3b_1 C2_1b C7b_1 . . . 26.3(9) 23.8(9) 28.6(9) ?
  O3b_1 C2_1b C1_1b . . . 137.0(9) 135.8(9) 138.4(9) ?
  O3b_1 C2_1b C3_1b . . . 102.1(8) 101.0(8) 103.1(9) ?
  O3b_1 C2_1b C4_1b . . . 133.7(7) 132.6(7) 134.7(7) ?
  O3b_1 C2_1b C6_1b . . . 165.1(7) 164.0(7) 166.8(7) ?
  O3b_1 C2_1b H1c3_1b . . . 78.48 77.31 79.58 ?
  N1b_1 C2_1b C7b_1 . . . 30.3(10) 28.0(9) 33.0(9) ?
  N1b_1 C2_1b C1_1b . . . 80.7(8) 79.3(8) 82.0(8) ?
  N1b_1 C2_1b C3_1b . . . 158.4(9) 156.7(9) 159.6(10) ?
  N1b_1 C2_1b C4_1b . . . 169.6(8) 168.8(8) 170.8(7) ?
  N1b_1 C2_1b C6_1b . . . 109.0(7) 107.7(7) 110.1(7) ?
  N1b_1 C2_1b H1c3_1b . . . 134.78 133.16 136.01 ?
  C7b_1 C2_1b C1_1b . . . 110.9(12) 108.6(12) 112.6(13) ?
  C7b_1 C2_1b C3_1b . . . 128.2(12) 126.3(13) 130.7(12) ?
  C7b_1 C2_1b C4_1b . . . 159.7(11) 158.1(12) 162.0(11) ?
  C7b_1 C2_1b C6_1b . . . 139.1(11) 137.0(11) 140.7(11) ?
  C7b_1 C2_1b H1c3_1b . . . 104.59 102.6 107.07 ?
  C1_1b C2_1b C3_1b . . . 120.8(10) 120.5(10) 121.1(10) ?
  C1_1b C2_1b C4_1b . . . 89.2(7) 89.0(7) 89.5(7) ?
  C1_1b C2_1b C6_1b . . . 28.3(6) 28.1(6) 28.5(6) ?
  C1_1b C2_1b H1c3_1b . . . 144.48 144.26 144.76 ?
  C3_1b C2_1b C4_1b . . . 31.6(6) 31.5(6) 31.9(5) ?
  C3_1b C2_1b C6_1b . . . 92.5(7) 92.1(7) 93.0(7) ?
  C3_1b C2_1b H1c3_1b . . . 23.66 23.55 23.73 ?
  C4_1b C2_1b C6_1b . . . 60.9(4) 60.6(4) 61.1(4) ?
  C4_1b C2_1b H1c3_1b . . . 55.3 55.16 55.56 ?
  C6_1b C2_1b H1c3_1b . . . 116.16 115.81 116.68 ?
  C7b_1 C3_1b C1_1b . . . 56.9(6) 56.1(6) 59.0(6) ?
  C7b_1 C3_1b C2_1b . . . 27.2(7) 26.3(7) 29.4(7) ?
  C7b_1 C3_1b C4_1b . . . 144.2(9) 143.2(9) 146.4(9) ?
  C7b_1 C3_1b C5_1b . . . 114.9(7) 113.9(7) 117.0(7) ?
  C7b_1 C3_1b H1c3_1b . . . 94.4 92.38 95.2 ?
  C7b_1 C3_1b H1c4_1b . . . 168.45 167.63 170.77 ?
  C1_1b C3_1b C2_1b . . . 29.8(6) 29.6(6) 29.9(6) ?
  C1_1b C3_1b C4_1b . . . 87.4(7) 86.9(7) 87.7(7) ?
  C1_1b C3_1b C5_1b . . . 58.1(4) 57.6(4) 58.4(4) ?
  C1_1b C3_1b H1c3_1b . . . 151.29 151.1 151.54 ?
  C1_1b C3_1b H1c4_1b . . . 111.71 111.4 111.86 ?
  C2_1b C3_1b C4_1b . . . 117.2(9) 116.6(9) 117.5(9) ?
  C2_1b C3_1b C5_1b . . . 87.8(7) 87.3(7) 88.2(7) ?
  C2_1b C3_1b H1c3_1b . . . 121.5 121.22 121.78 ?
  C2_1b C3_1b H1c4_1b . . . 141.49 141.16 141.68 ?
  C4_1b C3_1b C5_1b . . . 29.3(5) 29.2(5) 29.5(5) ?
  C4_1b C3_1b H1c3_1b . . . 121.34 121.18 121.58 ?
  C4_1b C3_1b H1c4_1b . . . 24.33 24.18 24.52 ?
  C5_1b C3_1b H1c3_1b . . . 150.66 150.52 150.9 ?
  C5_1b C3_1b H1c4_1b . . . 53.65 53.4 53.9 ?
  H1c3_1b C3_1b H1c4_1b . . . 97.01 96.74 97.16 ?
  C2_1b C4_1b C3_1b . . . 31.2(6) 31.0(6) 31.5(6) ?
  C2_1b C4_1b C5_1b . . . 90.1(7) 89.8(7) 90.3(7) ?
  C2_1b C4_1b C6_1b . . . 61.0(4) 60.8(4) 61.2(4) ?
  C2_1b C4_1b H1c3_1b . . . 54.73 54.45 55.02 ?
  C2_1b C4_1b H1c4_1b . . . 150.25 150.01 150.39 ?
  C2_1b C4_1b H1c5_1b . . . 114.34 114.06 114.62 ?
  C3_1b C4_1b C5_1b . . . 121.3(9) 121.1(9) 121.5(9) ?
  C3_1b C4_1b C6_1b . . . 92.2(7) 91.9(7) 92.7(7) ?
  C3_1b C4_1b H1c3_1b . . . 23.53 23.44 23.65 ?
  C3_1b C4_1b H1c4_1b . . . 119.05 118.55 119.39 ?
  C3_1b C4_1b H1c5_1b . . . 145.54 145.39 145.63 ?
  C5_1b C4_1b C6_1b . . . 29.1(5) 28.8(5) 29.3(5) ?
  C5_1b C4_1b H1c3_1b . . . 144.83 144.68 145.09 ?
  C5_1b C4_1b H1c4_1b . . . 119.65 119.36 119.92 ?
  C5_1b C4_1b H1c5_1b . . . 24.24 24.02 24.37 ?
  C6_1b C4_1b H1c3_1b . . . 115.73 115.39 116.25 ?
  C6_1b C4_1b H1c4_1b . . . 148.74 148.64 148.89 ?
  C6_1b C4_1b H1c5_1b . . . 53.34 52.87 53.66 ?
  H1c3_1b C4_1b H1c4_1b . . . 95.52 94.99 95.92 ?
  H1c3_1b C4_1b H1c5_1b . . . 169.06 169.03 169.11 ?
  H1c4_1b C4_1b H1c5_1b . . . 95.41 95.03 95.89 ?
  C1_1b C5_1b C3_1b . . . 60.6(4) 60.3(4) 60.8(4) ?
  C1_1b C5_1b C4_1b . . . 89.9(7) 89.7(7) 90.2(7) ?
  C1_1b C5_1b C6_1b . . . 31.9(6) 31.7(6) 32.1(6) ?
  C1_1b C5_1b H1c4_1b . . . 114.08 113.88 114.27 ?
  C1_1b C5_1b H1c5_1b . . . 150.75 150.49 150.94 ?
  C1_1b C5_1b H1c6_1b . . . 55.12 54.98 55.38 ?
  C3_1b C5_1b C4_1b . . . 29.4(5) 29.1(5) 29.5(5) ?
  C3_1b C5_1b C6_1b . . . 92.4(7) 92.0(7) 92.9(7) ?
  C3_1b C5_1b H1c4_1b . . . 53.52 53.06 53.82 ?
  C3_1b C5_1b H1c5_1b . . . 148.68 148.53 148.79 ?
  C3_1b C5_1b H1c6_1b . . . 115.68 115.32 116.21 ?
  C4_1b C5_1b C6_1b . . . 121.8(9) 121.5(9) 122.1(9) ?
  C4_1b C5_1b H1c4_1b . . . 24.14 23.92 24.3 ?
  C4_1b C5_1b H1c5_1b . . . 119.3 119.14 119.54 ?
  C4_1b C5_1b H1c6_1b . . . 145.06 144.85 145.35 ?
  C6_1b C5_1b H1c4_1b . . . 145.94 145.81 146.1 ?
  C6_1b C5_1b H1c5_1b . . . 118.89 118.38 119.23 ?
  C6_1b C5_1b H1c6_1b . . . 23.26 23.15 23.33 ?
  H1c4_1b C5_1b H1c5_1b . . . 95.17 94.92 95.62 ?
  H1c4_1b C5_1b H1c6_1b . . . 169.2 169.13 169.26 ?
  H1c5_1b C5_1b H1c6_1b . . . 95.63 95.12 95.93 ?
  C1_1b C6_1b C2_1b . . . 28.7(6) 28.6(6) 28.8(6) ?
  C1_1b C6_1b C4_1b . . . 86.8(7) 86.3(7) 87.1(7) ?
  C1_1b C6_1b C5_1b . . . 115.9(9) 115.4(9) 116.3(9) ?
  C1_1b C6_1b H1c5_1b . . . 140.31 139.96 140.56 ?
  C1_1b C6_1b H1c6_1b . . . 121.97 121.82 122.22 ?
  C2_1b C6_1b C4_1b . . . 58.1(4) 57.6(4) 58.5(4) ?
  C2_1b C6_1b C5_1b . . . 87.2(7) 86.7(7) 87.6(7) ?
  C2_1b C6_1b H1c5_1b . . . 111.62 111.29 111.95 ?
  C2_1b C6_1b H1c6_1b . . . 150.65 150.5 150.89 ?
  C4_1b C6_1b C5_1b . . . 29.1(5) 29.0(5) 29.2(5) ?
  C4_1b C6_1b H1c5_1b . . . 53.49 53.31 53.65 ?
  C4_1b C6_1b H1c6_1b . . . 151.22 151.03 151.47 ?
  C5_1b C6_1b H1c5_1b . . . 24.39 24.3 24.58 ?
  C5_1b C6_1b H1c6_1b . . . 122.12 121.84 122.4 ?
  H1c5_1b C6_1b H1c6_1b . . . 97.73 97.5 98.02 ?
  C2_1b H1c3_1b C3_1b . . . 34.84 34.56 35.05 ?
  C2_1b H1c3_1b C4_1b . . . 69.97 69.42 70.33 ?
  C2_1b H1c3_1b H1c4_1b . . . 93.88 93.36 94.19 ?
  C2_1b H1c3_1b H1c6_2a . . 2_5755 136.6 129.98 142.17 ?
  C3_1b H1c3_1b C4_1b . . . 35.13 34.87 35.28 ?
  C3_1b H1c3_1b H1c4_1b . . . 59.05 58.8 59.2 ?
  C3_1b H1c3_1b H1c6_2a . . 2_5755 108.44 99.9 113.5 ?
  C4_1b H1c3_1b H1c4_1b . . . 23.91 23.82 24.03 ?
  C4_1b H1c3_1b H1c6_2a . . 2_5755 77.77 68.64 83.94 ?
  H1c4_1b H1c3_1b H1c6_2a . . 2_5755 57.43 48.62 65.63 ?
  O2a_2 H1c4_1b C3_1b 2_5755 . . 167.68 160.24 174.86 ?
  O2a_2 H1c4_1b C4_1b 2_5755 . . 144.15 128.14 160.37 ?
  O2a_2 H1c4_1b C5_1b 2_5755 . . 108.48 92.42 125.13 ?
  O2a_2 H1c4_1b H1c3_1b 2_5755 . . 153.13 136.85 167 ?
  O2a_2 H1c4_1b H1c5_1b 2_5755 . . 84.5 68.39 101.38 ?
  O2a_2 H1c4_1b H1c6_2a 2_5755 . 2_5755 80.82 74.15 93.55 ?
  C3_1b H1c4_1b C4_1b . . . 36.61 36.43 36.93 ?
  C3_1b H1c4_1b C5_1b . . . 72.83 72.66 73.1 ?
  C3_1b H1c4_1b H1c3_1b . . . 23.95 23.8 24.14 ?
  C3_1b H1c4_1b H1c5_1b . . . 97 96.74 97.16 ?
  C3_1b H1c4_1b H1c6_2a . . 2_5755 94.18 83.14 109.06 ?
  C4_1b H1c4_1b C5_1b . . . 36.22 36.04 36.35 ?
  C4_1b H1c4_1b H1c3_1b . . . 60.56 60.23 61.07 ?
  C4_1b H1c4_1b H1c5_1b . . . 60.39 60.12 60.67 ?
  C4_1b H1c4_1b H1c6_2a . . 2_5755 123.42 115.07 133.68 ?
  C5_1b H1c4_1b H1c3_1b . . . 96.78 96.53 97.24 ?
  C5_1b H1c4_1b H1c5_1b . . . 24.17 23.95 24.33 ?
  C5_1b H1c4_1b H1c6_2a . . 2_5755 143.73 136.4 152.19 ?
  H1c3_1b H1c4_1b H1c5_1b . . . 120.95 120.8 121.19 ?
  H1c3_1b H1c4_1b H1c6_2a . . 2_5755 74.24 61.76 90.41 ?
  H1c5_1b H1c4_1b H1c6_2a . . 2_5755 144.03 132.31 153.9 ?
  C4_1b H1c5_1b C5_1b . . . 36.46 36.36 36.62 ?
  C4_1b H1c5_1b C6_1b . . . 73.17 72.85 73.49 ?
  C4_1b H1c5_1b H1c4_1b . . . 24.21 23.99 24.33 ?
  C4_1b H1c5_1b H1c6_1b . . . 97.02 96.64 97.51 ?
  C4_1b H1c5_1b H1c5_11 . . 2_5755 127.33 113.85 144.88 ?
  C4_1b H1c5_1b H1c5_11 . . 2_5755 123.17 123.17 123.17 ?
  C4_1b H1c5_1b H1c5_11 . . 2_5755 113.55 113.55 113.55 ?
  C5_1b H1c5_1b C6_1b . . . 36.72 36.48 37.05 ?
  C5_1b H1c5_1b H1c4_1b . . . 60.66 60.43 60.82 ?
  C5_1b H1c5_1b H1c6_1b . . . 60.56 60.23 61.07 ?
  C5_1b H1c5_1b H1c5_11 . . 2_5755 109.95 96.36 123.19 ?
  C5_1b H1c5_1b H1c5_11 . . 2_5755 105.76 105.76 105.76 ?
  C5_1b H1c5_1b H1c5_11 . . 2_5755 112.52 112.52 112.52 ?
  C6_1b H1c5_1b H1c4_1b . . . 97.38 97.14 97.67 ?
  C6_1b H1c5_1b H1c6_1b . . . 23.85 23.75 24.03 ?
  C6_1b H1c5_1b H1c5_11 . . 2_5755 86.77 76.88 93.1 ?
  C6_1b H1c5_1b H1c5_11 . . 2_5755 83.65 83.65 83.65 ?
  C6_1b H1c5_1b H1c5_11 . . 2_5755 102.5 102.5 102.5 ?
  H1c4_1b H1c5_1b H1c6_1b . . . 121.22 120.94 121.5 ?
  H1c4_1b H1c5_1b H1c5_11 . . 2_5755 130.48 121.34 145.55 ?
  H1c4_1b H1c5_1b H1c5_11 . . 2_5755 128.16 128.16 128.16 ?
  H1c4_1b H1c5_1b H1c5_11 . . 2_5755 108.91 108.91 108.91 ?
  H1c6_1b H1c5_1b H1c5_11 . . 2_5755 72.02 66.01 77 ?
  H1c6_1b H1c5_1b H1c5_11 . . 2_5755 69.8 69.8 69.8 ?
  H1c6_1b H1c5_1b H1c5_11 . . 2_5755 93.26 93.26 93.26 ?
  H1c5_11 H1c5_1b H1c5_11 2_5755 . 2_5755 24.99 24.99 24.99 ?
  C1_1b H1c6_1b C5_1b . . . 69.18 68.63 69.54 ?
  C1_1b H1c6_1b C6_1b . . . 34.56 34.29 34.71 ?
  C1_1b H1c6_1b H1c5_1b . . . 92.98 92.44 93.38 ?
  C1_1b H1c6_1b O1a_21 . . 1_4455 132.86 119.18 142.66 ?
  C5_1b H1c6_1b C6_1b . . . 34.62 34.34 34.84 ?
  C5_1b H1c6_1b H1c5_1b . . . 23.8 23.69 23.87 ?
  C5_1b H1c6_1b O1a_21 . . 1_4455 150.01 130.07 170.85 ?
  C6_1b H1c6_1b H1c5_1b . . . 58.42 58.15 58.71 ?
  C6_1b H1c6_1b O1a_21 . . 1_4455 159.66 143.68 174.3 ?
  H1c5_1b H1c6_1b O1a_21 . . 1_4455 128.31 113.13 147.31 ?
  S1a_2 C1_2a O1a_2 . . . 31.3(5) 30.6(5) 32.0(5) ?
  S1a_2 C1_2a O2a_2 . . . 30.3(5) 30.0(5) 30.9(5) ?
  S1a_2 C1_2a N1a_2 . . . 39.1(5) 37.4(5) 40.4(5) ?
  S1a_2 C1_2a C7a_2 . . . 71.6(6) 70.5(6) 72.8(6) ?
  S1a_2 C1_2a C2_2a . . . 106.7(8) 105.5(8) 108.0(9) ?
  S1a_2 C1_2a C3_2a . . . 136.8(7) 135.6(7) 138.1(7) ?
  S1a_2 C1_2a C5_2a . . . 162.0(7) 160.5(7) 163.2(8) ?
  S1a_2 C1_2a C6_2a . . . 130.4(8) 129.1(8) 131.7(9) ?
  S1a_2 C1_2a H1c6_2a . . . 106.99 105.69 108.19 ?
  O1a_2 C1_2a O2a_2 . . . 54.8(5) 54.2(5) 55.6(5) ?
  O1a_2 C1_2a N1a_2 . . . 58.4(6) 57.5(6) 59.9(6) ?
  O1a_2 C1_2a C7a_2 . . . 87.2(7) 85.6(7) 88.8(7) ?
  O1a_2 C1_2a C2_2a . . . 118.0(9) 117.2(9) 120.2(9) ?
  O1a_2 C1_2a C3_2a . . . 141.6(7) 140.4(7) 144.1(8) ?
  O1a_2 C1_2a C5_2a . . . 137.8(8) 137.1(7) 138.3(7) ?
  O1a_2 C1_2a C6_2a . . . 112.1(8) 110.6(8) 112.9(8) ?
  O1a_2 C1_2a H1c6_2a . . . 91.5 89.72 92.31 ?
  O2a_2 C1_2a N1a_2 . . . 58.3(6) 57.6(6) 59.1(6) ?
  O2a_2 C1_2a C7a_2 . . . 86.1(7) 84.9(7) 88.2(7) ?
  O2a_2 C1_2a C2_2a . . . 117.0(9) 115.8(9) 117.9(9) ?
  O2a_2 C1_2a C3_2a . . . 140.9(8) 140.2(8) 141.6(8) ?
  O2a_2 C1_2a C5_2a . . . 139.0(7) 137.2(7) 141.1(7) ?
  O2a_2 C1_2a C6_2a . . . 113.4(9) 111.8(9) 115.2(8) ?
  O2a_2 C1_2a H1c6_2a . . . 92.7 91.4 94.24 ?
  N1a_2 C1_2a C7a_2 . . . 32.5(6) 30.7(6) 35.4(6) ?
  N1a_2 C1_2a C2_2a . . . 67.6(7) 66.9(7) 68.1(7) ?
  N1a_2 C1_2a C3_2a . . . 97.7(6) 96.9(6) 98.3(6) ?
  N1a_2 C1_2a C5_2a . . . 158.8(7) 157.9(7) 159.6(7) ?
  N1a_2 C1_2a C6_2a . . . 169.5(8) 168.9(8) 170.2(8) ?
  N1a_2 C1_2a H1c6_2a . . . 146.07 145.56 146.79 ?
  C7a_2 C1_2a C2_2a . . . 35.1(7) 32.8(7) 36.7(7) ?
  C7a_2 C1_2a C3_2a . . . 65.2(6) 62.9(6) 66.8(6) ?
  C7a_2 C1_2a C5_2a . . . 126.3(7) 124.0(6) 127.9(7) ?
  C7a_2 C1_2a C6_2a . . . 157.9(8) 155.5(8) 159.4(8) ?
  C7a_2 C1_2a H1c6_2a . . . 177.7 176.88 178.53 ?
  C2_2a C1_2a C3_2a . . . 30.1(6) 30.1(6) 30.2(6) ?
  C2_2a C1_2a C5_2a . . . 91.3(7) 91.1(7) 91.5(7) ?
  C2_2a C1_2a C6_2a . . . 122.8(9) 122.8(8) 123.0(9) ?
  C2_2a C1_2a H1c6_2a . . . 146.29 146.26 146.33 ?
  C3_2a C1_2a C5_2a . . . 61.2(4) 61.1(4) 61.3(4) ?
  C3_2a C1_2a C6_2a . . . 92.7(6) 92.7(6) 92.8(6) ?
  C3_2a C1_2a H1c6_2a . . . 116.17 116.14 116.23 ?
  C5_2a C1_2a C6_2a . . . 31.6(5) 31.5(5) 31.6(5) ?
  C5_2a C1_2a H1c6_2a . . . 55.02 54.84 55.14 ?
  C6_2a C1_2a H1c6_2a . . . 23.46 23.37 23.52 ?
  S1a_2 C2_2a O3a_2 . . . 94.8(5) 94.5(5) 95.3(5) ?
  S1a_2 C2_2a N1a_2 . . . 38.2(5) 37.6(5) 38.9(5) ?
  S1a_2 C2_2a C7a_2 . . . 70.7(9) 68.8(9) 74.6(10) ?
  S1a_2 C2_2a C1_2a . . . 41.9(5) 41.2(5) 42.8(5) ?
  S1a_2 C2_2a C3_2a . . . 162.0(8) 161.1(8) 163.0(8) ?
  S1a_2 C2_2a C4_2a . . . 131.2(5) 130.2(5) 132.2(5) ?
  S1a_2 C2_2a C6_2a . . . 70.7(4) 69.9(4) 71.5(4) ?
  S1a_2 C2_2a H1c3_2a . . . 174.2 173.19 174.96 ?
  O3a_2 C2_2a N1a_2 . . . 56.6(6) 56.0(6) 57.5(6) ?
  O3a_2 C2_2a C7a_2 . . . 24.2(9) 20.8(9) 26.1(9) ?
  O3a_2 C2_2a C1_2a . . . 136.7(9) 135.9(9) 137.5(9) ?
  O3a_2 C2_2a C3_2a . . . 103.1(8) 102.3(8) 104.1(8) ?
  O3a_2 C2_2a C4_2a . . . 134.0(7) 133.2(7) 135.0(7) ?
  O3a_2 C2_2a C6_2a . . . 165.5(7) 164.5(7) 166.2(7) ?
  O3a_2 C2_2a H1c3_2a . . . 79.38 78.64 80.31 ?
  N1a_2 C2_2a C7a_2 . . . 32.5(10) 30.0(10) 36.8(10) ?
  N1a_2 C2_2a C1_2a . . . 80.1(8) 79.8(8) 80.4(8) ?
  N1a_2 C2_2a C3_2a . . . 159.7(9) 159.2(9) 160.3(9) ?
  N1a_2 C2_2a C4_2a . . . 169.3(8) 168.8(8) 169.6(8) ?
  N1a_2 C2_2a C6_2a . . . 108.9(7) 108.5(7) 109.2(7) ?
  N1a_2 C2_2a H1c3_2a . . . 135.98 135.58 136.47 ?
  C7a_2 C2_2a C1_2a . . . 112.6(12) 110.2(12) 116.7(12) ?
  C7a_2 C2_2a C3_2a . . . 127.2(12) 123.0(12) 129.6(12) ?
  C7a_2 C2_2a C4_2a . . . 158.0(11) 153.9(11) 160.4(11) ?
  C7a_2 C2_2a C6_2a . . . 141.3(11) 139.0(11) 145.5(11) ?
  C7a_2 C2_2a H1c3_2a . . . 103.51 99.35 105.9 ?
  C1_2a C2_2a C3_2a . . . 120.1(10) 120.0(10) 120.3(10) ?
  C1_2a C2_2a C4_2a . . . 89.3(7) 89.0(7) 89.4(7) ?
  C1_2a C2_2a C6_2a . . . 28.8(5) 28.7(5) 28.8(5) ?
  C1_2a C2_2a H1c3_2a . . . 143.87 143.76 143.95 ?
  C3_2a C2_2a C4_2a . . . 30.9(5) 30.9(5) 30.9(5) ?
  C3_2a C2_2a C6_2a . . . 91.4(7) 91.2(7) 91.5(7) ?
  C3_2a C2_2a H1c3_2a . . . 23.72 23.67 23.81 ?
  C4_2a C2_2a C6_2a . . . 60.5(4) 60.3(4) 60.6(4) ?
  C4_2a C2_2a H1c3_2a . . . 54.6 54.54 54.72 ?
  C6_2a C2_2a H1c3_2a . . . 115.11 115.04 115.19 ?
  C7a_2 C3_2a C1_2a . . . 57.0(6) 56.0(6) 59.0(6) ?
  C7a_2 C3_2a C2_2a . . . 27.3(7) 26.3(7) 29.3(7) ?
  C7a_2 C3_2a C4_2a . . . 145.6(9) 144.6(9) 147.6(9) ?
  C7a_2 C3_2a C5_2a . . . 115.9(7) 114.9(7) 118.0(7) ?
  C7a_2 C3_2a H1c3_2a . . . 93.55 91.55 94.59 ?
  C7a_2 C3_2a H1c4_2a . . . 169.65 168.7 171.68 ?
  C1_2a C3_2a C2_2a . . . 29.7(5) 29.7(5) 29.8(5) ?
  C1_2a C3_2a C4_2a . . . 88.6(7) 88.6(7) 88.7(7) ?
  C1_2a C3_2a C5_2a . . . 59.0(4) 58.9(4) 59.0(4) ?
  C1_2a C3_2a H1c3_2a . . . 150.54 150.46 150.6 ?
  C1_2a C3_2a H1c4_2a . . . 112.73 112.59 112.78 ?
  C2_2a C3_2a C4_2a . . . 118.4(9) 118.3(9) 118.4(9) ?
  C2_2a C3_2a C5_2a . . . 88.7(7) 88.6(7) 88.9(7) ?
  C2_2a C3_2a H1c3_2a . . . 120.8 120.61 120.93 ?
  C2_2a C3_2a H1c4_2a . . . 142.46 142.44 142.49 ?
  C4_2a C3_2a C5_2a . . . 29.7(5) 29.6(5) 29.7(5) ?
  C4_2a C3_2a H1c3_2a . . . 120.82 120.76 120.96 ?
  C4_2a C3_2a H1c4_2a . . . 24.08 24.01 24.14 ?
  C5_2a C3_2a H1c3_2a . . . 150.5 150.47 150.53 ?
  C5_2a C3_2a H1c4_2a . . . 53.77 53.58 53.88 ?
  H1c3_2a C3_2a H1c4_2a . . . 96.73 96.62 96.95 ?
  C2_2a C4_2a C3_2a . . . 30.7(5) 30.7(5) 30.8(5) ?
  C2_2a C4_2a C5_2a . . . 89.9(6) 89.8(6) 90.1(6) ?
  C2_2a C4_2a C6_2a . . . 60.4(4) 60.4(4) 60.6(4) ?
  C2_2a C4_2a H1c3_2a . . . 54.39 54.22 54.51 ?
  C2_2a C4_2a H1c4_2a . . . 150.41 150.38 150.43 ?
  C2_2a C4_2a H1c5_2a . . . 114.04 113.9 114.25 ?
  C3_2a C4_2a C5_2a . . . 120.6(8) 120.6(8) 120.8(8) ?
  C3_2a C4_2a C6_2a . . . 91.2(7) 91.1(7) 91.2(7) ?
  C3_2a C4_2a H1c3_2a . . . 23.65 23.56 23.7 ?
  C3_2a C4_2a H1c4_2a . . . 119.66 119.59 119.72 ?
  C3_2a C4_2a H1c5_2a . . . 144.78 144.71 144.91 ?
  C5_2a C4_2a C6_2a . . . 29.5(5) 29.4(5) 29.6(5) ?
  C5_2a C4_2a H1c3_2a . . . 144.3 144.27 144.35 ?
  C5_2a C4_2a H1c4_2a . . . 119.69 119.49 119.82 ?
  C5_2a C4_2a H1c5_2a . . . 24.13 24.12 24.15 ?
  C6_2a C4_2a H1c3_2a . . . 114.82 114.79 114.88 ?
  C6_2a C4_2a H1c4_2a . . . 149.16 149.05 149.23 ?
  C6_2a C4_2a H1c5_2a . . . 53.61 53.54 53.68 ?
  H1c3_2a C4_2a H1c4_2a . . . 96.01 95.89 96.16 ?
  H1c3_2a C4_2a H1c5_2a . . . 168.43 168.42 168.46 ?
  H1c4_2a C4_2a H1c5_2a . . . 95.56 95.37 95.69 ?
  C1_2a C5_2a C3_2a . . . 59.9(4) 59.7(4) 60.0(4) ?
  C1_2a C5_2a C4_2a . . . 89.6(6) 89.3(6) 89.7(6) ?
  C1_2a C5_2a C6_2a . . . 31.4(5) 31.4(5) 31.5(5) ?
  C1_2a C5_2a H1c4_2a . . . 113.62 113.46 113.7 ?
  C1_2a C5_2a H1c5_2a . . . 150.92 150.86 151 ?
  C1_2a C5_2a H1c6_2a . . . 54.85 54.79 54.97 ?
  C3_2a C5_2a C4_2a . . . 29.7(5) 29.6(5) 29.7(5) ?
  C3_2a C5_2a C6_2a . . . 91.3(6) 91.2(6) 91.5(6) ?
  C3_2a C5_2a H1c4_2a . . . 53.73 53.68 53.77 ?
  C3_2a C5_2a H1c5_2a . . . 149.19 149.13 149.31 ?
  C3_2a C5_2a H1c6_2a . . . 114.74 114.66 114.82 ?
  C4_2a C5_2a C6_2a . . . 121.0(9) 120.8(9) 121.1(9) ?
  C4_2a C5_2a H1c4_2a . . . 24.07 24.02 24.13 ?
  C4_2a C5_2a H1c5_2a . . . 119.52 119.46 119.67 ?
  C4_2a C5_2a H1c6_2a . . . 144.4 144.3 144.48 ?
  C6_2a C5_2a H1c4_2a . . . 145.06 144.92 145.13 ?
  C6_2a C5_2a H1c5_2a . . . 119.49 119.42 119.54 ?
  C6_2a C5_2a H1c6_2a . . . 23.41 23.37 23.5 ?
  H1c4_2a C5_2a H1c5_2a . . . 95.46 95.4 95.54 ?
  H1c4_2a C5_2a H1c6_2a . . . 168.47 168.42 168.5 ?
  H1c5_2a C5_2a H1c6_2a . . . 96.07 96.03 96.12 ?
  C1_2a C6_2a C2_2a . . . 28.4(5) 28.3(5) 28.5(5) ?
  C1_2a C6_2a C4_2a . . . 87.5(7) 87.4(7) 87.5(7) ?
  C1_2a C6_2a C5_2a . . . 117.0(9) 116.9(9) 117.1(9) ?
  C1_2a C6_2a H1c5_2a . . . 141.18 141.1 141.28 ?
  C1_2a C6_2a H1c6_2a . . . 121.5 121.45 121.64 ?
  C2_2a C6_2a C4_2a . . . 59.1(4) 59.0(4) 59.1(4) ?
  C2_2a C6_2a C5_2a . . . 88.6(7) 88.5(7) 88.8(7) ?
  C2_2a C6_2a H1c5_2a . . . 112.76 112.62 112.96 ?
  C2_2a C6_2a H1c6_2a . . . 149.92 149.9 149.95 ?
  C4_2a C6_2a C5_2a . . . 29.5(5) 29.5(5) 29.6(5) ?
  C4_2a C6_2a H1c5_2a . . . 53.7 53.63 53.85 ?
  C4_2a C6_2a H1c6_2a . . . 151.02 150.94 151.08 ?
  C5_2a C6_2a H1c5_2a . . . 24.17 24.15 24.21 ?
  C5_2a C6_2a H1c6_2a . . . 121.49 121.3 121.62 ?
  H1c5_2a C6_2a H1c6_2a . . . 97.32 97.09 97.45 ?
  O1b_1 H1c3_2a C2_2a 1_5655 . . 130.14 121.64 139.66 ?
  O1b_1 H1c3_2a C3_2a 1_5655 . . 129.9 120.7 135.62 ?
  O1b_1 H1c3_2a C4_2a 1_5655 . . 113.92 97.21 126.78 ?
  O1b_1 H1c3_2a H1c4_2a 1_5655 . . 98.61 80.24 112.88 ?
  C2_2a H1c3_2a C3_2a . . . 35.48 35.4 35.58 ?
  C2_2a H1c3_2a C4_2a . . . 71.01 70.94 71.07 ?
  C2_2a H1c3_2a H1c4_2a . . . 94.89 94.85 94.94 ?
  C3_2a H1c3_2a C4_2a . . . 35.53 35.48 35.56 ?
  C3_2a H1c3_2a H1c4_2a . . . 59.41 59.27 59.47 ?
  C4_2a H1c3_2a H1c4_2a . . . 23.88 23.79 23.93 ?
  C3_2a H1c4_2a C4_2a . . . 36.25 36.23 36.27 ?
  C3_2a H1c4_2a C5_2a . . . 72.5 72.43 72.66 ?
  C3_2a H1c4_2a H1c3_2a . . . 23.85 23.78 23.91 ?
  C3_2a H1c4_2a H1c5_2a . . . 96.6 96.49 96.82 ?
  C3_2a H1c4_2a O24w''1 . . 1_4555 105.91 105.91 105.91 ?
  C3_2a H1c4_2a H1c5_11 . . 2_5855 142.4 141.1 143.74 ?
  C3_2a H1c4_2a H1c5_21 . . 2_5855 132.59 122.93 137.87 ?
  C4_2a H1c4_2a C5_2a . . . 36.25 36.17 36.38 ?
  C4_2a H1c4_2a H1c3_2a . . . 60.11 60.05 60.18 ?
  C4_2a H1c4_2a H1c5_2a . . . 60.35 60.22 60.55 ?
  C4_2a H1c4_2a O24w''1 . . 1_4555 142.16 142.16 142.16 ?
  C4_2a H1c4_2a H1c5_11 . . 2_5855 121.61 114.8 125.05 ?
  C4_2a H1c4_2a H1c5_21 . . 2_5855 131.34 121.17 140.85 ?
  C5_2a H1c4_2a H1c3_2a . . . 96.35 96.3 96.43 ?
  C5_2a H1c4_2a H1c5_2a . . . 24.1 24.05 24.16 ?
  C5_2a H1c4_2a O24w''1 . . 1_4555 178.38 178.38 178.38 ?
  C5_2a H1c4_2a H1c5_11 . . 2_5855 92.93 83.41 98.57 ?
  C5_2a H1c4_2a H1c5_21 . . 2_5855 112.65 106.94 120.66 ?
  H1c3_2a H1c4_2a H1c5_2a . . . 120.46 120.4 120.6 ?
  H1c3_2a H1c4_2a O24w''1 . . 1_4555 82.04 82.04 82.04 ?
  H1c3_2a H1c4_2a H1c5_11 . . 2_5855 143.83 138.39 150.9 ?
  H1c3_2a H1c4_2a H1c5_21 . . 2_5855 122.75 116.32 127.44 ?
  H1c5_2a H1c4_2a O24w''1 . . 1_4555 157.53 157.53 157.53 ?
  H1c5_2a H1c4_2a H1c5_11 . . 2_5855 73.21 62.7 79.77 ?
  H1c5_2a H1c4_2a H1c5_21 . . 2_5855 96.39 90.71 102.39 ?
  H1c5_11 H1c4_2a H1c5_21 2_5855 . 2_5855 84.17 79.45 93.27 ?
  O1a_2 H1c5_2a C4_2a 2_5855 . . 146.23 141.86 149.01 ?
  O1a_2 H1c5_2a C5_2a 2_5855 . . 117.42 115.72 118.94 ?
  O1a_2 H1c5_2a C6_2a 2_5855 . . 84.91 81.69 86.71 ?
  O1a_2 H1c5_2a H1c4_2a 2_5855 . . 154.77 147.59 159.91 ?
  O1a_2 H1c5_2a H1c6_2a 2_5855 . . 63.71 59.59 66.89 ?
  O1a_2 H1c5_2a H1c6_11 2_5855 . 2_5855 58.14 53.02 63.09 ?
  O1a_2 H1c5_2a H1c5_11 2_5855 . 2_5855 68.8 68.8 68.8 ?
  O1a_2 H1c5_2a H1c4_21 2_5855 . 2_5855 113.01 109.55 117.6 ?
  C4_2a H1c5_2a C5_2a . . . 36.35 36.22 36.42 ?
  C4_2a H1c5_2a C6_2a . . . 72.69 72.47 72.83 ?
  C4_2a H1c5_2a H1c4_2a . . . 24.09 24.08 24.11 ?
  C4_2a H1c5_2a H1c6_2a . . . 96.45 96.27 96.59 ?
  C4_2a H1c5_2a H1c6_11 . . 2_5855 126.16 117.86 138.08 ?
  C4_2a H1c5_2a H1c5_11 . . 2_5855 99.46 99.46 99.46 ?
  C4_2a H1c5_2a H1c4_21 . . 2_5855 99.79 98.48 101.93 ?
  C5_2a H1c5_2a C6_2a . . . 36.34 36.26 36.41 ?
  C5_2a H1c5_2a H1c4_2a . . . 60.44 60.3 60.5 ?
  C5_2a H1c5_2a H1c6_2a . . . 60.1 60.05 60.17 ?
  C5_2a H1c5_2a H1c6_11 . . 2_5855 142.53 138.38 150.83 ?
  C5_2a H1c5_2a H1c5_11 . . 2_5855 119.21 119.21 119.21 ?
  C5_2a H1c5_2a H1c4_21 . . 2_5855 122.34 120.04 125.32 ?
  C6_2a H1c5_2a H1c4_2a . . . 96.78 96.55 96.92 ?
  C6_2a H1c5_2a H1c6_2a . . . 23.76 23.74 23.8 ?
  C6_2a H1c5_2a H1c6_11 . . 2_5855 133.55 131.48 137.39 ?
  C6_2a H1c5_2a H1c5_11 . . 2_5855 128.55 128.55 128.55 ?
  C6_2a H1c5_2a H1c4_21 . . 2_5855 134 127.71 141.55 ?
  H1c4_2a H1c5_2a H1c6_2a . . . 120.54 120.35 120.67 ?
  H1c4_2a H1c5_2a H1c6_11 . . 2_5855 108.39 99.87 119.38 ?
  H1c4_2a H1c5_2a H1c5_11 . . 2_5855 84.54 84.54 84.54 ?
  H1c4_2a H1c5_2a H1c4_21 . . 2_5855 83.16 79.54 87.32 ?
  H1c6_2a H1c5_2a H1c6_11 . . 2_5855 118.17 112.05 124.64 ?
  H1c6_2a H1c5_2a H1c5_11 . . 2_5855 125.48 125.48 125.48 ?
  H1c6_2a H1c5_2a H1c4_21 . . 2_5855 130.64 123.29 138.75 ?
  H1c6_11 H1c5_2a H1c4_21 2_5855 . 2_5855 87.77 80.27 95.25 ?
  H1c5_11 H1c5_2a H1c4_21 2_5855 . 2_5855 93.62 93.62 93.62 ?
  H1c3_1b H1c6_2a H1c4_1b 2_5755 . 2_5755 48.33 40.97 57.75 ?
  H1c3_1b H1c6_2a C1_2a 2_5755 . . 145.03 140.31 153.74 ?
  H1c3_1b H1c6_2a C5_2a 2_5755 . . 130.54 122.74 134.52 ?
  H1c3_1b H1c6_2a C6_2a 2_5755 . . 154 145.82 161.88 ?
  H1c3_1b H1c6_2a H1c5_2a 2_5755 . . 109.76 103.01 114.07 ?
  H1c4_1b H1c6_2a C1_2a 2_5755 . . 98.71 90.95 104.92 ?
  H1c4_1b H1c6_2a C5_2a 2_5755 . . 148.54 141.01 154.51 ?
  H1c4_1b H1c6_2a C6_2a 2_5755 . . 127.82 119 134.99 ?
  H1c4_1b H1c6_2a H1c5_2a 2_5755 . . 146.92 141.37 153.8 ?
  C1_2a H1c6_2a C5_2a . . . 70.13 70.06 70.19 ?
  C1_2a H1c6_2a C6_2a . . . 35.03 34.99 35.07 ?
  C1_2a H1c6_2a H1c5_2a . . . 93.95 93.83 94.1 ?
  C5_2a H1c6_2a C6_2a . . . 35.1 35.02 35.2 ?
  C5_2a H1c6_2a H1c5_2a . . . 23.82 23.77 23.91 ?
  C6_2a H1c6_2a H1c5_2a . . . 58.92 58.79 59.11 ?
  S1b_2 C1_2b O1b_2 . . . 30.5(5) 29.8(5) 31.9(5) ?
  S1b_2 C1_2b N1b_2 . . . 38.6(5) 38.2(5) 39.4(5) ?
  S1b_2 C1_2b C7b_2 . . . 70.1(7) 68.1(7) 72.2(7) ?
  S1b_2 C1_2b C2_2b . . . 106.4(9) 106.2(9) 106.6(8) ?
  S1b_2 C1_2b C3_2b . . . 136.3(7) 136.1(7) 136.6(6) ?
  S1b_2 C1_2b C5_2b . . . 162.2(8) 161.8(8) 162.5(8) ?
  S1b_2 C1_2b C6_2b . . . 130.6(10) 130.2(10) 130.9(11) ?
  S1b_2 C1_2b H1c6_2b . . . 107.12 106.66 107.48 ?
  O1b_2 C1_2b N1b_2 . . . 57.6(6) 56.2(7) 59.4(6) ?
  O1b_2 C1_2b C7b_2 . . . 85.7(8) 82.3(8) 90.1(8) ?
  O1b_2 C1_2b C2_2b . . . 118.2(10) 115.7(11) 122.1(10) ?
  O1b_2 C1_2b C3_2b . . . 143.0(8) 140.6(9) 147.0(8) ?
  O1b_2 C1_2b C5_2b . . . 140.4(7) 138.8(7) 141.5(8) ?
  O1b_2 C1_2b C6_2b . . . 113.5(9) 110.4(8) 115.5(10) ?
  O1b_2 C1_2b H1c6_2b . . . 92.24 88.59 94.53 ?
  N1b_2 C1_2b C7b_2 . . . 31.5(7) 29.9(7) 33.0(7) ?
  N1b_2 C1_2b C2_2b . . . 68.0(8) 67.6(8) 68.3(8) ?
  N1b_2 C1_2b C3_2b . . . 97.9(6) 97.3(6) 98.4(6) ?
  N1b_2 C1_2b C5_2b . . . 159.0(7) 158.5(7) 159.4(7) ?
  N1b_2 C1_2b C6_2b . . . 169.0(10) 168.6(10) 169.3(9) ?
  N1b_2 C1_2b H1c6_2b . . . 145.59 145.37 145.75 ?
  C7b_2 C1_2b C2_2b . . . 36.4(8) 34.6(8) 38.1(9) ?
  C7b_2 C1_2b C3_2b . . . 66.3(7) 64.2(7) 68.2(8) ?
  C7b_2 C1_2b C5_2b . . . 127.5(8) 125.5(8) 129.3(9) ?
  C7b_2 C1_2b C6_2b . . . 159.2(11) 157.6(10) 160.9(12) ?
  C7b_2 C1_2b H1c6_2b . . . 176.86 175.23 178.7 ?
  C2_2b C1_2b C3_2b . . . 29.9(7) 29.6(6) 30.1(6) ?
  C2_2b C1_2b C5_2b . . . 91.2(8) 90.9(8) 91.3(10) ?
  C2_2b C1_2b C6_2b . . . 122.9(11) 122.8(11) 123.0(10) ?
  C2_2b C1_2b H1c6_2b . . . 146.4 146.29 146.59 ?
  C3_2b C1_2b C5_2b . . . 61.2(5) 61.2(4) 61.3(5) ?
  C3_2b C1_2b C6_2b . . . 93.0(8) 92.7(8) 93.3(8) ?
  C3_2b C1_2b H1c6_2b . . . 116.46 116.16 116.97 ?
  C5_2b C1_2b C6_2b . . . 31.7(6) 31.6(6) 32.1(6) ?
  C5_2b C1_2b H1c6_2b . . . 55.25 55.01 55.69 ?
  C6_2b C1_2b H1c6_2b . . . 23.51 23.46 23.62 ?
  S1b_2 C2_2b O3b_2 . . . 94.2(6) 92.7(7) 97.0(6) ?
  S1b_2 C2_2b N1b_2 . . . 37.8(5) 37.2(5) 38.6(5) ?
  S1b_2 C2_2b C7b_2 . . . 69.1(9) 65.8(9) 72.2(10) ?
  S1b_2 C2_2b C1_2b . . . 42.3(6) 41.0(6) 43.4(7) ?
  S1b_2 C2_2b C3_2b . . . 162.5(9) 161.5(10) 163.5(10) ?
  S1b_2 C2_2b C4_2b . . . 131.6(6) 130.5(6) 132.6(7) ?
  S1b_2 C2_2b C6_2b . . . 70.9(5) 69.4(4) 72.1(5) ?
  S1b_2 C2_2b H1c3_2b . . . 173.37 172.63 173.81 ?
  O3b_2 C2_2b N1b_2 . . . 56.5(7) 55.2(7) 58.4(7) ?
  O3b_2 C2_2b C7b_2 . . . 25.2(9) 23.9(9) 26.9(9) ?
  O3b_2 C2_2b C1_2b . . . 136.4(10) 135.5(9) 137.7(9) ?
  O3b_2 C2_2b C3_2b . . . 103.2(9) 101.4(9) 104.3(8) ?
  O3b_2 C2_2b C4_2b . . . 134.1(7) 132.5(7) 135.1(7) ?
  O3b_2 C2_2b C6_2b . . . 165.0(8) 164.1(7) 166.0(7) ?
  O3b_2 C2_2b H1c3_2b . . . 79.48 77.81 80.6 ?
  N1b_2 C2_2b C7b_2 . . . 31.3(10) 28.3(10) 33.7(10) ?
  N1b_2 C2_2b C1_2b . . . 79.9(9) 79.3(8) 80.9(9) ?
  N1b_2 C2_2b C3_2b . . . 159.6(10) 158.9(11) 160.1(9) ?
  N1b_2 C2_2b C4_2b . . . 169.1(8) 168.5(7) 169.9(9) ?
  N1b_2 C2_2b C6_2b . . . 108.6(7) 107.8(7) 109.6(8) ?
  N1b_2 C2_2b H1c3_2b . . . 135.96 135.19 136.46 ?
  C7b_2 C2_2b C1_2b . . . 111.3(13) 109.2(14) 113.0(12) ?
  C7b_2 C2_2b C3_2b . . . 128.3(13) 126.2(13) 130.6(14) ?
  C7b_2 C2_2b C4_2b . . . 159.2(11) 157.3(11) 161.4(12) ?
  C7b_2 C2_2b C6_2b . . . 139.9(11) 137.8(12) 141.5(11) ?
  C7b_2 C2_2b H1c3_2b . . . 104.63 102.55 106.89 ?
  C1_2b C2_2b C3_2b . . . 120.4(11) 120.1(10) 120.8(11) ?
  C1_2b C2_2b C4_2b . . . 89.4(8) 89.3(9) 89.6(8) ?
  C1_2b C2_2b C6_2b . . . 28.6(6) 28.5(6) 28.8(6) ?
  C1_2b C2_2b H1c3_2b . . . 144.07 143.86 144.43 ?
  C3_2b C2_2b C4_2b . . . 31.0(6) 30.9(6) 31.2(6) ?
  C3_2b C2_2b C6_2b . . . 91.7(8) 91.4(8) 92.4(8) ?
  C3_2b C2_2b H1c3_2b . . . 23.68 23.6 23.73 ?
  C4_2b C2_2b C6_2b . . . 60.7(5) 60.5(5) 61.2(5) ?
  C4_2b C2_2b H1c3_2b . . . 54.68 54.6 54.79 ?
  C6_2b C2_2b H1c3_2b . . . 115.42 115.1 115.98 ?
  C7b_2 C3_2b C1_2b . . . 56.8(6) 56.0(6) 57.3(6) ?
  C7b_2 C3_2b C2_2b . . . 27.2(7) 26.3(8) 27.8(7) ?
  C7b_2 C3_2b C4_2b . . . 145.2(10) 144.5(10) 145.7(9) ?
  C7b_2 C3_2b C5_2b . . . 115.5(7) 114.9(7) 116.1(6) ?
  C7b_2 C3_2b H1c3_2b . . . 93.89 93.4 94.55 ?
  C7b_2 C3_2b H1c4_2b . . . 169.36 168.58 169.78 ?
  C1_2b C3_2b C2_2b . . . 29.7(6) 29.5(6) 29.7(7) ?
  C1_2b C3_2b C4_2b . . . 88.4(8) 88.0(7) 88.6(7) ?
  C1_2b C3_2b C5_2b . . . 58.7(5) 58.2(4) 59.0(4) ?
  C1_2b C3_2b H1c3_2b . . . 150.71 150.53 151.02 ?
  C1_2b C3_2b H1c4_2b . . . 112.63 112.49 112.72 ?
  C2_2b C3_2b C4_2b . . . 118.1(11) 117.6(10) 118.4(10) ?
  C2_2b C3_2b C5_2b . . . 88.3(8) 87.7(7) 88.7(7) ?
  C2_2b C3_2b H1c3_2b . . . 121.03 120.79 121.48 ?
  C2_2b C3_2b H1c4_2b . . . 142.3 142.04 142.46 ?
  C4_2b C3_2b C5_2b . . . 29.7(6) 29.7(7) 29.8(6) ?
  C4_2b C3_2b H1c3_2b . . . 120.88 120.82 120.96 ?
  C4_2b C3_2b H1c4_2b . . . 24.22 24.08 24.47 ?
  C5_2b C3_2b H1c3_2b . . . 150.62 150.5 150.81 ?
  C5_2b C3_2b H1c4_2b . . . 53.95 53.75 54.32 ?
  H1c3_2b C3_2b H1c4_2b . . . 96.66 96.49 96.76 ?
  C2_2b C4_2b C3_2b . . . 30.9(6) 30.7(6) 31.2(6) ?
  C2_2b C4_2b C5_2b . . . 89.8(7) 89.5(7) 89.9(8) ?
  C2_2b C4_2b C6_2b . . . 60.5(5) 60.4(4) 60.6(5) ?
  C2_2b C4_2b H1c3_2b . . . 54.63 54.38 55.07 ?
  C2_2b C4_2b H1c4_2b . . . 150.29 150.1 150.41 ?
  C2_2b C4_2b H1c5_2b . . . 113.82 113.39 114.05 ?
  C3_2b C4_2b C5_2b . . . 120.7(10) 120.7(9) 120.8(9) ?
  C3_2b C4_2b C6_2b . . . 91.4(8) 91.2(7) 91.8(7) ?
  C3_2b C4_2b H1c3_2b . . . 23.71 23.65 23.82 ?
  C3_2b C4_2b H1c4_2b . . . 119.37 118.85 119.67 ?
  C3_2b C4_2b H1c5_2b . . . 144.74 144.64 144.8 ?
  C5_2b C4_2b C6_2b . . . 29.3(6) 29.0(5) 29.5(5) ?
  C5_2b C4_2b H1c3_2b . . . 144.42 144.3 144.62 ?
  C5_2b C4_2b H1c4_2b . . . 119.91 119.67 120.35 ?
  C5_2b C4_2b H1c5_2b . . . 24.02 23.85 24.13 ?
  C6_2b C4_2b H1c3_2b . . . 115.11 114.81 115.62 ?
  C6_2b C4_2b H1c4_2b . . . 149.22 149.16 149.35 ?
  C6_2b C4_2b H1c5_2b . . . 53.33 52.84 53.62 ?
  H1c3_2b C4_2b H1c4_2b . . . 95.66 95.03 96.03 ?
  H1c3_2b C4_2b H1c5_2b . . . 168.45 168.43 168.46 ?
  H1c4_2b C4_2b H1c5_2b . . . 95.89 95.54 96.51 ?
  C1_2b C5_2b C3_2b . . . 60.1(5) 59.9(4) 60.5(5) ?
  C1_2b C5_2b C4_2b . . . 89.7(7) 89.5(8) 89.9(7) ?
  C1_2b C5_2b C6_2b . . . 31.6(6) 31.4(6) 31.8(6) ?
  C1_2b C5_2b H1c4_2b . . . 113.59 113.57 113.62 ?
  C1_2b C5_2b H1c5_2b . . . 150.75 150.44 150.93 ?
  C1_2b C5_2b H1c6_2b . . . 54.93 54.85 55.05 ?
  C3_2b C5_2b C4_2b . . . 29.5(6) 29.4(5) 29.7(5) ?
  C3_2b C5_2b C6_2b . . . 91.7(7) 91.3(7) 92.3(7) ?
  C3_2b C5_2b H1c4_2b . . . 53.47 53.02 53.74 ?
  C3_2b C5_2b H1c5_2b . . . 149.14 149.01 149.2 ?
  C3_2b C5_2b H1c6_2b . . . 115.05 114.73 115.6 ?
  C4_2b C5_2b C6_2b . . . 121.2(9) 121.0(9) 121.7(9) ?
  C4_2b C5_2b H1c4_2b . . . 23.92 23.67 24.07 ?
  C4_2b C5_2b H1c5_2b . . . 119.59 119.53 119.65 ?
  C4_2b C5_2b H1c6_2b . . . 144.6 144.39 144.96 ?
  C6_2b C5_2b H1c4_2b . . . 145.14 145.05 145.33 ?
  C6_2b C5_2b H1c5_2b . . . 119.2 118.69 119.5 ?
  C6_2b C5_2b H1c6_2b . . . 23.38 23.3 23.42 ?
  H1c4_2b C5_2b H1c5_2b . . . 95.66 95.45 95.99 ?
  H1c4_2b C5_2b H1c6_2b . . . 168.52 168.47 168.62 ?
  H1c5_2b C5_2b H1c6_2b . . . 95.82 95.39 96.08 ?
  C1_2b C6_2b C2_2b . . . 28.5(7) 28.4(7) 28.6(6) ?
  C1_2b C6_2b C4_2b . . . 87.2(8) 86.8(7) 87.5(7) ?
  C1_2b C6_2b C5_2b . . . 116.7(10) 116.2(10) 117.0(10) ?
  C1_2b C6_2b H1c5_2b . . . 140.96 140.56 141.19 ?
  C1_2b C6_2b H1c6_2b . . . 121.58 121.5 121.67 ?
  C2_2b C6_2b C4_2b . . . 58.8(5) 58.3(4) 59.1(4) ?
  C2_2b C6_2b C5_2b . . . 88.2(7) 87.6(7) 88.6(7) ?
  C2_2b C6_2b H1c5_2b . . . 112.49 111.99 112.77 ?
  C2_2b C6_2b H1c6_2b . . . 150.04 149.92 150.24 ?
  C4_2b C6_2b C5_2b . . . 29.5(5) 29.3(5) 29.5(6) ?
  C4_2b C6_2b H1c5_2b . . . 53.73 53.71 53.74 ?
  C4_2b C6_2b H1c6_2b . . . 151.19 151.01 151.49 ?
  C5_2b C6_2b H1c5_2b . . . 24.25 24.17 24.38 ?
  C5_2b C6_2b H1c6_2b . . . 121.72 121.48 122.15 ?
  H1c5_2b C6_2b H1c6_2b . . . 97.46 97.31 97.77 ?
  C2_2b H1c3_2b C3_2b . . . 35.28 34.92 35.49 ?
  C2_2b H1c3_2b C4_2b . . . 70.69 70.14 71.02 ?
  C2_2b H1c3_2b H1c4_2b . . . 94.63 94.2 94.89 ?
  C3_2b H1c3_2b C4_2b . . . 35.41 35.22 35.53 ?
  C3_2b H1c3_2b H1c4_2b . . . 59.35 59.27 59.41 ?
  C4_2b H1c3_2b H1c4_2b . . . 23.94 23.88 24.06 ?
  O2a_1 H1c4_2b H1c6_1a 2_5765 . 2_5765 83.36 79.94 88.28 ?
  O2a_1 H1c4_2b C3_2b 2_5765 . . 171.39 166.01 178.91 ?
  O2a_1 H1c4_2b C4_2b 2_5765 . . 135.74 130.13 144.09 ?
  O2a_1 H1c4_2b C5_2b 2_5765 . . 99.61 93.97 108.12 ?
  O2a_1 H1c4_2b H1c3_2b 2_5765 . . 163.59 154.97 169.05 ?
  O2a_1 H1c4_2b H1c5_2b 2_5765 . . 75.67 69.91 84.42 ?
  H1c6_1a H1c4_2b C3_2b 2_5765 . . 101.82 91.16 108.39 ?
  H1c6_1a H1c4_2b C4_2b 2_5765 . . 130.63 126.56 133.27 ?
  H1c6_1a H1c4_2b C5_2b 2_5765 . . 148.22 142.18 158.78 ?
  H1c6_1a H1c4_2b H1c3_2b 2_5765 . . 81.35 67.66 89.64 ?
  H1c6_1a H1c4_2b H1c5_2b 2_5765 . . 144.59 133.43 164.15 ?
  C3_2b H1c4_2b C4_2b . . . 36.41 36.25 36.67 ?
  C3_2b H1c4_2b C5_2b . . . 72.57 72.5 72.66 ?
  C3_2b H1c4_2b H1c3_2b . . . 23.99 23.85 24.24 ?
  C3_2b H1c4_2b H1c5_2b . . . 96.53 96.36 96.63 ?
  C4_2b H1c4_2b C5_2b . . . 36.16 35.98 36.25 ?
  C4_2b H1c4_2b H1c3_2b . . . 60.4 60.1 60.92 ?
  C4_2b H1c4_2b H1c5_2b . . . 60.12 59.68 60.36 ?
  C5_2b H1c4_2b H1c3_2b . . . 96.56 96.35 96.9 ?
  C5_2b H1c4_2b H1c5_2b . . . 23.96 23.7 24.11 ?
  H1c3_2b H1c4_2b H1c5_2b . . . 120.52 120.46 120.6 ?
  C4_2b H1c5_2b C5_2b . . . 36.39 36.33 36.5 ?
  C4_2b H1c5_2b C6_2b . . . 72.94 72.67 73.43 ?
  C4_2b H1c5_2b H1c4_2b . . . 23.99 23.81 24.1 ?
  C4_2b H1c5_2b H1c6_2b . . . 96.79 96.44 97.4 ?
  C4_2b H1c5_2b H1c4_11 . . 2_6865 141.61 135 146.07 ?
  C4_2b H1c5_2b H1c5_21 . . 2_6865 121.33 109.8 128.57 ?
  C5_2b H1c5_2b C6_2b . . . 36.55 36.33 36.93 ?
  C5_2b H1c5_2b H1c4_2b . . . 60.38 60.31 60.44 ?
  C5_2b H1c5_2b H1c6_2b . . . 60.39 60.1 60.9 ?
  C5_2b H1c5_2b H1c4_11 . . 2_6865 142.91 131.99 156.7 ?
  C5_2b H1c5_2b H1c5_21 . . 2_6865 102.3 95.05 106.59 ?
  C6_2b H1c5_2b H1c4_2b . . . 96.93 96.77 97.24 ?
  C6_2b H1c5_2b H1c6_2b . . . 23.84 23.76 23.97 ?
  C6_2b H1c5_2b H1c4_11 . . 2_6865 119.16 105.74 129.92 ?
  C6_2b H1c5_2b H1c5_21 . . 2_6865 79.96 78.44 82.96 ?
  H1c4_2b H1c5_2b H1c6_2b . . . 120.77 120.53 121.21 ?
  H1c4_2b H1c5_2b H1c4_11 . . 2_6865 127.66 120.67 136.28 ?
  H1c4_2b H1c5_2b H1c5_21 . . 2_6865 128.07 115.81 137.22 ?
  H1c6_2b H1c5_2b H1c4_11 . . 2_6865 99.76 86.66 108.19 ?
  H1c6_2b H1c5_2b H1c5_21 . . 2_6865 66.49 61.89 69.48 ?
  H1c4_11 H1c5_2b H1c5_21 2_6865 . 2_6865 95.15 89.08 100 ?
  C1_2b H1c6_2b C5_2b . . . 69.81 69.26 70.14 ?
  C1_2b H1c6_2b C6_2b . . . 34.91 34.71 35.04 ?
  C1_2b H1c6_2b H1c5_2b . . . 93.6 92.97 93.97 ?
  C1_2b H1c6_2b O1a_11 . . . 123.1 122.56 123.42 ?
  C1_2b H1c6_2b H1c5_11 . . 2_6865 141.7 133.52 149.22 ?
  C5_2b H1c6_2b C6_2b . . . 34.9 34.55 35.11 ?
  C5_2b H1c6_2b H1c5_2b . . . 23.79 23.71 23.83 ?
  C5_2b H1c6_2b O1a_11 . . . 159.76 149.95 165.03 ?
  C5_2b H1c6_2b H1c5_11 . . 2_6865 97.31 88.33 112.1 ?
  C6_2b H1c6_2b H1c5_2b . . . 58.69 58.26 58.93 ?
  C6_2b H1c6_2b O1a_11 . . . 154.46 149.83 157.11 ?
  C6_2b H1c6_2b H1c5_11 . . 2_6865 123.88 115.89 135.54 ?
  H1c5_2b H1c6_2b O1a_11 . . . 139.3 133.02 142.7 ?
  H1c5_2b H1c6_2b H1c5_11 . . 2_6865 78.08 66.4 93.4 ?
  O1a_11 H1c6_2b H1c5_11 . . 2_6865 64.77 52.31 82.59 ?
  S1b'_2 C1_2c S1b''_2 . . . 19.0(3) 19.0(3) 19.0(3) ?
  S1b'_2 C1_2c N1b'_2 . . . 37.0(4) 37.0(4) 37.0(4) ?
  S1b'_2 C1_2c C7b'_2 . . . 68.0(5) 68.0(5) 68.0(5) ?
  S1b'_2 C1_2c C7b''_2 . . . 82.0(7) 82.0(7) 82.0(7) ?
  S1b'_2 C1_2c C2_2c . . . 105.2(8) 105.2(8) 105.2(8) ?
  S1b'_2 C1_2c C3_2c . . . 135.3(6) 135.3(6) 135.3(6) ?
  S1b'_2 C1_2c C5_2c . . . 163.5(7) 163.5(7) 163.5(7) ?
  S1b'_2 C1_2c C6_2c . . . 132.0(9) 132.0(9) 132.0(9) ?
  S1b'_2 C1_2c H1c6_2c . . . 108.5 108.5 108.5 ?
  S1b'_2 C1_2c C1_2d . . . 41(18) 41(18) 41(18) ?
  S1b'_2 C1_2c C2_2d . . . 114.0(12) 114.0(12) 114.0(12) ?
  S1b'_2 C1_2c C3_2d . . . 145.4(8) 145.4(8) 145.4(8) ?
  S1b'_2 C1_2c C5_2d . . . 151.6(8) 151.6(8) 151.6(8) ?
  S1b'_2 C1_2c C6_2d . . . 118.6(11) 118.6(11) 118.6(11) ?
  S1b'_2 C1_2c H1c6_2d . . . 94.72 94.72 94.72 ?
  S1b''_2 C1_2c N1b'_2 . . . 20.3(4) 20.3(4) 20.3(4) ?
  S1b''_2 C1_2c C7b'_2 . . . 50.2(5) 50.2(5) 50.2(5) ?
  S1b''_2 C1_2c C7b''_2 . . . 63.0(7) 63.0(7) 63.0(7) ?
  S1b''_2 C1_2c C2_2c . . . 87.0(8) 87.0(8) 87.0(8) ?
  S1b''_2 C1_2c C3_2c . . . 117.0(6) 117.0(6) 117.0(6) ?
  S1b''_2 C1_2c C5_2c . . . 175.0(8) 175.0(8) 175.0(8) ?
  S1b''_2 C1_2c C6_2c . . . 149.9(10) 149.9(10) 149.9(10) ?
  S1b''_2 C1_2c H1c6_2c . . . 126.62 126.62 126.62 ?
  S1b''_2 C1_2c C1_2d . . . 22(18) 22(18) 22(18) ?
  S1b''_2 C1_2c C2_2d . . . 95.1(12) 95.1(12) 95.1(12) ?
  S1b''_2 C1_2c C3_2d . . . 126.6(8) 126.6(8) 126.6(8) ?
  S1b''_2 C1_2c C5_2d . . . 170.6(8) 170.6(8) 170.6(8) ?
  S1b''_2 C1_2c C6_2d . . . 137.5(12) 137.5(12) 137.5(12) ?
  S1b''_2 C1_2c H1c6_2d . . . 113.66 113.66 113.66 ?
  N1b'_2 C1_2c C7b'_2 . . . 31.1(5) 31.1(5) 31.1(5) ?
  N1b'_2 C1_2c C7b''_2 . . . 47.9(7) 47.9(7) 47.9(7) ?
  N1b'_2 C1_2c C2_2c . . . 68.3(7) 68.3(7) 68.3(7) ?
  N1b'_2 C1_2c C3_2c . . . 98.4(6) 98.4(6) 98.4(6) ?
  N1b'_2 C1_2c C5_2c . . . 159.3(7) 159.3(7) 159.3(7) ?
  N1b'_2 C1_2c C6_2c . . . 168.4(9) 168.4(9) 168.4(9) ?
  N1b'_2 C1_2c H1c6_2c . . . 145.31 145.31 145.31 ?
  N1b'_2 C1_2c C1_2d . . . 11(19) 11(19) 11(19) ?
  N1b'_2 C1_2c C2_2d . . . 78.1(11) 78.1(11) 78.1(11) ?
  N1b'_2 C1_2c C3_2d . . . 108.8(7) 108.8(7) 108.8(7) ?
  N1b'_2 C1_2c C5_2d . . . 165.0(10) 165.0(10) 165.0(10) ?
  N1b'_2 C1_2c C6_2d . . . 152.0(11) 152.0(11) 152.0(11) ?
  N1b'_2 C1_2c H1c6_2d . . . 129.77 129.77 129.77 ?
  C7b'_2 C1_2c C7b''_2 . . . 22.1(7) 22.1(7) 22.1(7) ?
  C7b'_2 C1_2c C2_2c . . . 37.2(7) 37.2(7) 37.2(7) ?
  C7b'_2 C1_2c C3_2c . . . 67.3(5) 67.3(5) 67.3(5) ?
  C7b'_2 C1_2c C5_2c . . . 128.4(7) 128.4(7) 128.4(7) ?
  C7b'_2 C1_2c C6_2c . . . 159.9(9) 159.9(9) 159.9(9) ?
  C7b'_2 C1_2c H1c6_2c . . . 175.84 175.84 175.84 ?
  C7b'_2 C1_2c C1_2d . . . 29(19) 29(19) 29(19) ?
  C7b'_2 C1_2c C2_2d . . . 47.5(10) 47.5(10) 47.5(10) ?
  C7b'_2 C1_2c C3_2d . . . 77.8(7) 77.8(7) 77.8(7) ?
  C7b'_2 C1_2c C5_2d . . . 137.9(8) 137.9(8) 137.9(8) ?
  C7b'_2 C1_2c C6_2d . . . 164.1(17) 164.1(17) 164.1(17) ?
  C7b'_2 C1_2c H1c6_2d . . . 157.79 157.79 157.79 ?
  C7b''_2 C1_2c C2_2c . . . 27.9(10) 27.9(10) 27.9(10) ?
  C7b''_2 C1_2c C3_2c . . . 55.2(7) 55.2(7) 55.2(7) ?
  C7b''_2 C1_2c C5_2c . . . 114.0(7) 114.0(7) 114.0(7) ?
  C7b''_2 C1_2c C6_2c . . . 143.5(9) 143.5(9) 143.5(9) ?
  C7b''_2 C1_2c H1c6_2c . . . 161.81 161.81 161.81 ?
  C7b''_2 C1_2c C1_2d . . . 41(18) 41(18) 41(18) ?
  C7b''_2 C1_2c C2_2d . . . 32.4(14) 32.4(14) 32.4(14) ?
  C7b''_2 C1_2c C3_2d . . . 63.8(8) 63.8(8) 63.8(8) ?
  C7b''_2 C1_2c C5_2d . . . 126.3(8) 126.3(8) 126.3(8) ?
  C7b''_2 C1_2c C6_2d . . . 159.4(12) 159.4(12) 159.4(12) ?
  C7b''_2 C1_2c H1c6_2d . . . 175.4 175.4 175.4 ?
  C2_2c C1_2c C3_2c . . . 30.1(6) 30.1(6) 30.1(6) ?
  C2_2c C1_2c C5_2c . . . 91.3(7) 91.3(7) 91.3(7) ?
  C2_2c C1_2c C6_2c . . . 122.8(10) 122.8(10) 122.8(10) ?
  C2_2c C1_2c H1c6_2c . . . 146.27 146.27 146.27 ?
  C2_2c C1_2c C1_2d . . . 65(18) 65(18) 65(18) ?
  C2_2c C1_2c C2_2d . . . 13.1(15) 13.1(15) 13.1(15) ?
  C2_2c C1_2c C3_2d . . . 40.6(7) 40.6(7) 40.6(7) ?
  C2_2c C1_2c C5_2d . . . 101.8(9) 101.8(9) 101.8(9) ?
  C2_2c C1_2c C6_2d . . . 134.2(14) 134.2(14) 134.2(14) ?
  C2_2c C1_2c H1c6_2d . . . 156.57 156.57 156.57 ?
  C3_2c C1_2c C5_2c . . . 61.1(4) 61.1(4) 61.1(4) ?
  C3_2c C1_2c C6_2c . . . 92.7(7) 92.7(7) 92.7(7) ?
  C3_2c C1_2c H1c6_2c . . . 116.15 116.15 116.15 ?
  C3_2c C1_2c C1_2d . . . 95(18) 95(18) 95(18) ?
  C3_2c C1_2c C2_2d . . . 23.0(15) 23.0(15) 23.0(15) ?
  C3_2c C1_2c C3_2d . . . 11.1(6) 11.1(6) 11.1(6) ?
  C3_2c C1_2c C5_2d . . . 72.0(6) 72.0(6) 72.0(6) ?
  C3_2c C1_2c C6_2d . . . 104.9(11) 104.9(11) 104.9(11) ?
  C3_2c C1_2c H1c6_2d . . . 128.64 128.64 128.64 ?
  C5_2c C1_2c C6_2c . . . 31.6(5) 31.6(5) 31.6(5) ?
  C5_2c C1_2c H1c6_2c . . . 55.02 55.02 55.02 ?
  C5_2c C1_2c C1_2d . . . 155(18) 155(18) 155(18) ?
  C5_2c C1_2c C2_2d . . . 82.3(11) 82.3(11) 82.3(11) ?
  C5_2c C1_2c C3_2d . . . 51.0(6) 51.0(6) 51.0(6) ?
  C5_2c C1_2c C5_2d . . . 13.3(6) 13.3(6) 13.3(6) ?
  C5_2c C1_2c C6_2d . . . 45.4(9) 45.4(9) 45.4(9) ?
  C5_2c C1_2c H1c6_2d . . . 69.07 69.07 69.07 ?
  C6_2c C1_2c H1c6_2c . . . 23.47 23.47 23.47 ?
  C6_2c C1_2c C1_2d . . . 170(20) 170(20) 170(20) ?
  C6_2c C1_2c C2_2d . . . 113.4(12) 113.4(12) 113.4(12) ?
  C6_2c C1_2c C3_2d . . . 82.4(8) 82.4(8) 82.4(8) ?
  C6_2c C1_2c C5_2d . . . 22.3(8) 22.3(8) 22.3(8) ?
  C6_2c C1_2c C6_2d . . . 17.2(10) 17.2(10) 17.2(10) ?
  C6_2c C1_2c H1c6_2d . . . 38.67 38.67 38.67 ?
  H1c6_2c C1_2c C1_2d . . . 148.28 148.28 148.28 ?
  H1c6_2c C1_2c C2_2d . . . 136.39 136.39 136.39 ?
  H1c6_2c C1_2c C3_2d . . . 105.84 105.84 105.84 ?
  H1c6_2c C1_2c C5_2d . . . 44.92 44.92 44.92 ?
  H1c6_2c C1_2c C6_2d . . . 16.01 16.01 16.01 ?
  H1c6_2c C1_2c H1c6_2d . . . 18.09 18.09 18.09 ?
  C1_2d C1_2c C2_2d . . . 73(18) 73(18) 73(18) ?
  C1_2d C1_2c C3_2d . . . 104(18) 104(18) 104(18) ?
  C1_2d C1_2c C5_2d . . . 167(19) 167(19) 167(19) ?
  C1_2d C1_2c C6_2d . . . 159(18) 159(18) 159(18) ?
  C1_2d C1_2c H1c6_2d . . . 135.73 135.73 135.73 ?
  C2_2d C1_2c C3_2d . . . 31.5(12) 31.5(12) 31.5(12) ?
  C2_2d C1_2c C5_2d . . . 94.1(13) 94.1(13) 94.1(13) ?
  C2_2d C1_2c C6_2d . . . 127.3(16) 127.3(16) 127.3(16) ?
  C2_2d C1_2c H1c6_2d . . . 151.17 151.17 151.17 ?
  C3_2d C1_2c C5_2d . . . 62.6(7) 62.6(7) 62.6(7) ?
  C3_2d C1_2c C6_2d . . . 95.8(11) 95.8(11) 95.8(11) ?
  C3_2d C1_2c H1c6_2d . . . 119.66 119.66 119.66 ?
  C5_2d C1_2c C6_2d . . . 33.2(10) 33.2(10) 33.2(10) ?
  C5_2d C1_2c H1c6_2d . . . 57.06 57.06 57.06 ?
  C6_2d C1_2c H1c6_2d . . . 23.88 23.88 23.88 ?
  S1b'_2 C2_2c S1b''_2 . . . 14.1(2) 14.1(2) 14.1(2) ?
  S1b'_2 C2_2c O3b'_2 . . . 92.8(5) 92.8(5) 92.8(5) ?
  S1b'_2 C2_2c O3b''_2 . . . 106.1(7) 106.1(7) 106.1(7) ?
  S1b'_2 C2_2c N1b'_2 . . . 36.6(4) 36.6(4) 36.6(4) ?
  S1b'_2 C2_2c N1b''_2 . . . 53.6(5) 53.6(5) 53.6(5) ?
  S1b'_2 C2_2c C7b'_2 . . . 67.7(7) 67.7(7) 67.7(7) ?
  S1b'_2 C2_2c C7b''_2 . . . 88.5(12) 88.5(12) 88.5(12) ?
  S1b'_2 C2_2c C1_2c . . . 43.4(5) 43.4(5) 43.4(5) ?
  S1b'_2 C2_2c C3_2c . . . 163.5(8) 163.5(8) 163.5(8) ?
  S1b'_2 C2_2c C4_2c . . . 132.7(5) 132.7(5) 132.7(5) ?
  S1b'_2 C2_2c C6_2c . . . 72.2(4) 72.2(4) 72.2(4) ?
  S1b'_2 C2_2c H1c3_2c . . . 172.73 172.73 172.73 ?
  S1b'_2 C2_2c C1_2d . . . 40.2(8) 40.2(8) 40.2(8) ?
  S1b'_2 C2_2c C2_2d . . . 116(7) 116(7) 116(7) ?
  S1b'_2 C2_2c C3_2d . . . 148.5(10) 148.5(10) 148.5(10) ?
  S1b'_2 C2_2c C4_2d . . . 122.2(6) 122.2(6) 122.2(6) ?
  S1b'_2 C2_2c C6_2d . . . 65.0(6) 65.0(6) 65.0(6) ?
  S1b'_2 C2_2c H1c3_2d . . . 168.02 168.02 168.02 ?
  S1b''_2 C2_2c O3b'_2 . . . 79.7(5) 79.7(5) 79.7(5) ?
  S1b''_2 C2_2c O3b''_2 . . . 92.0(7) 92.0(7) 92.0(7) ?
  S1b''_2 C2_2c N1b'_2 . . . 24.2(4) 24.2(4) 24.2(4) ?
  S1b''_2 C2_2c N1b''_2 . . . 39.5(5) 39.5(5) 39.5(5) ?
  S1b''_2 C2_2c C7b'_2 . . . 54.7(7) 54.7(7) 54.7(7) ?
  S1b''_2 C2_2c C7b''_2 . . . 74.6(11) 74.6(11) 74.6(11) ?
  S1b''_2 C2_2c C1_2c . . . 56.9(6) 56.9(6) 56.9(6) ?
  S1b''_2 C2_2c C3_2c . . . 175.0(15) 175.0(15) 175.0(15) ?
  S1b''_2 C2_2c C4_2c . . . 145.9(6) 145.9(6) 145.9(6) ?
  S1b''_2 C2_2c C6_2c . . . 85.6(5) 85.6(5) 85.6(5) ?
  S1b''_2 C2_2c H1c3_2c . . . 158.94 158.94 158.94 ?
  S1b''_2 C2_2c C1_2d . . . 53.7(9) 53.7(9) 53.7(9) ?
  S1b''_2 C2_2c C2_2d . . . 120(8) 120(8) 120(8) ?
  S1b''_2 C2_2c C3_2d . . . 159.7(15) 159.7(15) 159.7(15) ?
  S1b''_2 C2_2c C4_2d . . . 135.7(7) 135.7(7) 135.7(7) ?
  S1b''_2 C2_2c C6_2d . . . 78.9(6) 78.9(6) 78.9(6) ?
  S1b''_2 C2_2c H1c3_2d . . . 166.69 166.69 166.69 ?
  O3b'_2 C2_2c O3b''_2 . . . 24.1(6) 24.1(6) 24.1(6) ?
  O3b'_2 C2_2c N1b'_2 . . . 56.2(5) 56.2(5) 56.2(5) ?
  O3b'_2 C2_2c N1b''_2 . . . 44.5(6) 44.5(6) 44.5(6) ?
  O3b'_2 C2_2c C7b'_2 . . . 25.2(6) 25.2(6) 25.2(6) ?
  O3b'_2 C2_2c C7b''_2 . . . 31.1(9) 31.1(9) 31.1(9) ?
  O3b'_2 C2_2c C1_2c . . . 136.1(9) 136.1(9) 136.1(9) ?
  O3b'_2 C2_2c C3_2c . . . 103.6(8) 103.6(8) 103.6(8) ?
  O3b'_2 C2_2c C4_2c . . . 134.3(7) 134.3(7) 134.3(7) ?
  O3b'_2 C2_2c C6_2c . . . 164.6(7) 164.6(7) 164.6(7) ?
  O3b'_2 C2_2c H1c3_2c . . . 79.9 79.9 79.9 ?
  O3b'_2 C2_2c C1_2d . . . 133.0(11) 133.0(11) 133.0(11) ?
  O3b'_2 C2_2c C2_2d . . . 124(5) 124(5) 124(5) ?
  O3b'_2 C2_2c C3_2d . . . 118.3(10) 118.3(10) 118.3(10) ?
  O3b'_2 C2_2c C4_2d . . . 144.4(8) 144.4(8) 144.4(8) ?
  O3b'_2 C2_2c C6_2d . . . 155.7(7) 155.7(7) 155.7(7) ?
  O3b'_2 C2_2c H1c3_2d . . . 96.43 96.43 96.43 ?
  O3b''_2 C2_2c N1b'_2 . . . 72.0(7) 72.0(7) 72.0(7) ?
  O3b''_2 C2_2c N1b''_2 . . . 52.5(7) 52.5(7) 52.5(7) ?
  O3b''_2 C2_2c C7b'_2 . . . 43.3(8) 43.3(8) 43.3(8) ?
  O3b''_2 C2_2c C7b''_2 . . . 20.4(10) 20.4(10) 20.4(10) ?
  O3b''_2 C2_2c C1_2c . . . 146.4(13) 146.4(13) 146.4(13) ?
  O3b''_2 C2_2c C3_2c . . . 89.8(8) 89.8(8) 89.8(8) ?
  O3b''_2 C2_2c C4_2c . . . 119.3(7) 119.3(7) 119.3(7) ?
  O3b''_2 C2_2c C6_2c . . . 163.9(12) 163.9(12) 163.9(12) ?
  O3b''_2 C2_2c H1c3_2c . . . 67.03 67.03 67.03 ?
  O3b''_2 C2_2c C1_2d . . . 143.4(16) 143.4(16) 143.4(16) ?
  O3b''_2 C2_2c C2_2d . . . 100(5) 100(5) 100(5) ?
  O3b''_2 C2_2c C3_2d . . . 101.8(10) 101.8(10) 101.8(10) ?
  O3b''_2 C2_2c C4_2d . . . 129.9(8) 129.9(8) 129.9(8) ?
  O3b''_2 C2_2c C6_2d . . . 167.2(13) 167.2(13) 167.2(13) ?
  O3b''_2 C2_2c H1c3_2d . . . 80.14 80.14 80.14 ?
  N1b'_2 C2_2c N1b''_2 . . . 23.9(6) 23.9(6) 23.9(6) ?
  N1b'_2 C2_2c C7b'_2 . . . 31.1(7) 31.1(7) 31.1(7) ?
  N1b'_2 C2_2c C7b''_2 . . . 58.4(11) 58.4(11) 58.4(11) ?
  N1b'_2 C2_2c C1_2c . . . 79.9(7) 79.9(7) 79.9(7) ?
  N1b'_2 C2_2c C3_2c . . . 159.7(9) 159.7(9) 159.7(9) ?
  N1b'_2 C2_2c C4_2c . . . 168.6(7) 168.6(7) 168.6(7) ?
  N1b'_2 C2_2c C6_2c . . . 108.6(6) 108.6(6) 108.6(6) ?
  N1b'_2 C2_2c H1c3_2c . . . 136.13 136.13 136.13 ?
  N1b'_2 C2_2c C1_2d . . . 76.8(10) 76.8(10) 76.8(10) ?
  N1b'_2 C2_2c C2_2d . . . 135(9) 135(9) 135(9) ?
  N1b'_2 C2_2c C3_2d . . . 173.8(12) 173.8(12) 173.8(12) ?
  N1b'_2 C2_2c C4_2d . . . 158.0(7) 158.0(7) 158.0(7) ?
  N1b'_2 C2_2c C6_2d . . . 100.9(7) 100.9(7) 100.9(7) ?
  N1b'_2 C2_2c H1c3_2d . . . 152.02 152.02 152.02 ?
  N1b''_2 C2_2c C7b'_2 . . . 24.0(8) 24.0(8) 24.0(8) ?
  N1b''_2 C2_2c C7b''_2 . . . 35.7(11) 35.7(11) 35.7(11) ?
  N1b''_2 C2_2c C1_2c . . . 95.2(10) 95.2(10) 95.2(10) ?
  N1b''_2 C2_2c C3_2c . . . 141.8(10) 141.8(10) 141.8(10) ?
  N1b''_2 C2_2c C4_2c . . . 164.4(11) 164.4(11) 164.4(11) ?
  N1b''_2 C2_2c C6_2c . . . 122.9(8) 122.9(8) 122.9(8) ?
  N1b''_2 C2_2c H1c3_2c . . . 119.57 119.57 119.57 ?
  N1b''_2 C2_2c C1_2d . . . 92.1(12) 92.1(12) 92.1(12) ?
  N1b''_2 C2_2c C2_2d . . . 119(9) 119(9) 119(9) ?
  N1b''_2 C2_2c C3_2d . . . 150.2(16) 150.2(16) 150.2(16) ?
  N1b''_2 C2_2c C4_2d . . . 166.1(12) 166.1(12) 166.1(12) ?
  N1b''_2 C2_2c C6_2d . . . 117.6(9) 117.6(9) 117.6(9) ?
  N1b''_2 C2_2c H1c3_2d . . . 131.2 131.2 131.2 ?
  C7b'_2 C2_2c C7b''_2 . . . 36.3(11) 36.3(11) 36.3(11) ?
  C7b'_2 C2_2c C1_2c . . . 111.0(10) 111.0(10) 111.0(10) ?
  C7b'_2 C2_2c C3_2c . . . 128.7(10) 128.7(10) 128.7(10) ?
  C7b'_2 C2_2c C4_2c . . . 159.4(10) 159.4(10) 159.4(10) ?
  C7b'_2 C2_2c C6_2c . . . 139.7(9) 139.7(9) 139.7(9) ?
  C7b'_2 C2_2c H1c3_2c . . . 105.07 105.07 105.07 ?
  C7b'_2 C2_2c C1_2d . . . 107.9(12) 107.9(12) 107.9(12) ?
  C7b'_2 C2_2c C2_2d . . . 134(8) 134(8) 134(8) ?
  C7b'_2 C2_2c C3_2d . . . 143.4(11) 143.4(11) 143.4(11) ?
  C7b'_2 C2_2c C4_2d . . . 168.6(13) 168.6(13) 168.6(13) ?
  C7b'_2 C2_2c C6_2d . . . 131.6(9) 131.6(9) 131.6(9) ?
  C7b'_2 C2_2c H1c3_2d . . . 121.33 121.33 121.33 ?
  C7b''_2 C2_2c C1_2c . . . 126.2(17) 126.2(17) 126.2(17) ?
  C7b''_2 C2_2c C3_2c . . . 106.3(13) 106.3(13) 106.3(13) ?
  C7b''_2 C2_2c C4_2c . . . 132.4(12) 132.4(12) 132.4(12) ?
  C7b''_2 C2_2c C6_2c . . . 147.0(16) 147.0(16) 147.0(16) ?
  C7b''_2 C2_2c H1c3_2c . . . 85.2 85.2 85.2 ?
  C7b''_2 C2_2c C1_2d . . . 123.3(19) 123.3(19) 123.3(19) ?
  C7b''_2 C2_2c C2_2d . . . 99(7) 99(7) 99(7) ?
  C7b''_2 C2_2c C3_2d . . . 115.5(16) 115.5(16) 115.5(16) ?
  C7b''_2 C2_2c C4_2d . . . 141.8(13) 141.8(13) 141.8(13) ?
  C7b''_2 C2_2c C6_2d . . . 147.0(16) 147.0(16) 147.0(16) ?
  C7b''_2 C2_2c H1c3_2d . . . 95.53 95.53 95.53 ?
  C1_2c C2_2c C3_2c . . . 120.1(9) 120.1(9) 120.1(9) ?
  C1_2c C2_2c C4_2c . . . 89.3(7) 89.3(7) 89.3(7) ?
  C1_2c C2_2c C6_2c . . . 28.8(5) 28.8(5) 28.8(5) ?
  C1_2c C2_2c H1c3_2c . . . 143.86 143.86 143.86 ?
  C1_2c C2_2c C1_2d . . . 3.2(9) 3.2(9) 3.2(9) ?
  C1_2c C2_2c C2_2d . . . 87(5) 87(5) 87(5) ?
  C1_2c C2_2c C3_2d . . . 105.5(10) 105.5(10) 105.5(10) ?
  C1_2c C2_2c C4_2d . . . 78.8(7) 78.8(7) 78.8(7) ?
  C1_2c C2_2c C6_2d . . . 22.4(7) 22.4(7) 22.4(7) ?
  C1_2c C2_2c H1c3_2d . . . 127.29 127.29 127.29 ?
  C3_2c C2_2c C4_2c . . . 30.9(5) 30.9(5) 30.9(5) ?
  C3_2c C2_2c C6_2c . . . 91.4(7) 91.4(7) 91.4(7) ?
  C3_2c C2_2c H1c3_2c . . . 23.71 23.71 23.71 ?
  C3_2c C2_2c C1_2d . . . 123.3(12) 123.3(12) 123.3(12) ?
  C3_2c C2_2c C2_2d . . . 55(8) 55(8) 55(8) ?
  C3_2c C2_2c C3_2d . . . 15.8(12) 15.8(12) 15.8(12) ?
  C3_2c C2_2c C4_2d . . . 41.4(7) 41.4(7) 41.4(7) ?
  C3_2c C2_2c C6_2d . . . 98.6(8) 98.6(8) 98.6(8) ?
  C3_2c C2_2c H1c3_2d . . . 11.42 11.42 11.42 ?
  C4_2c C2_2c C6_2c . . . 60.5(4) 60.5(4) 60.5(4) ?
  C4_2c C2_2c H1c3_2c . . . 54.58 54.58 54.58 ?
  C4_2c C2_2c C1_2d . . . 92.5(10) 92.5(10) 92.5(10) ?
  C4_2c C2_2c C2_2d . . . 47(9) 47(9) 47(9) ?
  C4_2c C2_2c C3_2d . . . 17.5(8) 17.5(8) 17.5(8) ?
  C4_2c C2_2c C4_2d . . . 10.7(5) 10.7(5) 10.7(5) ?
  C4_2c C2_2c C6_2d . . . 67.9(6) 67.9(6) 67.9(6) ?
  C4_2c C2_2c H1c3_2d . . . 39.29 39.29 39.29 ?
  C6_2c C2_2c H1c3_2c . . . 115.09 115.09 115.09 ?
  C6_2c C2_2c C1_2d . . . 31.9(8) 31.9(8) 31.9(8) ?
  C6_2c C2_2c C2_2d . . . 68(5) 68(5) 68(5) ?
  C6_2c C2_2c C3_2d . . . 76.9(8) 76.9(8) 76.9(8) ?
  C6_2c C2_2c C4_2d . . . 50.1(5) 50.1(5) 50.1(5) ?
  C6_2c C2_2c C6_2d . . . 9.6(5) 9.6(5) 9.6(5) ?
  C6_2c C2_2c H1c3_2d . . . 98.91 98.91 98.91 ?
  H1c3_2c C2_2c C1_2d . . . 147.03 147.03 147.03 ?
  H1c3_2c C2_2c C2_2d . . . 68.38 68.38 68.38 ?
  H1c3_2c C2_2c C3_2d . . . 38.68 38.68 38.68 ?
  H1c3_2c C2_2c C4_2d . . . 65.05 65.05 65.05 ?
  H1c3_2c C2_2c C6_2d . . . 122.15 122.15 122.15 ?
  H1c3_2c C2_2c H1c3_2d . . . 18.14 18.14 18.14 ?
  C1_2d C2_2c C2_2d . . . 89(5) 89(5) 89(5) ?
  C1_2d C2_2c C3_2d . . . 108.6(12) 108.6(12) 108.6(12) ?
  C1_2d C2_2c C4_2d . . . 82.0(10) 82.0(10) 82.0(10) ?
  C1_2d C2_2c C6_2d . . . 25.5(10) 25.5(10) 25.5(10) ?
  C1_2d C2_2c H1c3_2d . . . 130.32 130.32 130.32 ?
  C2_2d C2_2c C3_2d . . . 44(9) 44(9) 44(9) ?
  C2_2d C2_2c C4_2d . . . 49(8) 49(8) 49(8) ?
  C2_2d C2_2c C6_2d . . . 78(5) 78(5) 78(5) ?
  C2_2d C2_2c H1c3_2d . . . 51.93 51.93 51.93 ?
  C3_2d C2_2c C4_2d . . . 28.1(9) 28.1(9) 28.1(9) ?
  C3_2d C2_2c C6_2d . . . 84.9(9) 84.9(9) 84.9(9) ?
  C3_2d C2_2c H1c3_2d . . . 22.06 22.06 22.06 ?
  C4_2d C2_2c C6_2d . . . 57.3(7) 57.3(7) 57.3(7) ?
  C4_2d C2_2c H1c3_2d . . . 49.96 49.96 49.96 ?
  C6_2d C2_2c H1c3_2d . . . 106.96 106.96 106.96 ?
  C7b''_2 C3_2c C1_2c . . . 65.6(7) 65.6(7) 65.6(7) ?
  C7b''_2 C3_2c C2_2c . . . 38.1(9) 38.1(9) 38.1(9) ?
  C7b''_2 C3_2c C4_2c . . . 148.5(13) 148.5(13) 148.5(13) ?
  C7b''_2 C3_2c C5_2c . . . 121.7(9) 121.7(9) 121.7(9) ?
  C7b''_2 C3_2c H1c3_2c . . . 86.32 86.32 86.32 ?
  C7b''_2 C3_2c H1c4_2c . . . 162.83 162.83 162.83 ?
  C7b''_2 C3_2c C1_2d . . . 63.6(8) 63.6(8) 63.6(8) ?
  C7b''_2 C3_2c C2_2d . . . 39.6(13) 39.6(13) 39.6(13) ?
  C7b''_2 C3_2c C3_2d . . . 128(6) 128(6) 128(6) ?
  C7b''_2 C3_2c C4_2d . . . 140.7(11) 140.7(11) 140.7(11) ?
  C7b''_2 C3_2c H1c3_2d . . . 114.15 114.15 114.15 ?
  C7b''_2 C3_2c H1c4_2d . . . 158.01 158.01 158.01 ?
  C1_2c C3_2c C2_2c . . . 29.7(5) 29.7(5) 29.7(5) ?
  C1_2c C3_2c C4_2c . . . 88.7(7) 88.7(7) 88.7(7) ?
  C1_2c C3_2c C5_2c . . . 59.0(4) 59.0(4) 59.0(4) ?
  C1_2c C3_2c H1c3_2c . . . 150.53 150.53 150.53 ?
  C1_2c C3_2c H1c4_2c . . . 112.74 112.74 112.74 ?
  C1_2c C3_2c C1_2d . . . 2.0(5) 2.0(5) 2.0(5) ?
  C1_2c C3_2c C2_2d . . . 26.1(13) 26.1(13) 26.1(13) ?
  C1_2c C3_2c C3_2d . . . 82(3) 82(3) 82(3) ?
  C1_2c C3_2c C4_2d . . . 78.2(7) 78.2(7) 78.2(7) ?
  C1_2c C3_2c H1c3_2d . . . 156.81 156.81 156.81 ?
  C1_2c C3_2c H1c4_2d . . . 98.07 98.07 98.07 ?
  C2_2c C3_2c C4_2c . . . 118.4(9) 118.4(9) 118.4(9) ?
  C2_2c C3_2c C5_2c . . . 88.7(7) 88.7(7) 88.7(7) ?
  C2_2c C3_2c H1c3_2c . . . 120.8 120.8 120.8 ?
  C2_2c C3_2c H1c4_2c . . . 142.48 142.48 142.48 ?
  C2_2c C3_2c C1_2d . . . 27.8(7) 27.8(7) 27.8(7) ?
  C2_2c C3_2c C2_2d . . . 12(2) 12(2) 12(2) ?
  C2_2c C3_2c C3_2d . . . 109(4) 109(4) 109(4) ?
  C2_2c C3_2c C4_2d . . . 107.9(9) 107.9(9) 107.9(9) ?
  C2_2c C3_2c H1c3_2d . . . 151.11 151.11 151.11 ?
  C2_2c C3_2c H1c4_2d . . . 127.74 127.74 127.74 ?
  C4_2c C3_2c C5_2c . . . 29.7(5) 29.7(5) 29.7(5) ?
  C4_2c C3_2c H1c3_2c . . . 120.8 120.8 120.8 ?
  C4_2c C3_2c H1c4_2c . . . 24.08 24.08 24.08 ?
  C4_2c C3_2c C1_2d . . . 90.6(8) 90.6(8) 90.6(8) ?
  C4_2c C3_2c C2_2d . . . 112.3(14) 112.3(14) 112.3(14) ?
  C4_2c C3_2c C3_2d . . . 24(6) 24(6) 24(6) ?
  C4_2c C3_2c C4_2d . . . 10.9(7) 10.9(7) 10.9(7) ?
  C4_2c C3_2c H1c3_2d . . . 82.29 82.29 82.29 ?
  C4_2c C3_2c H1c4_2d . . . 9.97 9.97 9.97 ?
  C5_2c C3_2c H1c3_2c . . . 150.49 150.49 150.49 ?
  C5_2c C3_2c H1c4_2c . . . 53.76 53.76 53.76 ?
  C5_2c C3_2c C1_2d . . . 60.9(6) 60.9(6) 60.9(6) ?
  C5_2c C3_2c C2_2d . . . 83.1(12) 83.1(12) 83.1(12) ?
  C5_2c C3_2c C3_2d . . . 31(3) 31(3) 31(3) ?
  C5_2c C3_2c C4_2d . . . 19.5(6) 19.5(6) 19.5(6) ?
  C5_2c C3_2c H1c3_2d . . . 109.89 109.89 109.89 ?
  C5_2c C3_2c H1c4_2d . . . 39.22 39.22 39.22 ?
  H1c3_2c C3_2c H1c4_2c . . . 96.72 96.72 96.72 ?
  H1c3_2c C3_2c C1_2d . . . 148.58 148.58 148.58 ?
  H1c3_2c C3_2c C2_2d . . . 125.78 125.78 125.78 ?
  H1c3_2c C3_2c C3_2d . . . 124.99 124.99 124.99 ?
  H1c3_2c C3_2c C4_2d . . . 131.21 131.21 131.21 ?
  H1c3_2c C3_2c H1c3_2d . . . 43.62 43.62 43.62 ?
  H1c3_2c C3_2c H1c4_2d . . . 111.35 111.35 111.35 ?
  H1c4_2c C3_2c C1_2d . . . 114.7 114.7 114.7 ?
  H1c4_2c C3_2c C2_2d . . . 135.72 135.72 135.72 ?
  H1c4_2c C3_2c C3_2d . . . 38.31 38.31 38.31 ?
  H1c4_2c C3_2c C4_2d . . . 34.69 34.69 34.69 ?
  H1c4_2c C3_2c H1c3_2d . . . 60.08 60.08 60.08 ?
  H1c4_2c C3_2c H1c4_2d . . . 15.01 15.01 15.01 ?
  C1_2d C3_2c C2_2d . . . 24.3(14) 24.3(14) 24.3(14) ?
  C1_2d C3_2c C3_2d . . . 83(3) 83(3) 83(3) ?
  C1_2d C3_2c C4_2d . . . 80.2(8) 80.2(8) 80.2(8) ?
  C1_2d C3_2c H1c3_2d . . . 157.29 157.29 157.29 ?
  C1_2d C3_2c H1c4_2d . . . 100.03 100.03 100.03 ?
  C2_2d C3_2c C3_2d . . . 99(5) 99(5) 99(5) ?
  C2_2d C3_2c C4_2d . . . 102.6(13) 102.6(13) 102.6(13) ?
  C2_2d C3_2c H1c3_2d . . . 145.12 145.12 145.12 ?
  C2_2d C3_2c H1c4_2d . . . 122.14 122.14 122.14 ?
  C3_2d C3_2c C4_2d . . . 26(5) 26(5) 26(5) ?
  C3_2d C3_2c H1c3_2d . . . 81.43 81.43 81.43 ?
  C3_2d C3_2c H1c4_2d . . . 30.86 30.86 30.86 ?
  C4_2d C3_2c H1c3_2d . . . 93.21 93.21 93.21 ?
  C4_2d C3_2c H1c4_2d . . . 19.87 19.87 19.87 ?
  H1c3_2d C3_2c H1c4_2d . . . 74.81 74.81 74.81 ?
  C2_2c C4_2c C3_2c . . . 30.7(6) 30.7(6) 30.7(6) ?
  C2_2c C4_2c C5_2c . . . 89.9(6) 89.9(6) 89.9(6) ?
  C2_2c C4_2c C6_2c . . . 60.4(4) 60.4(4) 60.4(4) ?
  C2_2c C4_2c H1c3_2c . . . 54.39 54.39 54.39 ?
  C2_2c C4_2c H1c4_2c . . . 150.42 150.42 150.42 ?
  C2_2c C4_2c H1c5_2c . . . 114.04 114.04 114.04 ?
  C2_2c C4_2c C2_2d . . . 6.0(14) 6.0(14) 6.0(14) ?
  C2_2c C4_2c C3_2d . . . 29.2(13) 29.2(13) 29.2(13) ?
  C2_2c C4_2c C4_2d . . . 107(2) 107(2) 107(2) ?
  C2_2c C4_2c C5_2d . . . 85.4(7) 85.4(7) 85.4(7) ?
  C2_2c C4_2c H1c3_2d . . . 64.96 64.96 64.96 ?
  C2_2c C4_2c H1c4_2d . . . 168.3 168.3 168.3 ?
  C2_2c C4_2c H1c5_2d . . . 102.79 102.79 102.79 ?
  C3_2c C4_2c C5_2c . . . 120.6(9) 120.6(9) 120.6(9) ?
  C3_2c C4_2c C6_2c . . . 91.1(7) 91.1(7) 91.1(7) ?
  C3_2c C4_2c H1c3_2c . . . 23.65 23.65 23.65 ?
  C3_2c C4_2c H1c4_2c . . . 119.68 119.68 119.68 ?
  C3_2c C4_2c H1c5_2c . . . 144.77 144.77 144.77 ?
  C3_2c C4_2c C2_2d . . . 31.6(9) 31.6(9) 31.6(9) ?
  C3_2c C4_2c C3_2d . . . 11(3) 11(3) 11(3) ?
  C3_2c C4_2c C4_2d . . . 137(2) 137(2) 137(2) ?
  C3_2c C4_2c C5_2d . . . 115.6(9) 115.6(9) 115.6(9) ?
  C3_2c C4_2c H1c3_2d . . . 35.51 35.51 35.51 ?
  C3_2c C4_2c H1c4_2d . . . 157.19 157.19 157.19 ?
  C3_2c C4_2c H1c5_2d . . . 132.7 132.7 132.7 ?
  C5_2c C4_2c C6_2c . . . 29.5(5) 29.5(5) 29.5(5) ?
  C5_2c C4_2c H1c3_2c . . . 144.29 144.29 144.29 ?
  C5_2c C4_2c H1c4_2c . . . 119.68 119.68 119.68 ?
  C5_2c C4_2c H1c5_2c . . . 24.14 24.14 24.14 ?
  C5_2c C4_2c C2_2d . . . 89.6(9) 89.6(9) 89.6(9) ?
  C5_2c C4_2c C3_2d . . . 116.8(17) 116.8(17) 116.8(17) ?
  C5_2c C4_2c C4_2d . . . 21(2) 21(2) 21(2) ?
  C5_2c C4_2c C5_2d . . . 11.0(11) 11.0(11) 11.0(11) ?
  C5_2c C4_2c H1c3_2d . . . 151.64 151.64 151.64 ?
  C5_2c C4_2c H1c4_2d . . . 81.09 81.09 81.09 ?
  C5_2c C4_2c H1c5_2d . . . 17.44 17.44 17.44 ?
  C6_2c C4_2c H1c3_2c . . . 114.8 114.8 114.8 ?
  C6_2c C4_2c H1c4_2c . . . 149.17 149.17 149.17 ?
  C6_2c C4_2c H1c5_2c . . . 53.63 53.63 53.63 ?
  C6_2c C4_2c C2_2d . . . 60.3(7) 60.3(7) 60.3(7) ?
  C6_2c C4_2c C3_2d . . . 87.8(15) 87.8(15) 87.8(15) ?
  C6_2c C4_2c C4_2d . . . 48(2) 48(2) 48(2) ?
  C6_2c C4_2c C5_2d . . . 26.7(8) 26.7(8) 26.7(8) ?
  C6_2c C4_2c H1c3_2d . . . 123.85 123.85 123.85 ?
  C6_2c C4_2c H1c4_2d . . . 110.32 110.32 110.32 ?
  C6_2c C4_2c H1c5_2d . . . 43.88 43.88 43.88 ?
  H1c3_2c C4_2c H1c4_2c . . . 96.03 96.03 96.03 ?
  H1c3_2c C4_2c H1c5_2c . . . 168.43 168.43 168.43 ?
  H1c3_2c C4_2c C2_2d . . . 54.91 54.91 54.91 ?
  H1c3_2c C4_2c C3_2d . . . 28.78 28.78 28.78 ?
  H1c3_2c C4_2c C4_2d . . . 158.88 158.88 158.88 ?
  H1c3_2c C4_2c C5_2d . . . 138.7 138.7 138.7 ?
  H1c3_2c C4_2c H1c3_2d . . . 15.72 15.72 15.72 ?
  H1c3_2c C4_2c H1c4_2d . . . 134.24 134.24 134.24 ?
  H1c3_2c C4_2c H1c5_2d . . . 154.82 154.82 154.82 ?
  H1c4_2c C4_2c H1c5_2c . . . 95.54 95.54 95.54 ?
  H1c4_2c C4_2c C2_2d . . . 150.17 150.17 150.17 ?
  H1c4_2c C4_2c C3_2d . . . 122.42 122.42 122.42 ?
  H1c4_2c C4_2c C4_2d . . . 101.63 101.63 101.63 ?
  H1c4_2c C4_2c C5_2d . . . 123.67 123.67 123.67 ?
  H1c4_2c C4_2c H1c3_2d . . . 86.18 86.18 86.18 ?
  H1c4_2c C4_2c H1c4_2d . . . 39.26 39.26 39.26 ?
  H1c4_2c C4_2c H1c5_2d . . . 106.18 106.18 106.18 ?
  H1c5_2c C4_2c C2_2d . . . 113.59 113.59 113.59 ?
  H1c5_2c C4_2c C3_2d . . . 140.26 140.26 140.26 ?
  H1c5_2c C4_2c C4_2d . . . 13.06 13.06 13.06 ?
  H1c5_2c C4_2c C5_2d . . . 30.27 30.27 30.27 ?
  H1c5_2c C4_2c H1c3_2d . . . 167.61 167.61 167.61 ?
  H1c5_2c C4_2c H1c4_2d . . . 57.19 57.19 57.19 ?
  H1c5_2c C4_2c H1c5_2d . . . 15.89 15.89 15.89 ?
  C2_2d C4_2c C3_2d . . . 27.7(14) 27.7(14) 27.7(14) ?
  C2_2d C4_2c C4_2d . . . 108(2) 108(2) 108(2) ?
  C2_2d C4_2c C5_2d . . . 86.2(9) 86.2(9) 86.2(9) ?
  C2_2d C4_2c H1c3_2d . . . 63.99 63.99 63.99 ?
  C2_2d C4_2c H1c4_2d . . . 170.57 170.57 170.57 ?
  C2_2d C4_2c H1c5_2d . . . 103.65 103.65 103.65 ?
  C3_2d C4_2c C4_2d . . . 136(3) 136(3) 136(3) ?
  C3_2d C4_2c C5_2d . . . 113.9(15) 113.9(15) 113.9(15) ?
  C3_2d C4_2c H1c3_2d . . . 36.24 36.24 36.24 ?
  C3_2d C4_2c H1c4_2d . . . 161.67 161.67 161.67 ?
  C3_2d C4_2c H1c5_2d . . . 131.4 131.4 131.4 ?
  C4_2d C4_2c C5_2d . . . 22(2) 22(2) 22(2) ?
  C4_2d C4_2c H1c3_2d . . . 172.17 172.17 172.17 ?
  C4_2d C4_2c H1c4_2d . . . 62.37 62.37 62.37 ?
  C4_2d C4_2c H1c5_2d . . . 4.56 4.56 4.56 ?
  C5_2d C4_2c H1c3_2d . . . 150.15 150.15 150.15 ?
  C5_2d C4_2c H1c4_2d . . . 84.42 84.42 84.42 ?
  C5_2d C4_2c H1c5_2d . . . 17.5 17.5 17.5 ?
  H1c3_2d C4_2c H1c4_2d . . . 125.43 125.43 125.43 ?
  H1c3_2d C4_2c H1c5_2d . . . 167.64 167.64 167.64 ?
  H1c4_2d C4_2c H1c5_2d . . . 66.92 66.92 66.92 ?
  C1_2c C5_2c C3_2c . . . 59.9(5) 59.9(5) 59.9(5) ?
  C1_2c C5_2c C4_2c . . . 89.6(6) 89.6(6) 89.6(6) ?
  C1_2c C5_2c C6_2c . . . 31.4(5) 31.4(5) 31.4(5) ?
  C1_2c C5_2c H1c4_2c . . . 113.64 113.64 113.64 ?
  C1_2c C5_2c H1c5_2c . . . 150.93 150.93 150.93 ?
  C1_2c C5_2c H1c6_2c . . . 54.83 54.83 54.83 ?
  C1_2c C5_2c C1_2d . . . 0.8(6) 0.8(6) 0.8(6) ?
  C1_2c C5_2c C2_2d . . . 32.3(6) 32.3(6) 32.3(6) ?
  C1_2c C5_2c C3_2d . . . 64.5(8) 64.5(8) 64.5(8) ?
  C1_2c C5_2c C4_2d . . . 98.7(11) 98.7(11) 98.7(11) ?
  C1_2c C5_2c C5_2d . . . 75(2) 75(2) 75(2) ?
  C1_2c C5_2c C6_2d . . . 32.7(7) 32.7(7) 32.7(7) ?
  C1_2c C5_2c H1c4_2d . . . 130.33 130.33 130.33 ?
  C1_2c C5_2c H1c5_2d . . . 116.6 116.6 116.6 ?
  C1_2c C5_2c H1c6_2d . . . 48.45 48.45 48.45 ?
  C3_2c C5_2c C4_2c . . . 29.7(5) 29.7(5) 29.7(5) ?
  C3_2c C5_2c C6_2c . . . 91.3(6) 91.3(6) 91.3(6) ?
  C3_2c C5_2c H1c4_2c . . . 53.75 53.75 53.75 ?
  C3_2c C5_2c H1c5_2c . . . 149.19 149.19 149.19 ?
  C3_2c C5_2c H1c6_2c . . . 114.72 114.72 114.72 ?
  C3_2c C5_2c C1_2d . . . 59.1(7) 59.1(7) 59.1(7) ?
  C3_2c C5_2c C2_2d . . . 28.3(8) 28.3(8) 28.3(8) ?
  C3_2c C5_2c C3_2d . . . 6.7(9) 6.7(9) 6.7(9) ?
  C3_2c C5_2c C4_2d . . . 39.3(11) 39.3(11) 39.3(11) ?
  C3_2c C5_2c C5_2d . . . 122(2) 122(2) 122(2) ?
  C3_2c C5_2c C6_2d . . . 91.5(8) 91.5(8) 91.5(8) ?
  C3_2c C5_2c H1c4_2d . . . 70.69 70.69 70.69 ?
  C3_2c C5_2c H1c5_2d . . . 156.66 156.66 156.66 ?
  C3_2c C5_2c H1c6_2d . . . 107.33 107.33 107.33 ?
  C4_2c C5_2c C6_2c . . . 121.0(8) 121.0(8) 121.0(8) ?
  C4_2c C5_2c H1c4_2c . . . 24.07 24.07 24.07 ?
  C4_2c C5_2c H1c5_2c . . . 119.51 119.51 119.51 ?
  C4_2c C5_2c H1c6_2c . . . 144.4 144.4 144.4 ?
  C4_2c C5_2c C1_2d . . . 88.8(8) 88.8(8) 88.8(8) ?
  C4_2c C5_2c C2_2d . . . 57.8(8) 57.8(8) 57.8(8) ?
  C4_2c C5_2c C3_2d . . . 25.6(9) 25.6(9) 25.6(9) ?
  C4_2c C5_2c C4_2d . . . 11.0(12) 11.0(12) 11.0(12) ?
  C4_2c C5_2c C5_2d . . . 140(3) 140(3) 140(3) ?
  C4_2c C5_2c C6_2d . . . 120.7(9) 120.7(9) 120.7(9) ?
  C4_2c C5_2c H1c4_2d . . . 41.18 41.18 41.18 ?
  C4_2c C5_2c H1c5_2d . . . 143.61 143.61 143.61 ?
  C4_2c C5_2c H1c6_2d . . . 136.39 136.39 136.39 ?
  C6_2c C5_2c H1c4_2c . . . 145.06 145.06 145.06 ?
  C6_2c C5_2c H1c5_2c . . . 119.51 119.51 119.51 ?
  C6_2c C5_2c H1c6_2c . . . 23.41 23.41 23.41 ?
  C6_2c C5_2c C1_2d . . . 32.2(7) 32.2(7) 32.2(7) ?
  C6_2c C5_2c C2_2d . . . 63.5(8) 63.5(8) 63.5(8) ?
  C6_2c C5_2c C3_2d . . . 95.8(9) 95.8(9) 95.8(9) ?
  C6_2c C5_2c C4_2d . . . 129.9(13) 129.9(13) 129.9(13) ?
  C6_2c C5_2c C5_2d . . . 51(3) 51(3) 51(3) ?
  C6_2c C5_2c C6_2d . . . 9.0(12) 9.0(12) 9.0(12) ?
  C6_2c C5_2c H1c4_2d . . . 161.28 161.28 161.28 ?
  C6_2c C5_2c H1c5_2d . . . 87.93 87.93 87.93 ?
  C6_2c C5_2c H1c6_2d . . . 18.87 18.87 18.87 ?
  H1c4_2c C5_2c H1c5_2c . . . 95.43 95.43 95.43 ?
  H1c4_2c C5_2c H1c6_2c . . . 168.47 168.47 168.47 ?
  H1c4_2c C5_2c C1_2d . . . 112.86 112.86 112.86 ?
  H1c4_2c C5_2c C2_2d . . . 81.72 81.72 81.72 ?
  H1c4_2c C5_2c C3_2d . . . 49.43 49.43 49.43 ?
  H1c4_2c C5_2c C4_2d . . . 16.01 16.01 16.01 ?
  H1c4_2c C5_2c C5_2d . . . 143.87 143.87 143.87 ?
  H1c4_2c C5_2c C6_2d . . . 144.24 144.24 144.24 ?
  H1c4_2c C5_2c H1c4_2d . . . 17.55 17.55 17.55 ?
  H1c4_2c C5_2c H1c5_2d . . . 123.7 123.7 123.7 ?
  H1c4_2c C5_2c H1c6_2d . . . 159.04 159.04 159.04 ?
  H1c5_2c C5_2c H1c6_2c . . . 96.1 96.1 96.1 ?
  H1c5_2c C5_2c C1_2d . . . 151.71 151.71 151.71 ?
  H1c5_2c C5_2c C2_2d . . . 174.13 174.13 174.13 ?
  H1c5_2c C5_2c C3_2d . . . 144.36 144.36 144.36 ?
  H1c5_2c C5_2c C4_2d . . . 110.17 110.17 110.17 ?
  H1c5_2c C5_2c C5_2d . . . 81.63 81.63 81.63 ?
  H1c5_2c C5_2c C6_2d . . . 118.94 118.94 118.94 ?
  H1c5_2c C5_2c H1c4_2d . . . 78.61 78.61 78.61 ?
  H1c5_2c C5_2c H1c5_2d . . . 38.68 38.68 38.68 ?
  H1c5_2c C5_2c H1c6_2d . . . 103.04 103.04 103.04 ?
  H1c6_2c C5_2c C1_2d . . . 55.61 55.61 55.61 ?
  H1c6_2c C5_2c C2_2d . . . 86.8 86.8 86.8 ?
  H1c6_2c C5_2c C3_2d . . . 119.11 119.11 119.11 ?
  H1c6_2c C5_2c C4_2d . . . 152.97 152.97 152.97 ?
  H1c6_2c C5_2c C5_2d . . . 38.92 38.92 38.92 ?
  H1c6_2c C5_2c C6_2d . . . 24.8 24.8 24.8 ?
  H1c6_2c C5_2c H1c4_2d . . . 172.72 172.72 172.72 ?
  H1c6_2c C5_2c H1c5_2d . . . 66.56 66.56 66.56 ?
  H1c6_2c C5_2c H1c6_2d . . . 11.98 11.98 11.98 ?
  C1_2d C5_2c C2_2d . . . 31.5(8) 31.5(8) 31.5(8) ?
  C1_2d C5_2c C3_2d . . . 63.7(9) 63.7(9) 63.7(9) ?
  C1_2d C5_2c C4_2d . . . 98.0(12) 98.0(12) 98.0(12) ?
  C1_2d C5_2c C5_2d . . . 76(2) 76(2) 76(2) ?
  C1_2d C5_2c C6_2d . . . 33.5(9) 33.5(9) 33.5(9) ?
  C1_2d C5_2c H1c4_2d . . . 129.57 129.57 129.57 ?
  C1_2d C5_2c H1c5_2d . . . 117.4 117.4 117.4 ?
  C1_2d C5_2c H1c6_2d . . . 49.26 49.26 49.26 ?
  C2_2d C5_2c C3_2d . . . 32.3(9) 32.3(9) 32.3(9) ?
  C2_2d C5_2c C4_2d . . . 67.6(13) 67.6(13) 67.6(13) ?
  C2_2d C5_2c C5_2d . . . 104(2) 104(2) 104(2) ?
  C2_2d C5_2c C6_2d . . . 64.9(9) 64.9(9) 64.9(9) ?
  C2_2d C5_2c H1c4_2d . . . 98.92 98.92 98.92 ?
  C2_2d C5_2c H1c5_2d . . . 146.73 146.73 146.73 ?
  C2_2d C5_2c H1c6_2d . . . 80.72 80.72 80.72 ?
  C3_2d C5_2c C4_2d . . . 36.1(14) 36.1(14) 36.1(14) ?
  C3_2d C5_2c C5_2d . . . 129(2) 129(2) 129(2) ?
  C3_2d C5_2c C6_2d . . . 96.7(10) 96.7(10) 96.7(10) ?
  C3_2d C5_2c H1c4_2d . . . 66.76 66.76 66.76 ?
  C3_2d C5_2c H1c5_2d . . . 161.36 161.36 161.36 ?
  C3_2d C5_2c H1c6_2d . . . 112.6 112.6 112.6 ?
  C4_2d C5_2c C5_2d . . . 137(4) 137(4) 137(4) ?
  C4_2d C5_2c C6_2d . . . 128.3(13) 128.3(13) 128.3(13) ?
  C4_2d C5_2c H1c4_2d . . . 31.59 31.59 31.59 ?
  C4_2d C5_2c H1c5_2d . . . 132.69 132.69 132.69 ?
  C4_2d C5_2c H1c6_2d . . . 143.08 143.08 143.08 ?
  C5_2d C5_2c C6_2d . . . 45(3) 45(3) 45(3) ?
  C5_2d C5_2c H1c4_2d . . . 134.42 134.42 134.42 ?
  C5_2d C5_2c H1c5_2d . . . 43.03 43.03 43.03 ?
  C5_2d C5_2c H1c6_2d . . . 33.79 33.79 33.79 ?
  C6_2d C5_2c H1c4_2d . . . 157.38 157.38 157.38 ?
  C6_2d C5_2c H1c5_2d . . . 84.25 84.25 84.25 ?
  C6_2d C5_2c H1c6_2d . . . 15.9 15.9 15.9 ?
  H1c4_2d C5_2c H1c5_2d . . . 106.47 106.47 106.47 ?
  H1c4_2d C5_2c H1c6_2d . . . 165.26 165.26 165.26 ?
  H1c5_2d C5_2c H1c6_2d . . . 69.25 69.25 69.25 ?
  C1_2c C6_2c C2_2c . . . 28.4(6) 28.4(6) 28.4(6) ?
  C1_2c C6_2c C4_2c . . . 87.5(7) 87.5(7) 87.5(7) ?
  C1_2c C6_2c C5_2c . . . 117.0(9) 117.0(9) 117.0(9) ?
  C1_2c C6_2c H1c5_2c . . . 141.19 141.19 141.19 ?
  C1_2c C6_2c H1c6_2c . . . 121.48 121.48 121.48 ?
  C1_2c C6_2c C1_2d . . . 0.6(11) 0.6(11) 0.6(11) ?
  C1_2c C6_2c C2_2d . . . 33.4(8) 33.4(8) 33.4(8) ?
  C1_2c C6_2c C3_2d . . . 65.4(8) 65.4(8) 65.4(8) ?
  C1_2c C6_2c C4_2d . . . 97.3(8) 97.3(8) 97.3(8) ?
  C1_2c C6_2c C5_2d . . . 130.1(15) 130.1(15) 130.1(15) ?
  C1_2c C6_2c C6_2d . . . 71(3) 71(3) 71(3) ?
  C1_2c C6_2c H1c5_2d . . . 153.34 153.34 153.34 ?
  C1_2c C6_2c H1c6_2d . . . 97.94 97.94 97.94 ?
  C2_2c C6_2c C4_2c . . . 59.1(4) 59.1(4) 59.1(4) ?
  C2_2c C6_2c C5_2c . . . 88.6(7) 88.6(7) 88.6(7) ?
  C2_2c C6_2c H1c5_2c . . . 112.77 112.77 112.77 ?
  C2_2c C6_2c H1c6_2c . . . 149.91 149.91 149.91 ?
  C2_2c C6_2c C1_2d . . . 28.9(10) 28.9(10) 28.9(10) ?
  C2_2c C6_2c C2_2d . . . 7.3(9) 7.3(9) 7.3(9) ?
  C2_2c C6_2c C3_2d . . . 37.1(6) 37.1(6) 37.1(6) ?
  C2_2c C6_2c C4_2d . . . 68.9(6) 68.9(6) 68.9(6) ?
  C2_2c C6_2c C5_2d . . . 103.1(12) 103.1(12) 103.1(12) ?
  C2_2c C6_2c C6_2d . . . 92(3) 92(3) 92(3) ?
  C2_2c C6_2c H1c5_2d . . . 128.05 128.05 128.05 ?
  C2_2c C6_2c H1c6_2d . . . 124.43 124.43 124.43 ?
  C4_2c C6_2c C5_2c . . . 29.5(5) 29.5(5) 29.5(5) ?
  C4_2c C6_2c H1c5_2c . . . 53.69 53.69 53.69 ?
  C4_2c C6_2c H1c6_2c . . . 151.01 151.01 151.01 ?
  C4_2c C6_2c C1_2d . . . 87.9(10) 87.9(10) 87.9(10) ?
  C4_2c C6_2c C2_2d . . . 54.7(8) 54.7(8) 54.7(8) ?
  C4_2c C6_2c C3_2d . . . 22.5(6) 22.5(6) 22.5(6) ?
  C4_2c C6_2c C4_2d . . . 10.2(5) 10.2(5) 10.2(5) ?
  C4_2c C6_2c C5_2d . . . 46.9(10) 46.9(10) 46.9(10) ?
  C4_2c C6_2c C6_2d . . . 132(4) 132(4) 132(4) ?
  C4_2c C6_2c H1c5_2d . . . 71.53 71.53 71.53 ?
  C4_2c C6_2c H1c6_2d . . . 159.72 159.72 159.72 ?
  C5_2c C6_2c H1c5_2c . . . 24.16 24.16 24.16 ?
  C5_2c C6_2c H1c6_2c . . . 121.49 121.49 121.49 ?
  C5_2c C6_2c C1_2d . . . 117.5(12) 117.5(12) 117.5(12) ?
  C5_2c C6_2c C2_2d . . . 84.1(9) 84.1(9) 84.1(9) ?
  C5_2c C6_2c C3_2d . . . 51.8(7) 51.8(7) 51.8(7) ?
  C5_2c C6_2c C4_2d . . . 19.9(6) 19.9(6) 19.9(6) ?
  C5_2c C6_2c C5_2d . . . 22.1(13) 22.1(13) 22.1(13) ?
  C5_2c C6_2c C6_2d . . . 139(5) 139(5) 139(5) ?
  C5_2c C6_2c H1c5_2d . . . 43.68 43.68 43.68 ?
  C5_2c C6_2c H1c6_2d . . . 140.21 140.21 140.21 ?
  H1c5_2c C6_2c H1c6_2c . . . 97.32 97.32 97.32 ?
  H1c5_2c C6_2c C1_2d . . . 141.61 141.61 141.61 ?
  H1c5_2c C6_2c C2_2d . . . 108.13 108.13 108.13 ?
  H1c5_2c C6_2c C3_2d . . . 75.88 75.88 75.88 ?
  H1c5_2c C6_2c C4_2d . . . 43.96 43.96 43.96 ?
  H1c5_2c C6_2c C5_2d . . . 18.63 18.63 18.63 ?
  H1c5_2c C6_2c C6_2d . . . 133.27 133.27 133.27 ?
  H1c5_2c C6_2c H1c5_2d . . . 23.17 23.17 23.17 ?
  H1c5_2c C6_2c H1c6_2d . . . 118.51 118.51 118.51 ?
  H1c6_2c C6_2c C1_2d . . . 121.06 121.06 121.06 ?
  H1c6_2c C6_2c C2_2d . . . 153.88 153.88 153.88 ?
  H1c6_2c C6_2c C3_2d . . . 172.13 172.13 172.13 ?
  H1c6_2c C6_2c C4_2d . . . 141.14 141.14 141.14 ?
  H1c6_2c C6_2c C5_2d . . . 105.7 105.7 105.7 ?
  H1c6_2c C6_2c C6_2d . . . 65.98 65.98 65.98 ?
  H1c6_2c C6_2c H1c5_2d . . . 80.61 80.61 80.61 ?
  H1c6_2c C6_2c H1c6_2d . . . 29.8 29.8 29.8 ?
  C1_2d C6_2c C2_2d . . . 33.7(11) 33.7(11) 33.7(11) ?
  C1_2d C6_2c C3_2d . . . 65.8(11) 65.8(11) 65.8(11) ?
  C1_2d C6_2c C4_2d . . . 97.7(11) 97.7(11) 97.7(11) ?
  C1_2d C6_2c C5_2d . . . 130.6(16) 130.6(16) 130.6(16) ?
  C1_2d C6_2c C6_2d . . . 71(3) 71(3) 71(3) ?
  C1_2d C6_2c H1c5_2d . . . 153.9 153.9 153.9 ?
  C1_2d C6_2c H1c6_2d . . . 97.67 97.67 97.67 ?
  C2_2d C6_2c C3_2d . . . 32.3(9) 32.3(9) 32.3(9) ?
  C2_2d C6_2c C4_2d . . . 64.8(9) 64.8(9) 64.8(9) ?
  C2_2d C6_2c C5_2d . . . 100.4(13) 100.4(13) 100.4(13) ?
  C2_2d C6_2c C6_2d . . . 99(3) 99(3) 99(3) ?
  C2_2d C6_2c H1c5_2d . . . 125.46 125.46 125.46 ?
  C2_2d C6_2c H1c6_2d . . . 130.77 130.77 130.77 ?
  C3_2d C6_2c C4_2d . . . 32.6(8) 32.6(8) 32.6(8) ?
  C3_2d C6_2c C5_2d . . . 69.0(12) 69.0(12) 69.0(12) ?
  C3_2d C6_2c C6_2d . . . 122(4) 122(4) 122(4) ?
  C3_2d C6_2c H1c5_2d . . . 93.89 93.89 93.89 ?
  C3_2d C6_2c H1c6_2d . . . 157.85 157.85 157.85 ?
  C4_2d C6_2c C5_2d . . . 36.9(10) 36.9(10) 36.9(10) ?
  C4_2d C6_2c C6_2d . . . 133(5) 133(5) 133(5) ?
  C4_2d C6_2c H1c5_2d . . . 61.38 61.38 61.38 ?
  C4_2d C6_2c H1c6_2d . . . 153.03 153.03 153.03 ?
  C5_2d C6_2c C6_2d . . . 121(5) 121(5) 121(5) ?
  C5_2d C6_2c H1c5_2d . . . 25.1 25.1 25.1 ?
  C5_2d C6_2c H1c6_2d . . . 118.8 118.8 118.8 ?
  C6_2d C6_2c H1c5_2d . . . 111.13 111.13 111.13 ?
  C6_2d C6_2c H1c6_2d . . . 36.28 36.28 36.28 ?
  H1c5_2d C6_2c H1c6_2d . . . 96.78 96.78 96.78 ?
  O2a_1 H1c3_2c O3b''_2 1_5655 . . 90.41 90.41 90.41 ?
  O2a_1 H1c3_2c C7b''_2 1_5655 . . 114.19 114.19 114.19 ?
  O2a_1 H1c3_2c H1c6_1a 1_5655 . 2_5765 91.92 91.92 91.92 ?
  O2a_1 H1c3_2c C2_2c 1_5655 . . 134.63 134.63 134.63 ?
  O2a_1 H1c3_2c C3_2c 1_5655 . . 151.22 151.22 151.22 ?
  O2a_1 H1c3_2c C4_2c 1_5655 . . 136.42 136.42 136.42 ?
  O2a_1 H1c3_2c H1c4_2c 1_5655 . . 117.53 117.53 117.53 ?
  O2a_1 H1c3_2c C2_2d 1_5655 . . 143.11 143.11 143.11 ?
  O2a_1 H1c3_2c C3_2d 1_5655 . . 155.41 155.41 155.41 ?
  O2a_1 H1c3_2c C4_2d 1_5655 . . 137.15 137.15 137.15 ?
  O2a_1 H1c3_2c H1c3_2d 1_5655 . . 128.16 128.16 128.16 ?
  O3b''_2 H1c3_2c C7b''_2 . . . 26.39 26.39 26.39 ?
  O3b''_2 H1c3_2c H1c6_1a . . 2_5765 102.49 102.49 102.49 ?
  O3b''_2 H1c3_2c C2_2c . . . 62.59 62.59 62.59 ?
  O3b''_2 H1c3_2c C3_2c . . . 96.71 96.71 96.71 ?
  O3b''_2 H1c3_2c C4_2c . . . 130.64 130.64 130.64 ?
  O3b''_2 H1c3_2c H1c4_2c . . . 152.05 152.05 152.05 ?
  O3b''_2 H1c3_2c C2_2d . . . 65.97 65.97 65.97 ?
  O3b''_2 H1c3_2c C3_2d . . . 108.88 108.88 108.88 ?
  O3b''_2 H1c3_2c C4_2d . . . 128.15 128.15 128.15 ?
  O3b''_2 H1c3_2c H1c3_2d . . . 131.35 131.35 131.35 ?
  C7b''_2 H1c3_2c H1c6_1a . . 2_5765 111.22 111.22 111.22 ?
  C7b''_2 H1c3_2c C2_2c . . . 37.19 37.19 37.19 ?
  C7b''_2 H1c3_2c C3_2c . . . 70.35 70.35 70.35 ?
  C7b''_2 H1c3_2c C4_2c . . . 104.48 104.48 104.48 ?
  C7b''_2 H1c3_2c H1c4_2c . . . 127.2 127.2 127.2 ?
  C7b''_2 H1c3_2c C2_2d . . . 39.69 39.69 39.69 ?
  C7b''_2 H1c3_2c C3_2d . . . 82.8 82.8 82.8 ?
  C7b''_2 H1c3_2c C4_2d . . . 101.82 101.82 101.82 ?
  C7b''_2 H1c3_2c H1c3_2d . . . 114.77 114.77 114.77 ?
  H1c6_1a H1c3_2c C2_2c 2_5765 . . 127.5 127.5 127.5 ?
  H1c6_1a H1c3_2c C3_2c 2_5765 . . 113.47 113.47 113.47 ?
  H1c6_1a H1c3_2c C4_2c 2_5765 . . 92.23 92.23 92.23 ?
  H1c6_1a H1c3_2c H1c4_2c 2_5765 . . 77.33 77.33 77.33 ?
  H1c6_1a H1c3_2c C2_2d 2_5765 . . 119.71 119.71 119.71 ?
  H1c6_1a H1c3_2c C3_2d 2_5765 . . 98.36 98.36 98.36 ?
  H1c6_1a H1c3_2c C4_2d 2_5765 . . 96.13 96.13 96.13 ?
  H1c6_1a H1c3_2c H1c3_2d 2_5765 . . 54.99 54.99 54.99 ?
  C2_2c H1c3_2c C3_2c . . . 35.49 35.49 35.49 ?
  C2_2c H1c3_2c C4_2c . . . 71.03 71.03 71.03 ?
  C2_2c H1c3_2c H1c4_2c . . . 94.91 94.91 94.91 ?
  C2_2c H1c3_2c C2_2d . . . 8.61 8.61 8.61 ?
  C2_2c H1c3_2c C3_2d . . . 51.16 51.16 51.16 ?
  C2_2c H1c3_2c C4_2d . . . 67.63 67.63 67.63 ?
  C2_2c H1c3_2c H1c3_2d . . . 95.63 95.63 95.63 ?
  C3_2c H1c3_2c C4_2c . . . 35.55 35.55 35.55 ?
  C3_2c H1c3_2c H1c4_2c . . . 59.43 59.43 59.43 ?
  C3_2c H1c3_2c C2_2d . . . 30.76 30.76 30.76 ?
  C3_2c H1c3_2c C3_2d . . . 17.15 17.15 17.15 ?
  C3_2c H1c3_2c C4_2d . . . 32.19 32.19 32.19 ?
  C3_2c H1c3_2c H1c3_2d . . . 64.64 64.64 64.64 ?
  C4_2c H1c3_2c H1c4_2c . . . 23.88 23.88 23.88 ?
  C4_2c H1c3_2c C2_2d . . . 65.81 65.81 65.81 ?
  C4_2c H1c3_2c C3_2d . . . 21.77 21.77 21.77 ?
  C4_2c H1c3_2c C4_2d . . . 4.09 4.09 4.09 ?
  C4_2c H1c3_2c H1c3_2d . . . 37.25 37.25 37.25 ?
  H1c4_2c H1c3_2c C2_2d . . . 89.52 89.52 89.52 ?
  H1c4_2c H1c3_2c C3_2d . . . 44.77 44.77 44.77 ?
  H1c4_2c H1c3_2c C4_2d . . . 27.39 27.39 27.39 ?
  H1c4_2c H1c3_2c H1c3_2d . . . 28.3 28.3 28.3 ?
  C2_2d H1c3_2c C3_2d . . . 44.94 44.94 44.94 ?
  C2_2d H1c3_2c C4_2d . . . 62.74 62.74 62.74 ?
  C2_2d H1c3_2c H1c3_2d . . . 87.7 87.7 87.7 ?
  C3_2d H1c3_2c C4_2d . . . 19.71 19.71 19.71 ?
  C3_2d H1c3_2c H1c3_2d . . . 47.53 47.53 47.53 ?
  C4_2d H1c3_2c H1c3_2d . . . 41.15 41.15 41.15 ?
  O2a_1 H1c4_2c C3_2c 2_5765 . . 141.09 141.09 141.09 ?
  O2a_1 H1c4_2c C4_2c 2_5765 . . 169.64 169.64 169.64 ?
  O2a_1 H1c4_2c C5_2c 2_5765 . . 143.96 143.96 143.96 ?
  O2a_1 H1c4_2c H1c3_2c 2_5765 . . 117.91 117.91 117.91 ?
  O2a_1 H1c4_2c H1c5_2c 2_5765 . . 120.59 120.59 120.59 ?
  O2a_1 H1c4_2c C3_2d 2_5765 . . 145.85 145.85 145.85 ?
  O2a_1 H1c4_2c C4_2d 2_5765 . . 156.73 156.73 156.73 ?
  O2a_1 H1c4_2c C5_2d 2_5765 . . 144.69 144.69 144.69 ?
  O2a_1 H1c4_2c H1c3_2d 2_5765 . . 114.79 114.79 114.79 ?
  O2a_1 H1c4_2c H1c4_2d 2_5765 . . 103.38 103.38 103.38 ?
  C3_2c H1c4_2c C4_2c . . . 36.24 36.24 36.24 ?
  C3_2c H1c4_2c C5_2c . . . 72.48 72.48 72.48 ?
  C3_2c H1c4_2c H1c3_2c . . . 23.85 23.85 23.85 ?
  C3_2c H1c4_2c H1c5_2c . . . 96.59 96.59 96.59 ?
  C3_2c H1c4_2c C3_2d . . . 9.64 9.64 9.64 ?
  C3_2c H1c4_2c C4_2d . . . 60.7 60.7 60.7 ?
  C3_2c H1c4_2c C5_2d . . . 73.5 73.5 73.5 ?
  C3_2c H1c4_2c H1c3_2d . . . 26.49 26.49 26.49 ?
  C3_2c H1c4_2c H1c4_2d . . . 115.46 115.46 115.46 ?
  C4_2c H1c4_2c C5_2c . . . 36.24 36.24 36.24 ?
  C4_2c H1c4_2c H1c3_2c . . . 60.09 60.09 60.09 ?
  C4_2c H1c4_2c H1c5_2c . . . 60.35 60.35 60.35 ?
  C4_2c H1c4_2c C3_2d . . . 29.23 29.23 29.23 ?
  C4_2c H1c4_2c C4_2d . . . 24.8 24.8 24.8 ?
  C4_2c H1c4_2c C5_2d . . . 37.73 37.73 37.73 ?
  C4_2c H1c4_2c H1c3_2d . . . 61.16 61.16 61.16 ?
  C4_2c H1c4_2c H1c4_2d . . . 79.99 79.99 79.99 ?
  C5_2c H1c4_2c H1c3_2c . . . 96.33 96.33 96.33 ?
  C5_2c H1c4_2c H1c5_2c . . . 24.11 24.11 24.11 ?
  C5_2c H1c4_2c C3_2d . . . 65.05 65.05 65.05 ?
  C5_2c H1c4_2c C4_2d . . . 12.84 12.84 12.84 ?
  C5_2c H1c4_2c C5_2d . . . 7.37 7.37 7.37 ?
  C5_2c H1c4_2c H1c3_2d . . . 96.72 96.72 96.72 ?
  C5_2c H1c4_2c H1c4_2d . . . 44.74 44.74 44.74 ?
  H1c3_2c H1c4_2c H1c5_2c . . . 120.44 120.44 120.44 ?
  H1c3_2c H1c4_2c C3_2d . . . 31.93 31.93 31.93 ?
  H1c3_2c H1c4_2c C4_2d . . . 84.46 84.46 84.46 ?
  H1c3_2c H1c4_2c C5_2d . . . 97.15 97.15 97.15 ?
  H1c3_2c H1c4_2c H1c3_2d . . . 10.74 10.74 10.74 ?
  H1c3_2c H1c4_2c H1c4_2d . . . 138.53 138.53 138.53 ?
  H1c5_2c H1c4_2c C3_2d . . . 89.02 89.02 89.02 ?
  H1c5_2c H1c4_2c C4_2d . . . 36.29 36.29 36.29 ?
  H1c5_2c H1c4_2c C5_2d . . . 24.3 24.3 24.3 ?
  H1c5_2c H1c4_2c H1c3_2d . . . 120.35 120.35 120.35 ?
  H1c5_2c H1c4_2c H1c4_2d . . . 22.48 22.48 22.48 ?
  C3_2d H1c4_2c C4_2d . . . 54.03 54.03 54.03 ?
  C3_2d H1c4_2c C5_2d . . . 66.96 66.96 66.96 ?
  C3_2d H1c4_2c H1c3_2d . . . 31.94 31.94 31.94 ?
  C3_2d H1c4_2c H1c4_2d . . . 109.22 109.22 109.22 ?
  C4_2d H1c4_2c C5_2d . . . 12.93 12.93 12.93 ?
  C4_2d H1c4_2c H1c3_2d . . . 85.96 85.96 85.96 ?
  C4_2d H1c4_2c H1c4_2d . . . 55.19 55.19 55.19 ?
  C5_2d H1c4_2c H1c3_2d . . . 98.9 98.9 98.9 ?
  C5_2d H1c4_2c H1c4_2d . . . 42.26 42.26 42.26 ?
  H1c3_2d H1c4_2c H1c4_2d . . . 141.15 141.15 141.15 ?
  C4_2c H1c5_2c C5_2c . . . 36.35 36.35 36.35 ?
  C4_2c H1c5_2c C6_2c . . . 72.68 72.68 72.68 ?
  C4_2c H1c5_2c H1c4_2c . . . 24.1 24.1 24.1 ?
  C4_2c H1c5_2c H1c6_2c . . . 96.44 96.44 96.44 ?
  C4_2c H1c5_2c C4_2d . . . 4.16 4.16 4.16 ?
  C4_2c H1c5_2c C5_2d . . . 64.07 64.07 64.07 ?
  C4_2c H1c5_2c C6_2d . . . 76.03 76.03 76.03 ?
  C4_2c H1c5_2c H1c4_2d . . . 32.03 32.03 32.03 ?
  C4_2c H1c5_2c H1c5_2d . . . 119.98 119.98 119.98 ?
  C4_2c H1c5_2c H1c5_11 . . 2_6865 121.67 121.67 121.67 ?
  C4_2c H1c5_2c H1c5_21 . . 2_6865 132.45 132.45 132.45 ?
  C5_2c H1c5_2c C6_2c . . . 36.33 36.33 36.33 ?
  C5_2c H1c5_2c H1c4_2c . . . 60.46 60.46 60.46 ?
  C5_2c H1c5_2c H1c6_2c . . . 60.08 60.08 60.08 ?
  C5_2c H1c5_2c C4_2d . . . 34.53 34.53 34.53 ?
  C5_2c H1c5_2c C5_2d . . . 31.48 31.48 31.48 ?
  C5_2c H1c5_2c C6_2d . . . 40.03 40.03 40.03 ?
  C5_2c H1c5_2c H1c4_2d . . . 68.15 68.15 68.15 ?
  C5_2c H1c5_2c H1c5_2d . . . 92.99 92.99 92.99 ?
  C5_2c H1c5_2c H1c5_11 . . 2_6865 117.27 117.27 117.27 ?
  C5_2c H1c5_2c H1c5_21 . . 2_6865 117.05 117.05 117.05 ?
  C6_2c H1c5_2c H1c4_2c . . . 96.79 96.79 96.79 ?
  C6_2c H1c5_2c H1c6_2c . . . 23.75 23.75 23.75 ?
  C6_2c H1c5_2c C4_2d . . . 70.73 70.73 70.73 ?
  C6_2c H1c5_2c C5_2d . . . 20.53 20.53 20.53 ?
  C6_2c H1c5_2c C6_2d . . . 7.32 7.32 7.32 ?
  C6_2c H1c5_2c H1c4_2d . . . 104.36 104.36 104.36 ?
  C6_2c H1c5_2c H1c5_2d . . . 65.46 65.46 65.46 ?
  C6_2c H1c5_2c H1c5_11 . . 2_6865 102.3 102.3 102.3 ?
  C6_2c H1c5_2c H1c5_21 . . 2_6865 93.33 93.33 93.33 ?
  H1c4_2c H1c5_2c H1c6_2c . . . 120.54 120.54 120.54 ?
  H1c4_2c H1c5_2c C4_2d . . . 26.33 26.33 26.33 ?
  H1c4_2c H1c5_2c C5_2d . . . 86.89 86.89 86.89 ?
  H1c4_2c H1c5_2c C6_2d . . . 99.97 99.97 99.97 ?
  H1c4_2c H1c5_2c H1c4_2d . . . 8.92 8.92 8.92 ?
  H1c4_2c H1c5_2c H1c5_2d . . . 134.2 134.2 134.2 ?
  H1c4_2c H1c5_2c H1c5_11 . . 2_6865 117.05 117.05 117.05 ?
  H1c4_2c H1c5_2c H1c5_21 . . 2_6865 132.64 132.64 132.64 ?
  H1c6_2c H1c5_2c C4_2d . . . 94.43 94.43 94.43 ?
  H1c6_2c H1c5_2c C5_2d . . . 37.78 37.78 37.78 ?
  H1c6_2c H1c5_2c C6_2d . . . 21.48 21.48 21.48 ?
  H1c6_2c H1c5_2c H1c4_2d . . . 128.01 128.01 128.01 ?
  H1c6_2c H1c5_2c H1c5_2d . . . 49.95 49.95 49.95 ?
  H1c6_2c H1c5_2c H1c5_11 . . 2_6865 89.99 89.99 89.99 ?
  H1c6_2c H1c5_2c H1c5_21 . . 2_6865 77.05 77.05 77.05 ?
  C4_2d H1c5_2c C5_2d . . . 60.98 60.98 60.98 ?
  C4_2d H1c5_2c C6_2d . . . 73.65 73.65 73.65 ?
  C4_2d H1c5_2c H1c4_2d . . . 33.64 33.64 33.64 ?
  C4_2d H1c5_2c H1c5_2d . . . 115.94 115.94 115.94 ?
  C4_2d H1c5_2c H1c5_11 . . 2_6865 118.14 118.14 118.14 ?
  C4_2d H1c5_2c H1c5_21 . . 2_6865 135.56 135.56 135.56 ?
  C5_2d H1c5_2c C6_2d . . . 17.29 17.29 17.29 ?
  C5_2d H1c5_2c H1c4_2d . . . 92.68 92.68 92.68 ?
  C5_2d H1c5_2c H1c5_2d . . . 61.56 61.56 61.56 ?
  C5_2d H1c5_2c H1c5_11 . . 2_6865 91.01 91.01 91.01 ?
  C5_2d H1c5_2c H1c5_21 . . 2_6865 113.07 113.07 113.07 ?
  C6_2d H1c5_2c H1c4_2d . . . 106.91 106.91 106.91 ?
  C6_2d H1c5_2c H1c5_2d . . . 58.59 58.59 58.59 ?
  C6_2d H1c5_2c H1c5_11 . . 2_6865 94.99 94.99 94.99 ?
  C6_2d H1c5_2c H1c5_21 . . 2_6865 95.82 95.82 95.82 ?
  H1c4_2d H1c5_2c H1c5_2d . . . 132.97 132.97 132.97 ?
  H1c4_2d H1c5_2c H1c5_11 . . 2_6865 110.17 110.17 110.17 ?
  H1c4_2d H1c5_2c H1c5_21 . . 2_6865 135.2 135.2 135.2 ?
  H1c5_2d H1c5_2c H1c5_11 . . 2_6865 40.09 40.09 40.09 ?
  H1c5_2d H1c5_2c H1c5_21 . . 2_6865 91.84 91.84 91.84 ?
  H1c5_11 H1c5_2c H1c5_21 2_6865 . 2_6865 105.54 105.54 105.54 ?
  C1_2c H1c6_2c C5_2c . . . 70.15 70.15 70.15 ?
  C1_2c H1c6_2c C6_2c . . . 35.05 35.05 35.05 ?
  C1_2c H1c6_2c H1c5_2c . . . 93.97 93.97 93.97 ?
  C1_2c H1c6_2c C1_2d . . . 1.17 1.17 1.17 ?
  C1_2c H1c6_2c C5_2d . . . 74.83 74.83 74.83 ?
  C1_2c H1c6_2c C6_2d . . . 24.26 24.26 24.26 ?
  C1_2c H1c6_2c H1c5_2d . . . 104.07 104.07 104.07 ?
  C1_2c H1c6_2c H1c6_2d . . . 75.65 75.65 75.65 ?
  C5_2c H1c6_2c C6_2c . . . 35.1 35.1 35.1 ?
  C5_2c H1c6_2c H1c5_2c . . . 23.82 23.82 23.82 ?
  C5_2c H1c6_2c C1_2d . . . 71.29 71.29 71.29 ?
  C5_2c H1c6_2c C5_2d . . . 11.82 11.82 11.82 ?
  C5_2c H1c6_2c C6_2d . . . 55.38 55.38 55.38 ?
  C5_2c H1c6_2c H1c5_2d . . . 37.23 37.23 37.23 ?
  C5_2c H1c6_2c H1c6_2d . . . 126.04 126.04 126.04 ?
  C6_2c H1c6_2c H1c5_2c . . . 58.92 58.92 58.92 ?
  C6_2c H1c6_2c C1_2d . . . 36.19 36.19 36.19 ?
  C6_2c H1c6_2c C5_2d . . . 40.74 40.74 40.74 ?
  C6_2c H1c6_2c C6_2d . . . 25.27 25.27 25.27 ?
  C6_2c H1c6_2c H1c5_2d . . . 70.28 70.28 70.28 ?
  C6_2c H1c6_2c H1c6_2d . . . 101.99 101.99 101.99 ?
  H1c5_2c H1c6_2c C1_2d . . . 95.11 95.11 95.11 ?
  H1c5_2c H1c6_2c C5_2d . . . 22.23 22.23 22.23 ?
  H1c5_2c H1c6_2c C6_2d . . . 77.81 77.81 77.81 ?
  H1c5_2c H1c6_2c H1c5_2d . . . 18.41 18.41 18.41 ?
  H1c5_2c H1c6_2c H1c6_2d . . . 136.94 136.94 136.94 ?
  C1_2d H1c6_2c C5_2d . . . 75.99 75.99 75.99 ?
  C1_2d H1c6_2c C6_2d . . . 25.23 25.23 25.23 ?
  C1_2d H1c6_2c H1c5_2d . . . 105.24 105.24 105.24 ?
  C1_2d H1c6_2c H1c6_2d . . . 74.99 74.99 74.99 ?
  C5_2d H1c6_2c C6_2d . . . 56.15 56.15 56.15 ?
  C5_2d H1c6_2c H1c5_2d . . . 29.54 29.54 29.54 ?
  C5_2d H1c6_2c H1c6_2d . . . 119.13 119.13 119.13 ?
  C6_2d H1c6_2c H1c5_2d . . . 83.41 83.41 83.41 ?
  C6_2d H1c6_2c H1c6_2d . . . 76.77 76.77 76.77 ?
  H1c5_2d H1c6_2c H1c6_2d . . . 123.9 123.9 123.9 ?
  S1b'_2 C1_2d S1b''_2 . . . 19.8(3) 19.8(3) 19.8(3) ?
  S1b'_2 C1_2d N1b'_2 . . . 38.6(5) 38.6(5) 38.6(5) ?
  S1b'_2 C1_2d C7b'_2 . . . 70.7(8) 70.7(8) 70.7(8) ?
  S1b'_2 C1_2d C7b''_2 . . . 85.1(10) 85.1(10) 85.1(10) ?
  S1b'_2 C1_2d C1_2c . . . 137(19) 137(19) 137(19) ?
  S1b'_2 C1_2d C2_2c . . . 110.1(14) 110.1(14) 110.1(14) ?
  S1b'_2 C1_2d C3_2c . . . 139.0(12) 139.0(12) 139.0(12) ?
  S1b'_2 C1_2d C5_2c . . . 161.0(14) 161.0(14) 161.0(14) ?
  S1b'_2 C1_2d C6_2c . . . 130.6(17) 130.6(17) 130.6(17) ?
  S1b'_2 C1_2d H1c6_2c . . . 107.88 107.88 107.88 ?
  S1b'_2 C1_2d C2_2d . . . 119.1(17) 119.1(17) 119.1(17) ?
  S1b'_2 C1_2d C3_2d . . . 149.1(14) 149.1(14) 149.1(14) ?
  S1b'_2 C1_2d C5_2d . . . 149.4(14) 149.4(14) 149.4(14) ?
  S1b'_2 C1_2d C6_2d . . . 118.0(17) 118.0(17) 118.0(17) ?
  S1b'_2 C1_2d H1c6_2d . . . 94.55 94.55 94.55 ?
  S1b''_2 C1_2d N1b'_2 . . . 21.2(5) 21.2(5) 21.2(5) ?
  S1b''_2 C1_2d C7b'_2 . . . 52.1(7) 52.1(7) 52.1(7) ?
  S1b''_2 C1_2d C7b''_2 . . . 65.2(9) 65.2(9) 65.2(9) ?
  S1b''_2 C1_2d C1_2c . . . 157(19) 157(19) 157(19) ?
  S1b''_2 C1_2d C2_2c . . . 91.1(13) 91.1(13) 91.1(13) ?
  S1b''_2 C1_2d C3_2c . . . 119.9(12) 119.9(12) 119.9(12) ?
  S1b''_2 C1_2d C5_2c . . . 175.6(14) 175.6(14) 175.6(14) ?
  S1b''_2 C1_2d C6_2c . . . 149.5(17) 149.5(17) 149.5(17) ?
  S1b''_2 C1_2d H1c6_2c . . . 126.84 126.84 126.84 ?
  S1b''_2 C1_2d C2_2d . . . 99.4(17) 99.4(17) 99.4(17) ?
  S1b''_2 C1_2d C3_2d . . . 129.5(13) 129.5(13) 129.5(13) ?
  S1b''_2 C1_2d C5_2d . . . 169.2(14) 169.2(14) 169.2(14) ?
  S1b''_2 C1_2d C6_2d . . . 137.8(18) 137.8(18) 137.8(18) ?
  S1b''_2 C1_2d H1c6_2d . . . 114.31 114.31 114.31 ?
  N1b'_2 C1_2d C7b'_2 . . . 32.1(6) 32.1(6) 32.1(6) ?
  N1b'_2 C1_2d C7b''_2 . . . 49.4(8) 49.4(8) 49.4(8) ?
  N1b'_2 C1_2d C1_2c . . . 169(19) 169(19) 169(19) ?
  N1b'_2 C1_2d C2_2c . . . 71.6(10) 71.6(10) 71.6(10) ?
  N1b'_2 C1_2d C3_2c . . . 100.4(10) 100.4(10) 100.4(10) ?
  N1b'_2 C1_2d C5_2c . . . 160.1(12) 160.1(12) 160.1(12) ?
  N1b'_2 C1_2d C6_2c . . . 168.5(15) 168.5(15) 168.5(15) ?
  N1b'_2 C1_2d H1c6_2c . . . 146.27 146.27 146.27 ?
  N1b'_2 C1_2d C2_2d . . . 81.5(14) 81.5(14) 81.5(14) ?
  N1b'_2 C1_2d C3_2d . . . 110.9(11) 110.9(11) 110.9(11) ?
  N1b'_2 C1_2d C5_2d . . . 165.2(15) 165.2(15) 165.2(15) ?
  N1b'_2 C1_2d C6_2d . . . 152.9(16) 152.9(16) 152.9(16) ?
  N1b'_2 C1_2d H1c6_2d . . . 131.12 131.12 131.12 ?
  C7b'_2 C1_2d C7b''_2 . . . 22.7(7) 22.7(7) 22.7(7) ?
  C7b'_2 C1_2d C1_2c . . . 150(20) 150(20) 150(20) ?
  C7b'_2 C1_2d C2_2c . . . 39.5(9) 39.5(9) 39.5(9) ?
  C7b'_2 C1_2d C3_2c . . . 68.4(8) 68.4(8) 68.4(8) ?
  C7b'_2 C1_2d C5_2c . . . 128.2(11) 128.2(11) 128.2(11) ?
  C7b'_2 C1_2d C6_2c . . . 158.5(15) 158.5(15) 158.5(15) ?
  C7b'_2 C1_2d H1c6_2c . . . 176.8 176.8 176.8 ?
  C7b'_2 C1_2d C2_2d . . . 49.9(12) 49.9(12) 49.9(12) ?
  C7b'_2 C1_2d C3_2d . . . 78.8(10) 78.8(10) 78.8(10) ?
  C7b'_2 C1_2d C5_2d . . . 137.4(13) 137.4(13) 137.4(13) ?
  C7b'_2 C1_2d C6_2d . . . 163(2) 163(2) 163(2) ?
  C7b'_2 C1_2d H1c6_2d . . . 159.49 159.49 159.49 ?
  C7b''_2 C1_2d C1_2c . . . 138(18) 138(18) 138(18) ?
  C7b''_2 C1_2d C2_2c . . . 29.8(11) 29.8(11) 29.8(11) ?
  C7b''_2 C1_2d C3_2c . . . 56.0(8) 56.0(8) 56.0(8) ?
  C7b''_2 C1_2d C5_2c . . . 113.5(11) 113.5(11) 113.5(11) ?
  C7b''_2 C1_2d C6_2c . . . 142.1(14) 142.1(14) 142.1(14) ?
  C7b''_2 C1_2d H1c6_2c . . . 160.48 160.48 160.48 ?
  C7b''_2 C1_2d C2_2d . . . 34.5(15) 34.5(15) 34.5(15) ?
  C7b''_2 C1_2d C3_2d . . . 64.5(10) 64.5(10) 64.5(10) ?
  C7b''_2 C1_2d C5_2d . . . 125.5(12) 125.5(12) 125.5(12) ?
  C7b''_2 C1_2d C6_2d . . . 156.9(16) 156.9(16) 156.9(16) ?
  C7b''_2 C1_2d H1c6_2d . . . 176.6 176.6 176.6 ?
  C1_2c C1_2d C2_2c . . . 112(19) 112(19) 112(19) ?
  C1_2c C1_2d C3_2c . . . 83(18) 83(18) 83(18) ?
  C1_2c C1_2d C5_2c . . . 24(17) 24(17) 24(17) ?
  C1_2c C1_2d C6_2c . . . 10(19) 10(19) 10(19) ?
  C1_2c C1_2d H1c6_2c . . . 30.55 30.55 30.55 ?
  C1_2c C1_2d C2_2d . . . 104(18) 104(18) 104(18) ?
  C1_2c C1_2d C3_2d . . . 74(18) 74(18) 74(18) ?
  C1_2c C1_2d C5_2d . . . 13(18) 13(18) 13(18) ?
  C1_2c C1_2d C6_2d . . . 19(17) 19(17) 19(17) ?
  C1_2c C1_2d H1c6_2d . . . 42.66 42.66 42.66 ?
  C2_2c C1_2d C3_2c . . . 28.9(7) 28.9(7) 28.9(7) ?
  C2_2c C1_2d C5_2c . . . 88.9(11) 88.9(11) 88.9(11) ?
  C2_2c C1_2d C6_2c . . . 119.2(15) 119.2(15) 119.2(15) ?
  C2_2c C1_2d H1c6_2c . . . 141.95 141.95 141.95 ?
  C2_2c C1_2d C2_2d . . . 13.3(16) 13.3(16) 13.3(16) ?
  C2_2c C1_2d C3_2d . . . 39.3(9) 39.3(9) 39.3(9) ?
  C2_2c C1_2d C5_2d . . . 99.1(13) 99.1(13) 99.1(13) ?
  C2_2c C1_2d C6_2d . . . 129.9(19) 129.9(19) 129.9(19) ?
  C2_2c C1_2d H1c6_2d . . . 152.22 152.22 152.22 ?
  C3_2c C1_2d C5_2c . . . 60.0(6) 60.0(6) 60.0(6) ?
  C3_2c C1_2d C6_2c . . . 90.3(10) 90.3(10) 90.3(10) ?
  C3_2c C1_2d H1c6_2c . . . 113.06 113.06 113.06 ?
  C3_2c C1_2d C2_2d . . . 21.7(16) 21.7(16) 21.7(16) ?
  C3_2c C1_2d C3_2d . . . 11.1(6) 11.1(6) 11.1(6) ?
  C3_2c C1_2d C5_2d . . . 70.5(7) 70.5(7) 70.5(7) ?
  C3_2c C1_2d C6_2d . . . 101.8(14) 101.8(14) 101.8(14) ?
  C3_2c C1_2d H1c6_2d . . . 125.13 125.13 125.13 ?
  C5_2c C1_2d C6_2c . . . 30.3(6) 30.3(6) 30.3(6) ?
  C5_2c C1_2d H1c6_2c . . . 53.1 53.1 53.1 ?
  C5_2c C1_2d C2_2d . . . 79.8(13) 79.8(13) 79.8(13) ?
  C5_2c C1_2d C3_2d . . . 49.9(6) 49.9(6) 49.9(6) ?
  C5_2c C1_2d C5_2d . . . 12.9(5) 12.9(5) 12.9(5) ?
  C5_2c C1_2d C6_2d . . . 43.4(10) 43.4(10) 43.4(10) ?
  C5_2c C1_2d H1c6_2d . . . 66.65 66.65 66.65 ?
  C6_2c C1_2d H1c6_2c . . . 22.75 22.75 22.75 ?
  C6_2c C1_2d C2_2d . . . 109.8(16) 109.8(16) 109.8(16) ?
  C6_2c C1_2d C3_2d . . . 80.2(10) 80.2(10) 80.2(10) ?
  C6_2c C1_2d C5_2d . . . 21.3(8) 21.3(8) 21.3(8) ?
  C6_2c C1_2d C6_2d . . . 16.2(10) 16.2(10) 16.2(10) ?
  C6_2c C1_2d H1c6_2d . . . 37.38 37.38 37.38 ?
  H1c6_2c C1_2d C2_2d . . . 132.13 132.13 132.13 ?
  H1c6_2c C1_2d C3_2d . . . 102.84 102.84 102.84 ?
  H1c6_2c C1_2d C5_2d . . . 43.29 43.29 43.29 ?
  H1c6_2c C1_2d C6_2d . . . 15.66 15.66 15.66 ?
  H1c6_2c C1_2d H1c6_2d . . . 17.49 17.49 17.49 ?
  C2_2d C1_2d C3_2d . . . 30.1(13) 30.1(13) 30.1(13) ?
  C2_2d C1_2d C5_2d . . . 91.3(15) 91.3(15) 91.3(15) ?
  C2_2d C1_2d C6_2d . . . 122.8(19) 122.8(19) 122.8(19) ?
  C2_2d C1_2d H1c6_2d . . . 146.27 146.27 146.27 ?
  C3_2d C1_2d C5_2d . . . 61.1(8) 61.1(8) 61.1(8) ?
  C3_2d C1_2d C6_2d . . . 92.7(13) 92.7(13) 92.7(13) ?
  C3_2d C1_2d H1c6_2d . . . 116.15 116.15 116.15 ?
  C5_2d C1_2d C6_2d . . . 31.6(10) 31.6(10) 31.6(10) ?
  C5_2d C1_2d H1c6_2d . . . 55.02 55.02 55.02 ?
  C6_2d C1_2d H1c6_2d . . . 23.47 23.47 23.47 ?
  S1b''_2 C2_2d O3b''_2 . . . 86.3(9) 86.3(9) 86.3(9) ?
  S1b''_2 C2_2d N1b''_2 . . . 36.7(6) 36.7(6) 36.7(6) ?
  S1b''_2 C2_2d C7b'_2 . . . 49.6(8) 49.6(8) 49.6(8) ?
  S1b''_2 C2_2d C7b''_2 . . . 68.1(13) 68.1(13) 68.1(13) ?
  S1b''_2 C2_2d C1_2c . . . 51.1(9) 51.1(9) 51.1(9) ?
  S1b''_2 C2_2d C2_2c . . . 54(7) 54(7) 54(7) ?
  S1b''_2 C2_2d C3_2c . . . 166(3) 166(3) 166(3) ?
  S1b''_2 C2_2d C4_2c . . . 148.5(11) 148.5(11) 148.5(11) ?
  S1b''_2 C2_2d C5_2c . . . 116.3(9) 116.3(9) 116.3(9) ?
  S1b''_2 C2_2d C6_2c . . . 83.9(8) 83.9(8) 83.9(8) ?
  S1b''_2 C2_2d H1c3_2c . . . 149.81 149.81 149.81 ?
  S1b''_2 C2_2d C1_2d . . . 47.8(12) 47.8(12) 47.8(12) ?
  S1b''_2 C2_2d C3_2d . . . 167.9(17) 167.9(17) 167.9(17) ?
  S1b''_2 C2_2d C4_2d . . . 137.0(11) 137.0(11) 137.0(11) ?
  S1b''_2 C2_2d C6_2d . . . 76.5(8) 76.5(8) 76.5(8) ?
  S1b''_2 C2_2d H1c3_2d . . . 168.31 168.31 168.31 ?
  O3b''_2 C2_2d N1b''_2 . . . 49.9(8) 49.9(8) 49.9(8) ?
  O3b''_2 C2_2d C7b'_2 . . . 41.9(8) 41.9(8) 41.9(8) ?
  O3b''_2 C2_2d C7b''_2 . . . 19.9(10) 19.9(10) 19.9(10) ?
  O3b''_2 C2_2d C1_2c . . . 137.4(17) 137.4(17) 137.4(17) ?
  O3b''_2 C2_2d C2_2c . . . 73(5) 73(5) 73(5) ?
  O3b''_2 C2_2d C3_2c . . . 90.3(13) 90.3(13) 90.3(13) ?
  O3b''_2 C2_2d C4_2c . . . 125.1(12) 125.1(12) 125.1(12) ?
  O3b''_2 C2_2d C5_2c . . . 157.1(12) 157.1(12) 157.1(12) ?
  O3b''_2 C2_2d C6_2c . . . 169.2(19) 169.2(19) 169.2(19) ?
  O3b''_2 C2_2d H1c3_2c . . . 66.82 66.82 66.82 ?
  O3b''_2 C2_2d C1_2d . . . 134.1(18) 134.1(18) 134.1(18) ?
  O3b''_2 C2_2d C3_2d . . . 105.7(15) 105.7(15) 105.7(15) ?
  O3b''_2 C2_2d C4_2d . . . 136.6(13) 136.6(13) 136.6(13) ?
  O3b''_2 C2_2d C6_2d . . . 162.8(13) 162.8(13) 162.8(13) ?
  O3b''_2 C2_2d H1c3_2d . . . 82.04 82.04 82.04 ?
  N1b''_2 C2_2d C7b'_2 . . . 23.0(8) 23.0(8) 23.0(8) ?
  N1b''_2 C2_2d C7b''_2 . . . 31.4(11) 31.4(11) 31.4(11) ?
  N1b''_2 C2_2d C1_2c . . . 87.7(14) 87.7(14) 87.7(14) ?
  N1b''_2 C2_2d C2_2c . . . 55(8) 55(8) 55(8) ?
  N1b''_2 C2_2d C3_2c . . . 139.4(16) 139.4(16) 139.4(16) ?
  N1b''_2 C2_2d C4_2c . . . 174.7(13) 174.7(13) 174.7(13) ?
  N1b''_2 C2_2d C5_2c . . . 152.1(13) 152.1(13) 152.1(13) ?
  N1b''_2 C2_2d C6_2c . . . 119.9(13) 119.9(13) 119.9(13) ?
  N1b''_2 C2_2d H1c3_2c . . . 116.06 116.06 116.06 ?
  N1b''_2 C2_2d C1_2d . . . 84.4(16) 84.4(16) 84.4(16) ?
  N1b''_2 C2_2d C3_2d . . . 155.5(17) 155.5(17) 155.5(17) ?
  N1b''_2 C2_2d C4_2d . . . 173.5(14) 173.5(14) 173.5(14) ?
  N1b''_2 C2_2d C6_2d . . . 113.1(12) 113.1(12) 113.1(12) ?
  N1b''_2 C2_2d H1c3_2d . . . 131.76 131.76 131.76 ?
  C7b'_2 C2_2d C7b''_2 . . . 31.8(11) 31.8(11) 31.8(11) ?
  C7b'_2 C2_2d C1_2c . . . 97.9(14) 97.9(14) 97.9(14) ?
  C7b'_2 C2_2d C2_2c . . . 38(6) 38(6) 38(6) ?
  C7b'_2 C2_2d C3_2c . . . 122(2) 122(2) 122(2) ?
  C7b'_2 C2_2d C4_2c . . . 155(3) 155(3) 155(3) ?
  C7b'_2 C2_2d C5_2c . . . 159.0(18) 159.0(18) 159.0(18) ?
  C7b'_2 C2_2d C6_2c . . . 130.7(13) 130.7(13) 130.7(13) ?
  C7b'_2 C2_2d H1c3_2c . . . 100.28 100.28 100.28 ?
  C7b'_2 C2_2d C1_2d . . . 94.7(15) 94.7(15) 94.7(15) ?
  C7b'_2 C2_2d C3_2d . . . 141(2) 141(2) 141(2) ?
  C7b'_2 C2_2d C4_2d . . . 160(3) 160(3) 160(3) ?
  C7b'_2 C2_2d C6_2d . . . 121.7(13) 121.7(13) 121.7(13) ?
  C7b'_2 C2_2d H1c3_2d . . . 119.25 119.25 119.25 ?
  C7b''_2 C2_2d C1_2c . . . 119(2) 119(2) 119(2) ?
  C7b''_2 C2_2d C2_2c . . . 70(6) 70(6) 70(6) ?
  C7b''_2 C2_2d C3_2c . . . 109.9(18) 109.9(18) 109.9(18) ?
  C7b''_2 C2_2d C4_2c . . . 143.3(17) 143.3(17) 143.3(17) ?
  C7b''_2 C2_2d C5_2c . . . 168(3) 168(3) 168(3) ?
  C7b''_2 C2_2d C6_2c . . . 149(2) 149(2) 149(2) ?
  C7b''_2 C2_2d H1c3_2c . . . 86.51 86.51 86.51 ?
  C7b''_2 C2_2d C1_2d . . . 115(2) 115(2) 115(2) ?
  C7b''_2 C2_2d C3_2d . . . 124(2) 124(2) 124(2) ?
  C7b''_2 C2_2d C4_2d . . . 154.6(17) 154.6(17) 154.6(17) ?
  C7b''_2 C2_2d C6_2d . . . 144(2) 144(2) 144(2) ?
  C7b''_2 C2_2d H1c3_2d . . . 100.49 100.49 100.49 ?
  C1_2c C2_2d C2_2c . . . 80(5) 80(5) 80(5) ?
  C1_2c C2_2d C3_2c . . . 131(3) 131(3) 131(3) ?
  C1_2c C2_2d C4_2c . . . 97.5(14) 97.5(14) 97.5(14) ?
  C1_2c C2_2d C5_2c . . . 65.4(10) 65.4(10) 65.4(10) ?
  C1_2c C2_2d C6_2c . . . 33.2(7) 33.2(7) 33.2(7) ?
  C1_2c C2_2d H1c3_2c . . . 153.04 153.04 153.04 ?
  C1_2c C2_2d C1_2d . . . 3.3(9) 3.3(9) 3.3(9) ?
  C1_2c C2_2d C3_2d . . . 116.8(19) 116.8(19) 116.8(19) ?
  C1_2c C2_2d C4_2d . . . 86.0(13) 86.0(13) 86.0(13) ?
  C1_2c C2_2d C6_2d . . . 25.5(8) 25.5(8) 25.5(8) ?
  C1_2c C2_2d H1c3_2d . . . 140.56 140.56 140.56 ?
  C2_2c C2_2d C3_2c . . . 113(10) 113(10) 113(10) ?
  C2_2c C2_2d C4_2c . . . 127(10) 127(10) 127(10) ?
  C2_2c C2_2d C5_2c . . . 122(7) 122(7) 122(7) ?
  C2_2c C2_2d C6_2c . . . 104(5) 104(5) 104(5) ?
  C2_2c C2_2d H1c3_2c . . . 103.01 103.01 103.01 ?
  C2_2c C2_2d C1_2d . . . 77(5) 77(5) 77(5) ?
  C2_2c C2_2d C3_2d . . . 127(11) 127(11) 127(11) ?
  C2_2c C2_2d C4_2d . . . 125(9) 125(9) 125(9) ?
  C2_2c C2_2d C6_2d . . . 95(5) 95(5) 95(5) ?
  C2_2c C2_2d H1c3_2d . . . 121.12 121.12 121.12 ?
  C3_2c C2_2d C4_2c . . . 36.2(9) 36.2(9) 36.2(9) ?
  C3_2c C2_2d C5_2c . . . 68.5(12) 68.5(12) 68.5(12) ?
  C3_2c C2_2d C6_2c . . . 100.3(15) 100.3(15) 100.3(15) ?
  C3_2c C2_2d H1c3_2c . . . 23.46 23.46 23.46 ?
  C3_2c C2_2d C1_2d . . . 134(3) 134(3) 134(3) ?
  C3_2c C2_2d C3_2d . . . 19.2(14) 19.2(14) 19.2(14) ?
  C3_2c C2_2d C4_2d . . . 47.1(11) 47.1(11) 47.1(11) ?
  C3_2c C2_2d C6_2d . . . 106.1(18) 106.1(18) 106.1(18) ?
  C3_2c C2_2d H1c3_2d . . . 14.76 14.76 14.76 ?
  C4_2c C2_2d C5_2c . . . 32.7(5) 32.7(5) 32.7(5) ?
  C4_2c C2_2d C6_2c . . . 65.0(7) 65.0(7) 65.0(7) ?
  C4_2c C2_2d H1c3_2c . . . 59.28 59.28 59.28 ?
  C4_2c C2_2d C1_2d . . . 100.8(15) 100.8(15) 100.8(15) ?
  C4_2c C2_2d C3_2d . . . 19.4(9) 19.4(9) 19.4(9) ?
  C4_2c C2_2d C4_2d . . . 11.5(5) 11.5(5) 11.5(5) ?
  C4_2c C2_2d C6_2d . . . 72.0(9) 72.0(9) 72.0(9) ?
  C4_2c C2_2d H1c3_2d . . . 43.08 43.08 43.08 ?
  C5_2c C2_2d C6_2c . . . 32.4(4) 32.4(4) 32.4(4) ?
  C5_2c C2_2d H1c3_2c . . . 91.86 91.86 91.86 ?
  C5_2c C2_2d C1_2d . . . 68.7(12) 68.7(12) 68.7(12) ?
  C5_2c C2_2d C3_2d . . . 51.8(11) 51.8(11) 51.8(11) ?
  C5_2c C2_2d C4_2d . . . 21.4(6) 21.4(6) 21.4(6) ?
  C5_2c C2_2d C6_2d . . . 40.1(6) 40.1(6) 40.1(6) ?
  C5_2c C2_2d H1c3_2d . . . 75.36 75.36 75.36 ?
  C6_2c C2_2d H1c3_2c . . . 123.77 123.77 123.77 ?
  C6_2c C2_2d C1_2d . . . 36.5(10) 36.5(10) 36.5(10) ?
  C6_2c C2_2d C3_2d . . . 84.2(13) 84.2(13) 84.2(13) ?
  C6_2c C2_2d C4_2d . . . 53.6(7) 53.6(7) 53.6(7) ?
  C6_2c C2_2d C6_2d . . . 9.6(6) 9.6(6) 9.6(6) ?
  C6_2c C2_2d H1c3_2d . . . 107.75 107.75 107.75 ?
  H1c3_2c C2_2d C1_2d . . . 155.79 155.79 155.79 ?
  H1c3_2c C2_2d C3_2d . . . 40.78 40.78 40.78 ?
  H1c3_2c C2_2d C4_2d . . . 70.45 70.45 70.45 ?
  H1c3_2c C2_2d C6_2d . . . 129.26 129.26 129.26 ?
  H1c3_2c C2_2d H1c3_2d . . . 19.87 19.87 19.87 ?
  C1_2d C2_2d C3_2d . . . 120(2) 120(2) 120(2) ?
  C1_2d C2_2d C4_2d . . . 89.3(15) 89.3(15) 89.3(15) ?
  C1_2d C2_2d C6_2d . . . 28.8(11) 28.8(11) 28.8(11) ?
  C1_2d C2_2d H1c3_2d . . . 143.86 143.86 143.86 ?
  C3_2d C2_2d C4_2d . . . 30.9(11) 30.9(11) 30.9(11) ?
  C3_2d C2_2d C6_2d . . . 91.4(15) 91.4(15) 91.4(15) ?
  C3_2d C2_2d H1c3_2d . . . 23.71 23.71 23.71 ?
  C4_2d C2_2d C6_2d . . . 60.5(9) 60.5(9) 60.5(9) ?
  C4_2d C2_2d H1c3_2d . . . 54.58 54.58 54.58 ?
  C6_2d C2_2d H1c3_2d . . . 115.09 115.09 115.09 ?
  C7b''_2 C3_2d C1_2c . . . 61.2(8) 61.2(8) 61.2(8) ?
  C7b''_2 C3_2d C2_2c . . . 30.8(9) 30.8(9) 30.8(9) ?
  C7b''_2 C3_2d C3_2c . . . 44(5) 44(5) 44(5) ?
  C7b''_2 C3_2d C4_2c . . . 162(2) 162(2) 162(2) ?
  C7b''_2 C3_2d C5_2c . . . 124.6(13) 124.6(13) 124.6(13) ?
  C7b''_2 C3_2d C6_2c . . . 92.5(10) 92.5(10) 92.5(10) ?
  C7b''_2 C3_2d H1c3_2c . . . 67.83 67.83 67.83 ?
  C7b''_2 C3_2d H1c4_2c . . . 168.87 168.87 168.87 ?
  C7b''_2 C3_2d C1_2d . . . 59.3(9) 59.3(9) 59.3(9) ?
  C7b''_2 C3_2d C2_2d . . . 29.6(12) 29.6(12) 29.6(12) ?
  C7b''_2 C3_2d C4_2d . . . 147.7(17) 147.7(17) 147.7(17) ?
  C7b''_2 C3_2d C5_2d . . . 118.1(12) 118.1(12) 118.1(12) ?
  C7b''_2 C3_2d H1c3_2d . . . 91.31 91.31 91.31 ?
  C7b''_2 C3_2d H1c4_2d . . . 171.35 171.35 171.35 ?
  C1_2c C3_2d C2_2c . . . 33.9(7) 33.9(7) 33.9(7) ?
  C1_2c C3_2d C3_2c . . . 87(3) 87(3) 87(3) ?
  C1_2c C3_2d C4_2c . . . 101.2(14) 101.2(14) 101.2(14) ?
  C1_2c C3_2d C5_2c . . . 64.5(7) 64.5(7) 64.5(7) ?
  C1_2c C3_2d C6_2c . . . 32.1(4) 32.1(4) 32.1(4) ?
  C1_2c C3_2d H1c3_2c . . . 123.83 123.83 123.83 ?
  C1_2c C3_2d H1c4_2c . . . 129.59 129.59 129.59 ?
  C1_2c C3_2d C1_2d . . . 1.9(6) 1.9(6) 1.9(6) ?
  C1_2c C3_2d C2_2d . . . 31.6(11) 31.6(11) 31.6(11) ?
  C1_2c C3_2d C4_2d . . . 86.8(12) 86.8(12) 86.8(12) ?
  C1_2c C3_2d C5_2d . . . 57.1(7) 57.1(7) 57.1(7) ?
  C1_2c C3_2d H1c3_2d . . . 152.45 152.45 152.45 ?
  C1_2c C3_2d H1c4_2d . . . 110.83 110.83 110.83 ?
  C2_2c C3_2d C3_2c . . . 55(3) 55(3) 55(3) ?
  C2_2c C3_2d C4_2c . . . 133.3(19) 133.3(19) 133.3(19) ?
  C2_2c C3_2d C5_2c . . . 98.1(11) 98.1(11) 98.1(11) ?
  C2_2c C3_2d C6_2c . . . 66.0(8) 66.0(8) 66.0(8) ?
  C2_2c C3_2d H1c3_2c . . . 90.16 90.16 90.16 ?
  C2_2c C3_2d H1c4_2c . . . 160.22 160.22 160.22 ?
  C2_2c C3_2d C1_2d . . . 32.0(8) 32.0(8) 32.0(8) ?
  C2_2c C3_2d C2_2d . . . 9(2) 9(2) 9(2) ?
  C2_2c C3_2d C4_2d . . . 119.2(15) 119.2(15) 119.2(15) ?
  C2_2c C3_2d C5_2d . . . 89.9(10) 89.9(10) 89.9(10) ?
  C2_2c C3_2d H1c3_2d . . . 119.25 119.25 119.25 ?
  C2_2c C3_2d H1c4_2d . . . 142.69 142.69 142.69 ?
  C3_2c C3_2d C4_2c . . . 145(9) 145(9) 145(9) ?
  C3_2c C3_2d C5_2c . . . 142(4) 142(4) 142(4) ?
  C3_2c C3_2d C6_2c . . . 117(3) 117(3) 117(3) ?
  C3_2c C3_2d H1c3_2c . . . 37.86 37.86 37.86 ?
  C3_2c C3_2d H1c4_2c . . . 132.05 132.05 132.05 ?
  C3_2c C3_2d C1_2d . . . 86(3) 86(3) 86(3) ?
  C3_2c C3_2d C2_2d . . . 61(4) 61(4) 61(4) ?
  C3_2c C3_2d C4_2d . . . 146(7) 146(7) 146(7) ?
  C3_2c C3_2d C5_2d . . . 132(4) 132(4) 132(4) ?
  C3_2c C3_2d H1c3_2d . . . 70.21 70.21 70.21 ?
  C3_2c C3_2d H1c4_2d . . . 142.49 142.49 142.49 ?
  C4_2c C3_2d C5_2c . . . 37.6(10) 37.6(10) 37.6(10) ?
  C4_2c C3_2d C6_2c . . . 69.7(12) 69.7(12) 69.7(12) ?
  C4_2c C3_2d H1c3_2c . . . 129.45 129.45 129.45 ?
  C4_2c C3_2d H1c4_2c . . . 28.35 28.35 28.35 ?
  C4_2c C3_2d C1_2d . . . 103.2(15) 103.2(15) 103.2(15) ?
  C4_2c C3_2d C2_2d . . . 133(2) 133(2) 133(2) ?
  C4_2c C3_2d C4_2d . . . 14.5(10) 14.5(10) 14.5(10) ?
  C4_2c C3_2d C5_2d . . . 44.2(11) 44.2(11) 44.2(11) ?
  C4_2c C3_2d H1c3_2d . . . 106.31 106.31 106.31 ?
  C4_2c C3_2d H1c4_2d . . . 9.59 9.59 9.59 ?
  C5_2c C3_2d C6_2c . . . 32.4(5) 32.4(5) 32.4(5) ?
  C5_2c C3_2d H1c3_2c . . . 163.78 163.78 163.78 ?
  C5_2c C3_2d H1c4_2c . . . 65.52 65.52 65.52 ?
  C5_2c C3_2d C1_2d . . . 66.4(8) 66.4(8) 66.4(8) ?
  C5_2c C3_2d C2_2d . . . 95.9(15) 95.9(15) 95.9(15) ?
  C5_2c C3_2d C4_2d . . . 23.5(9) 23.5(9) 23.5(9) ?
  C5_2c C3_2d C5_2d . . . 10.1(6) 10.1(6) 10.1(6) ?
  C5_2c C3_2d H1c3_2d . . . 142.67 142.67 142.67 ?
  C5_2c C3_2d H1c4_2d . . . 46.95 46.95 46.95 ?
  C6_2c C3_2d H1c3_2c . . . 154.39 154.39 154.39 ?
  C6_2c C3_2d H1c4_2c . . . 97.87 97.87 97.87 ?
  C6_2c C3_2d C1_2d . . . 34.0(6) 34.0(6) 34.0(6) ?
  C6_2c C3_2d C2_2d . . . 63.5(12) 63.5(12) 63.5(12) ?
  C6_2c C3_2d C4_2d . . . 55.3(10) 55.3(10) 55.3(10) ?
  C6_2c C3_2d C5_2d . . . 26.0(6) 26.0(6) 26.0(6) ?
  C6_2c C3_2d H1c3_2d . . . 172.89 172.89 172.89 ?
  C6_2c C3_2d H1c4_2d . . . 79.19 79.19 79.19 ?
  H1c3_2c C3_2d H1c4_2c . . . 103.3 103.3 103.3 ?
  H1c3_2c C3_2d C1_2d . . . 122.03 122.03 122.03 ?
  H1c3_2c C3_2d C2_2d . . . 94.28 94.28 94.28 ?
  H1c3_2c C3_2d C4_2d . . . 142.19 142.19 142.19 ?
  H1c3_2c C3_2d C5_2d . . . 160.06 160.06 160.06 ?
  H1c3_2c C3_2d H1c3_2d . . . 32.4 32.4 32.4 ?
  H1c3_2c C3_2d H1c4_2d . . . 120.82 120.82 120.82 ?
  H1c4_2c C3_2d C1_2d . . . 131.5 131.5 131.5 ?
  H1c4_2c C3_2d C2_2d . . . 161.23 161.23 161.23 ?
  H1c4_2c C3_2d C4_2d . . . 42.84 42.84 42.84 ?
  H1c4_2c C3_2d C5_2d . . . 72.52 72.52 72.52 ?
  H1c4_2c C3_2d H1c3_2d . . . 77.96 77.96 77.96 ?
  H1c4_2c C3_2d H1c4_2d . . . 18.76 18.76 18.76 ?
  C1_2d C3_2d C2_2d . . . 29.7(12) 29.7(12) 29.7(12) ?
  C1_2d C3_2d C4_2d . . . 88.7(13) 88.7(13) 88.7(13) ?
  C1_2d C3_2d C5_2d . . . 59.0(8) 59.0(8) 59.0(8) ?
  C1_2d C3_2d H1c3_2d . . . 150.53 150.53 150.53 ?
  C1_2d C3_2d H1c4_2d . . . 112.74 112.74 112.74 ?
  C2_2d C3_2d C4_2d . . . 118.4(18) 118.4(18) 118.4(18) ?
  C2_2d C3_2d C5_2d . . . 88.7(14) 88.7(14) 88.7(14) ?
  C2_2d C3_2d H1c3_2d . . . 120.8 120.8 120.8 ?
  C2_2d C3_2d H1c4_2d . . . 142.48 142.48 142.48 ?
  C4_2d C3_2d C5_2d . . . 29.7(10) 29.7(10) 29.7(10) ?
  C4_2d C3_2d H1c3_2d . . . 120.8 120.8 120.8 ?
  C4_2d C3_2d H1c4_2d . . . 24.08 24.08 24.08 ?
  C5_2d C3_2d H1c3_2d . . . 150.49 150.49 150.49 ?
  C5_2d C3_2d H1c4_2d . . . 53.76 53.76 53.76 ?
  H1c3_2d C3_2d H1c4_2d . . . 96.72 96.72 96.72 ?
  C2_2c C4_2d C3_2c . . . 30.8(5) 30.8(5) 30.8(5) ?
  C2_2c C4_2d C4_2c . . . 62.0(18) 62.0(18) 62.0(18) ?
  C2_2c C4_2d C5_2c . . . 90.9(12) 90.9(12) 90.9(12) ?
  C2_2c C4_2d C6_2c . . . 61.0(5) 61.0(5) 61.0(5) ?
  C2_2c C4_2d H1c3_2c . . . 47.33 47.33 47.33 ?
  C2_2c C4_2d H1c4_2c . . . 115.3 115.3 115.3 ?
  C2_2c C4_2d H1c5_2c . . . 126.19 126.19 126.19 ?
  C2_2c C4_2d C2_2d . . . 5.7(12) 5.7(12) 5.7(12) ?
  C2_2c C4_2d C3_2d . . . 32.7(10) 32.7(10) 32.7(10) ?
  C2_2c C4_2d C5_2d . . . 88.3(11) 88.3(11) 88.3(11) ?
  C2_2c C4_2d C6_2d . . . 59.0(6) 59.0(6) 59.0(6) ?
  C2_2c C4_2d H1c3_2d . . . 56.16 56.16 56.16 ?
  C2_2c C4_2d H1c4_2d . . . 151.5 151.5 151.5 ?
  C2_2c C4_2d H1c5_2d . . . 112.35 112.35 112.35 ?
  C3_2c C4_2d C4_2c . . . 31.9(16) 31.9(16) 31.9(16) ?
  C3_2c C4_2d C5_2c . . . 121.3(15) 121.3(15) 121.3(15) ?
  C3_2c C4_2d C6_2c . . . 91.7(8) 91.7(8) 91.7(8) ?
  C3_2c C4_2d H1c3_2c . . . 16.6 16.6 16.6 ?
  C3_2c C4_2d H1c4_2c . . . 84.61 84.61 84.61 ?
  C3_2c C4_2d H1c5_2c . . . 156.25 156.25 156.25 ?
  C3_2c C4_2d C2_2d . . . 30.3(8) 30.3(8) 30.3(8) ?
  C3_2c C4_2d C3_2d . . . 8.4(19) 8.4(19) 8.4(19) ?
  C3_2c C4_2d C5_2d . . . 118.9(12) 118.9(12) 118.9(12) ?
  C3_2c C4_2d C6_2d . . . 89.7(8) 89.7(8) 89.7(8) ?
  C3_2c C4_2d H1c3_2d . . . 26.34 26.34 26.34 ?
  C3_2c C4_2d H1c4_2d . . . 120.78 120.78 120.78 ?
  C3_2c C4_2d H1c5_2d . . . 142.54 142.54 142.54 ?
  C4_2c C4_2d C5_2c . . . 148(3) 148(3) 148(3) ?
  C4_2c C4_2d C6_2c . . . 122(2) 122(2) 122(2) ?
  C4_2c C4_2d H1c3_2c . . . 17.03 17.03 17.03 ?
  C4_2c C4_2d H1c4_2c . . . 53.57 53.57 53.57 ?
  C4_2c C4_2d H1c5_2c . . . 162.78 162.78 162.78 ?
  C4_2c C4_2d C2_2d . . . 60.3(19) 60.3(19) 60.3(19) ?
  C4_2c C4_2d C3_2d . . . 29.6(18) 29.6(18) 29.6(18) ?
  C4_2c C4_2d C5_2d . . . 150(3) 150(3) 150(3) ?
  C4_2c C4_2d C6_2d . . . 121(2) 121(2) 121(2) ?
  C4_2c C4_2d H1c3_2d . . . 5.93 5.93 5.93 ?
  C4_2c C4_2d H1c4_2d . . . 90.12 90.12 90.12 ?
  C4_2c C4_2d H1c5_2d . . . 174.32 174.32 174.32 ?
  C5_2c C4_2d C6_2c . . . 30.2(8) 30.2(8) 30.2(8) ?
  C5_2c C4_2d H1c3_2c . . . 137.72 137.72 137.72 ?
  C5_2c C4_2d H1c4_2c . . . 151.15 151.15 151.15 ?
  C5_2c C4_2d H1c5_2c . . . 35.3 35.3 35.3 ?
  C5_2c C4_2d C2_2d . . . 90.9(14) 90.9(14) 90.9(14) ?
  C5_2c C4_2d C3_2d . . . 120(2) 120(2) 120(2) ?
  C5_2c C4_2d C5_2d . . . 15.5(16) 15.5(16) 15.5(16) ?
  C5_2c C4_2d C6_2d . . . 33.9(9) 33.9(9) 33.9(9) ?
  C5_2c C4_2d H1c3_2d . . . 142.47 142.47 142.47 ?
  C5_2c C4_2d H1c4_2d . . . 117.49 117.49 117.49 ?
  C5_2c C4_2d H1c5_2d . . . 27.5 27.5 27.5 ?
  C6_2c C4_2d H1c3_2c . . . 108.28 108.28 108.28 ?
  C6_2c C4_2d H1c4_2c . . . 171.79 171.79 171.79 ?
  C6_2c C4_2d H1c5_2c . . . 65.31 65.31 65.31 ?
  C6_2c C4_2d C2_2d . . . 61.6(8) 61.6(8) 61.6(8) ?
  C6_2c C4_2d C3_2d . . . 92.1(13) 92.1(13) 92.1(13) ?
  C6_2c C4_2d C5_2d . . . 29.3(11) 29.3(11) 29.3(11) ?
  C6_2c C4_2d C6_2d . . . 7.1(8) 7.1(8) 7.1(8) ?
  C6_2c C4_2d H1c3_2d . . . 115.59 115.59 115.59 ?
  C6_2c C4_2d H1c4_2d . . . 147.49 147.49 147.49 ?
  C6_2c C4_2d H1c5_2d . . . 52.95 52.95 52.95 ?
  H1c3_2c C4_2d H1c4_2c . . . 68.15 68.15 68.15 ?
  H1c3_2c C4_2d H1c5_2c . . . 171.44 171.44 171.44 ?
  H1c3_2c C4_2d C2_2d . . . 46.81 46.81 46.81 ?
  H1c3_2c C4_2d C3_2d . . . 18.1 18.1 18.1 ?
  H1c3_2c C4_2d C5_2d . . . 135.05 135.05 135.05 ?
  H1c3_2c C4_2d C6_2d . . . 106.17 106.17 106.17 ?
  H1c3_2c C4_2d H1c3_2d . . . 12.9 12.9 12.9 ?
  H1c3_2c C4_2d H1c4_2d . . . 104.19 104.19 104.19 ?
  H1c3_2c C4_2d H1c5_2d . . . 157.86 157.86 157.86 ?
  H1c4_2c C4_2d H1c5_2c . . . 117.38 117.38 117.38 ?
  H1c4_2c C4_2d C2_2d . . . 113.87 113.87 113.87 ?
  H1c4_2c C4_2d C3_2d . . . 83.14 83.14 83.14 ?
  H1c4_2c C4_2d C5_2d . . . 156.23 156.23 156.23 ?
  H1c4_2c C4_2d C6_2d . . . 174.28 174.28 174.28 ?
  H1c4_2c C4_2d H1c3_2d . . . 59.48 59.48 59.48 ?
  H1c4_2c C4_2d H1c4_2d . . . 36.55 36.55 36.55 ?
  H1c4_2c C4_2d H1c5_2d . . . 132.09 132.09 132.09 ?
  H1c5_2c C4_2d C2_2d . . . 126.03 126.03 126.03 ?
  H1c5_2c C4_2d C3_2d . . . 153.48 153.48 153.48 ?
  H1c5_2c C4_2d C5_2d . . . 40.47 40.47 40.47 ?
  H1c5_2c C4_2d C6_2d . . . 68.16 68.16 68.16 ?
  H1c5_2c C4_2d H1c3_2d . . . 164.08 164.08 164.08 ?
  H1c5_2c C4_2d H1c4_2d . . . 82.22 82.22 82.22 ?
  H1c5_2c C4_2d H1c5_2d . . . 20.71 20.71 20.71 ?
  C2_2d C4_2d C3_2d . . . 30.7(12) 30.7(12) 30.7(12) ?
  C2_2d C4_2d C5_2d . . . 89.9(12) 89.9(12) 89.9(12) ?
  C2_2d C4_2d C6_2d . . . 60.4(8) 60.4(8) 60.4(8) ?
  C2_2d C4_2d H1c3_2d . . . 54.39 54.39 54.39 ?
  C2_2d C4_2d H1c4_2d . . . 150.42 150.42 150.42 ?
  C2_2d C4_2d H1c5_2d . . . 114.04 114.04 114.04 ?
  C3_2d C4_2d C5_2d . . . 120.6(17) 120.6(17) 120.6(17) ?
  C3_2d C4_2d C6_2d . . . 91.1(13) 91.1(13) 91.1(13) ?
  C3_2d C4_2d H1c3_2d . . . 23.65 23.65 23.65 ?
  C3_2d C4_2d H1c4_2d . . . 119.68 119.68 119.68 ?
  C3_2d C4_2d H1c5_2d . . . 144.77 144.77 144.77 ?
  C5_2d C4_2d C6_2d . . . 29.5(10) 29.5(10) 29.5(10) ?
  C5_2d C4_2d H1c3_2d . . . 144.29 144.29 144.29 ?
  C5_2d C4_2d H1c4_2d . . . 119.68 119.68 119.68 ?
  C5_2d C4_2d H1c5_2d . . . 24.14 24.14 24.14 ?
  C6_2d C4_2d H1c3_2d . . . 114.8 114.8 114.8 ?
  C6_2d C4_2d H1c4_2d . . . 149.17 149.17 149.17 ?
  C6_2d C4_2d H1c5_2d . . . 53.63 53.63 53.63 ?
  H1c3_2d C4_2d H1c4_2d . . . 96.03 96.03 96.03 ?
  H1c3_2d C4_2d H1c5_2d . . . 168.43 168.43 168.43 ?
  H1c4_2d C4_2d H1c5_2d . . . 95.54 95.54 95.54 ?
  C1_2c C5_2d C4_2c . . . 82.3(8) 82.3(8) 82.3(8) ?
  C1_2c C5_2d C5_2c . . . 92(2) 92(2) 92(2) ?
  C1_2c C5_2d C6_2c . . . 27.6(8) 27.6(8) 27.6(8) ?
  C1_2c C5_2d H1c4_2c . . . 100.85 100.85 100.85 ?
  C1_2c C5_2d H1c5_2c . . . 152.81 152.81 152.81 ?
  C1_2c C5_2d H1c6_2c . . . 60.26 60.26 60.26 ?
  C1_2c C5_2d C1_2d . . . 0.5(7) 0.5(7) 0.5(7) ?
  C1_2c C5_2d C3_2d . . . 60.3(8) 60.3(8) 60.3(8) ?
  C1_2c C5_2d C4_2d . . . 90.0(11) 90.0(11) 90.0(11) ?
  C1_2c C5_2d C6_2d . . . 31.0(10) 31.0(10) 31.0(10) ?
  C1_2c C5_2d H1c4_2d . . . 114.08 114.08 114.08 ?
  C1_2c C5_2d H1c5_2d . . . 150.48 150.48 150.48 ?
  C1_2c C5_2d H1c6_2d . . . 54.38 54.38 54.38 ?
  C4_2c C5_2d C5_2c . . . 29(2) 29(2) 29(2) ?
  C4_2c C5_2d C6_2c . . . 106.4(14) 106.4(14) 106.4(14) ?
  C4_2c C5_2d H1c4_2c . . . 18.59 18.59 18.59 ?
  C4_2c C5_2d H1c5_2c . . . 85.66 85.66 85.66 ?
  C4_2c C5_2d H1c6_2c . . . 139.06 139.06 139.06 ?
  C4_2c C5_2d C1_2d . . . 81.8(9) 81.8(9) 81.8(9) ?
  C4_2c C5_2d C3_2d . . . 21.9(7) 21.9(7) 21.9(7) ?
  C4_2c C5_2d C4_2d . . . 7.8(7) 7.8(7) 7.8(7) ?
  C4_2c C5_2d C6_2d . . . 113.2(14) 113.2(14) 113.2(14) ?
  C4_2c C5_2d H1c4_2d . . . 31.83 31.83 31.83 ?
  C4_2c C5_2d H1c5_2d . . . 127.27 127.27 127.27 ?
  C4_2c C5_2d H1c6_2d . . . 136.64 136.64 136.64 ?
  C5_2c C5_2d C6_2c . . . 106(4) 106(4) 106(4) ?
  C5_2c C5_2d H1c4_2c . . . 28.76 28.76 28.76 ?
  C5_2c C5_2d H1c5_2c . . . 66.88 66.88 66.88 ?
  C5_2c C5_2d H1c6_2c . . . 129.26 129.26 129.26 ?
  C5_2c C5_2d C1_2d . . . 91(2) 91(2) 91(2) ?
  C5_2c C5_2d C3_2d . . . 40.9(19) 40.9(19) 40.9(19) ?
  C5_2c C5_2d C4_2d . . . 27(3) 27(3) 27(3) ?
  C5_2c C5_2d C6_2d . . . 119(4) 119(4) 119(4) ?
  C5_2c C5_2d H1c4_2d . . . 34.61 34.61 34.61 ?
  C5_2c C5_2d H1c5_2d . . . 114.18 114.18 114.18 ?
  C5_2c C5_2d H1c6_2d . . . 137.75 137.75 137.75 ?
  C6_2c C5_2d H1c4_2c . . . 124.37 124.37 124.37 ?
  C6_2c C5_2d H1c5_2c . . . 140.84 140.84 140.84 ?
  C6_2c C5_2d H1c6_2c . . . 33.56 33.56 33.56 ?
  C6_2c C5_2d C1_2d . . . 28.1(10) 28.1(10) 28.1(10) ?
  C6_2c C5_2d C3_2d . . . 85.0(13) 85.0(13) 85.0(13) ?
  C6_2c C5_2d C4_2d . . . 113.9(17) 113.9(17) 113.9(17) ?
  C6_2c C5_2d C6_2d . . . 14.7(14) 14.7(14) 14.7(14) ?
  C6_2c C5_2d H1c4_2d . . . 136.96 136.96 136.96 ?
  C6_2c C5_2d H1c5_2d . . . 124.84 124.84 124.84 ?
  C6_2c C5_2d H1c6_2d . . . 32.38 32.38 32.38 ?
  H1c4_2c C5_2d H1c5_2c . . . 68.81 68.81 68.81 ?
  H1c4_2c C5_2d H1c6_2c . . . 155.26 155.26 155.26 ?
  H1c4_2c C5_2d C1_2d . . . 100.4 100.4 100.4 ?
  H1c4_2c C5_2d C3_2d . . . 40.52 40.52 40.52 ?
  H1c4_2c C5_2d C4_2d . . . 10.84 10.84 10.84 ?
  H1c4_2c C5_2d C6_2d . . . 131.82 131.82 131.82 ?
  H1c4_2c C5_2d H1c4_2d . . . 13.24 13.24 13.24 ?
  H1c4_2c C5_2d H1c5_2d . . . 108.67 108.67 108.67 ?
  H1c4_2c C5_2d H1c6_2d . . . 155.23 155.23 155.23 ?
  H1c5_2c C5_2d H1c6_2c . . . 119.99 119.99 119.99 ?
  H1c5_2c C5_2d C1_2d . . . 152.71 152.71 152.71 ?
  H1c5_2c C5_2d C3_2d . . . 105.56 105.56 105.56 ?
  H1c5_2c C5_2d C4_2d . . . 78.55 78.55 78.55 ?
  H1c5_2c C5_2d C6_2d . . . 149.95 149.95 149.95 ?
  H1c5_2c C5_2d H1c4_2d . . . 57.02 57.02 57.02 ?
  H1c5_2c C5_2d H1c5_2d . . . 47.37 47.37 47.37 ?
  H1c5_2c C5_2d H1c6_2d . . . 132.85 132.85 132.85 ?
  H1c6_2c C5_2d C1_2d . . . 60.71 60.71 60.71 ?
  H1c6_2c C5_2d C3_2d . . . 118.37 118.37 118.37 ?
  H1c6_2c C5_2d C4_2d . . . 146.03 146.03 146.03 ?
  H1c6_2c C5_2d C6_2d . . . 31.61 31.61 31.61 ?
  H1c6_2c C5_2d H1c4_2d . . . 163.61 163.61 163.61 ?
  H1c6_2c C5_2d H1c5_2d . . . 91.3 91.3 91.3 ?
  H1c6_2c C5_2d H1c6_2d . . . 15.73 15.73 15.73 ?
  C1_2d C5_2d C3_2d . . . 59.9(9) 59.9(9) 59.9(9) ?
  C1_2d C5_2d C4_2d . . . 89.6(12) 89.6(12) 89.6(12) ?
  C1_2d C5_2d C6_2d . . . 31.4(11) 31.4(11) 31.4(11) ?
  C1_2d C5_2d H1c4_2d . . . 113.64 113.64 113.64 ?
  C1_2d C5_2d H1c5_2d . . . 150.93 150.93 150.93 ?
  C1_2d C5_2d H1c6_2d . . . 54.83 54.83 54.83 ?
  C3_2d C5_2d C4_2d . . . 29.7(10) 29.7(10) 29.7(10) ?
  C3_2d C5_2d C6_2d . . . 91.3(13) 91.3(13) 91.3(13) ?
  C3_2d C5_2d H1c4_2d . . . 53.75 53.75 53.75 ?
  C3_2d C5_2d H1c5_2d . . . 149.19 149.19 149.19 ?
  C3_2d C5_2d H1c6_2d . . . 114.72 114.72 114.72 ?
  C4_2d C5_2d C6_2d . . . 121.0(16) 121.0(16) 121.0(16) ?
  C4_2d C5_2d H1c4_2d . . . 24.07 24.07 24.07 ?
  C4_2d C5_2d H1c5_2d . . . 119.51 119.51 119.51 ?
  C4_2d C5_2d H1c6_2d . . . 144.4 144.4 144.4 ?
  C6_2d C5_2d H1c4_2d . . . 145.06 145.06 145.06 ?
  C6_2d C5_2d H1c5_2d . . . 119.51 119.51 119.51 ?
  C6_2d C5_2d H1c6_2d . . . 23.41 23.41 23.41 ?
  H1c4_2d C5_2d H1c5_2d . . . 95.43 95.43 95.43 ?
  H1c4_2d C5_2d H1c6_2d . . . 168.47 168.47 168.47 ?
  H1c5_2d C5_2d H1c6_2d . . . 96.1 96.1 96.1 ?
  C1_2c C6_2d C2_2c . . . 23.5(8) 23.5(8) 23.5(8) ?
  C1_2c C6_2d C5_2c . . . 101.9(13) 101.9(13) 101.9(13) ?
  C1_2c C6_2d C6_2c . . . 92(3) 92(3) 92(3) ?
  C1_2c C6_2d H1c5_2c . . . 122.61 122.61 122.61 ?
  C1_2c C6_2d H1c6_2c . . . 139.73 139.73 139.73 ?
  C1_2c C6_2d C1_2d . . . 1.2(10) 1.2(10) 1.2(10) ?
  C1_2c C6_2d C2_2d . . . 27.2(9) 27.2(9) 27.2(9) ?
  C1_2c C6_2d C4_2d . . . 86.3(11) 86.3(11) 86.3(11) ?
  C1_2c C6_2d C5_2d . . . 115.8(17) 115.8(17) 115.8(17) ?
  C1_2c C6_2d H1c5_2d . . . 140.01 140.01 140.01 ?
  C1_2c C6_2d H1c6_2d . . . 122.67 122.67 122.67 ?
  C2_2c C6_2d C5_2c . . . 80.3(8) 80.3(8) 80.3(8) ?
  C2_2c C6_2d C6_2c . . . 79(3) 79(3) 79(3) ?
  C2_2c C6_2d H1c5_2c . . . 101.36 101.36 101.36 ?
  C2_2c C6_2d H1c6_2c . . . 155.61 155.61 155.61 ?
  C2_2c C6_2d C1_2d . . . 24.6(11) 24.6(11) 24.6(11) ?
  C2_2c C6_2d C2_2d . . . 7.3(9) 7.3(9) 7.3(9) ?
  C2_2c C6_2d C4_2d . . . 63.7(7) 63.7(7) 63.7(7) ?
  C2_2c C6_2d C5_2d . . . 93.1(12) 93.1(12) 93.1(12) ?
  C2_2c C6_2d H1c5_2d . . . 117.12 117.12 117.12 ?
  C2_2c C6_2d H1c6_2d . . . 144.98 144.98 144.98 ?
  C5_2c C6_2d C6_2c . . . 32(4) 32(4) 32(4) ?
  C5_2c C6_2d H1c5_2c . . . 21.03 21.03 21.03 ?
  C5_2c C6_2d H1c6_2c . . . 99.83 99.83 99.83 ?
  C5_2c C6_2d C1_2d . . . 103.1(15) 103.1(15) 103.1(15) ?
  C5_2c C6_2d C2_2d . . . 75.0(10) 75.0(10) 75.0(10) ?
  C5_2c C6_2d C4_2d . . . 17.8(6) 17.8(6) 17.8(6) ?
  C5_2c C6_2d C5_2d . . . 16.1(11) 16.1(11) 16.1(11) ?
  C5_2c C6_2d H1c5_2d . . . 38.73 38.73 38.73 ?
  C5_2c C6_2d H1c6_2d . . . 134.68 134.68 134.68 ?
  C6_2c C6_2d H1c5_2c . . . 39.4 39.4 39.4 ?
  C6_2c C6_2d H1c6_2c . . . 88.75 88.75 88.75 ?
  C6_2c C6_2d C1_2d . . . 93(4) 93(4) 93(4) ?
  C6_2c C6_2d C2_2d . . . 71(3) 71(3) 71(3) ?
  C6_2c C6_2d C4_2d . . . 40(4) 40(4) 40(4) ?
  C6_2c C6_2d C5_2d . . . 44(4) 44(4) 44(4) ?
  C6_2c C6_2d H1c5_2d . . . 58.08 58.08 58.08 ?
  C6_2c C6_2d H1c6_2d . . . 129.09 129.09 129.09 ?
  H1c5_2c C6_2d H1c6_2c . . . 80.71 80.71 80.71 ?
  H1c5_2c C6_2d C1_2d . . . 123.8 123.8 123.8 ?
  H1c5_2c C6_2d C2_2d . . . 95.93 95.93 95.93 ?
  H1c5_2c C6_2d C4_2d . . . 38.19 38.19 38.19 ?
  H1c5_2c C6_2d C5_2d . . . 12.76 12.76 12.76 ?
  H1c5_2c C6_2d H1c5_2d . . . 19.63 19.63 19.63 ?
  H1c5_2c C6_2d H1c6_2d . . . 113.65 113.65 113.65 ?
  H1c6_2c C6_2d C1_2d . . . 139.11 139.11 139.11 ?
  H1c6_2c C6_2d C2_2d . . . 150.41 150.41 150.41 ?
  H1c6_2c C6_2d C4_2d . . . 117.54 117.54 117.54 ?
  H1c6_2c C6_2d C5_2d . . . 92.24 92.24 92.24 ?
  H1c6_2c C6_2d H1c5_2d . . . 71.33 71.33 71.33 ?
  H1c6_2c C6_2d H1c6_2d . . . 40.44 40.44 40.44 ?
  C1_2d C6_2d C2_2d . . . 28.4(12) 28.4(12) 28.4(12) ?
  C1_2d C6_2d C4_2d . . . 87.5(13) 87.5(13) 87.5(13) ?
  C1_2d C6_2d C5_2d . . . 117.0(18) 117.0(18) 117.0(18) ?
  C1_2d C6_2d H1c5_2d . . . 141.19 141.19 141.19 ?
  C1_2d C6_2d H1c6_2d . . . 121.48 121.48 121.48 ?
  C2_2d C6_2d C4_2d . . . 59.1(9) 59.1(9) 59.1(9) ?
  C2_2d C6_2d C5_2d . . . 88.6(13) 88.6(13) 88.6(13) ?
  C2_2d C6_2d H1c5_2d . . . 112.77 112.77 112.77 ?
  C2_2d C6_2d H1c6_2d . . . 149.91 149.91 149.91 ?
  C4_2d C6_2d C5_2d . . . 29.5(9) 29.5(9) 29.5(9) ?
  C4_2d C6_2d H1c5_2d . . . 53.69 53.69 53.69 ?
  C4_2d C6_2d H1c6_2d . . . 151.01 151.01 151.01 ?
  C5_2d C6_2d H1c5_2d . . . 24.16 24.16 24.16 ?
  C5_2d C6_2d H1c6_2d . . . 121.49 121.49 121.49 ?
  H1c5_2d C6_2d H1c6_2d . . . 97.32 97.32 97.32 ?
  H1c6_1a H1c3_2d C2_2c 2_5765 . . 135.99 135.99 135.99 ?
  H1c6_1a H1c3_2d C3_2c 2_5765 . . 152.06 152.06 152.06 ?
  H1c6_1a H1c3_2d C4_2c 2_5765 . . 123.51 123.51 123.51 ?
  H1c6_1a H1c3_2d H1c3_2c 2_5765 . . 109.45 109.45 109.45 ?
  H1c6_1a H1c3_2d H1c4_2c 2_5765 . . 100.28 100.28 100.28 ?
  H1c6_1a H1c3_2d C2_2d 2_5765 . . 132.08 132.08 132.08 ?
  H1c6_1a H1c3_2d C3_2d 2_5765 . . 139.5 139.5 139.5 ?
  H1c6_1a H1c3_2d C4_2d 2_5765 . . 124.59 124.59 124.59 ?
  H1c6_1a H1c3_2d H1c4_2d 2_5765 . . 108.14 108.14 108.14 ?
  C2_2c H1c3_2d C3_2c . . . 17.48 17.48 17.48 ?
  C2_2c H1c3_2d C4_2c . . . 75.75 75.75 75.75 ?
  C2_2c H1c3_2d H1c3_2c . . . 66.23 66.23 66.23 ?
  C2_2c H1c3_2d H1c4_2c . . . 108.19 108.19 108.19 ?
  C2_2c H1c3_2d C2_2d . . . 6.95 6.95 6.95 ?
  C2_2c H1c3_2d C3_2d . . . 38.68 38.68 38.68 ?
  C2_2c H1c3_2d C4_2d . . . 73.88 73.88 73.88 ?
  C2_2c H1c3_2d H1c4_2d . . . 97.61 97.61 97.61 ?
  C3_2c H1c3_2d C4_2c . . . 62.2 62.2 62.2 ?
  C3_2c H1c3_2d H1c3_2c . . . 71.74 71.74 71.74 ?
  C3_2c H1c3_2d H1c4_2c . . . 93.43 93.43 93.43 ?
  C3_2c H1c3_2d C2_2d . . . 20.12 20.12 20.12 ?
  C3_2c H1c3_2d C3_2d . . . 28.36 28.36 28.36 ?
  C3_2c H1c3_2d C4_2d . . . 60.45 60.45 60.45 ?
  C3_2c H1c3_2d H1c4_2d . . . 83.24 83.24 83.24 ?
  C4_2c H1c3_2d H1c3_2c . . . 127.04 127.04 127.04 ?
  C4_2c H1c3_2d H1c4_2c . . . 32.66 32.66 32.66 ?
  C4_2c H1c3_2d C2_2d . . . 72.93 72.93 72.93 ?
  C4_2c H1c3_2d C3_2d . . . 37.44 37.44 37.44 ?
  C4_2c H1c3_2d C4_2d . . . 1.9 1.9 1.9 ?
  C4_2c H1c3_2d H1c4_2d . . . 21.99 21.99 21.99 ?
  H1c3_2c H1c3_2d H1c4_2c . . . 140.97 140.97 140.97 ?
  H1c3_2c H1c3_2d C2_2d . . . 72.43 72.43 72.43 ?
  H1c3_2c H1c3_2d C3_2d . . . 100.07 100.07 100.07 ?
  H1c3_2c H1c3_2d C4_2d . . . 125.95 125.95 125.95 ?
  H1c3_2c H1c3_2d H1c4_2d . . . 138.37 138.37 138.37 ?
  H1c4_2c H1c3_2d C2_2d . . . 105.59 105.59 105.59 ?
  H1c4_2c H1c3_2d C3_2d . . . 70.1 70.1 70.1 ?
  H1c4_2c H1c3_2d C4_2d . . . 34.56 34.56 34.56 ?
  H1c4_2c H1c3_2d H1c4_2d . . . 10.67 10.67 10.67 ?
  C2_2d H1c3_2d C3_2d . . . 35.49 35.49 35.49 ?
  C2_2d H1c3_2d C4_2d . . . 71.03 71.03 71.03 ?
  C2_2d H1c3_2d H1c4_2d . . . 94.91 94.91 94.91 ?
  C3_2d H1c3_2d C4_2d . . . 35.55 35.55 35.55 ?
  C3_2d H1c3_2d H1c4_2d . . . 59.43 59.43 59.43 ?
  C4_2d H1c3_2d H1c4_2d . . . 23.88 23.88 23.88 ?
  O2a_1 H1c4_2d C3_2c 2_5765 . . 110.77 110.77 110.77 ?
  O2a_1 H1c4_2d C4_2c 2_5765 . . 121.25 121.25 121.25 ?
  O2a_1 H1c4_2d C5_2c 2_5765 . . 162.54 162.54 162.54 ?
  O2a_1 H1c4_2d H1c4_2c 2_5765 . . 61.28 61.28 61.28 ?
  O2a_1 H1c4_2d H1c5_2c 2_5765 . . 140.59 140.59 140.59 ?
  O2a_1 H1c4_2d C3_2d 2_5765 . . 112.61 112.61 112.61 ?
  O2a_1 H1c4_2d C4_2d 2_5765 . . 148.06 148.06 148.06 ?
  O2a_1 H1c4_2d C5_2d 2_5765 . . 169.91 169.91 169.91 ?
  O2a_1 H1c4_2d H1c3_2d 2_5765 . . 89.04 89.04 89.04 ?
  O2a_1 H1c4_2d H1c5_2d 2_5765 . . 149.41 149.41 149.41 ?
  C3_2c H1c4_2d C4_2c . . . 12.84 12.84 12.84 ?
  C3_2c H1c4_2d C5_2c . . . 70.08 70.08 70.08 ?
  C3_2c H1c4_2d H1c4_2c . . . 49.52 49.52 49.52 ?
  C3_2c H1c4_2d H1c5_2c . . . 103.29 103.29 103.29 ?
  C3_2c H1c4_2d C3_2d . . . 6.65 6.65 6.65 ?
  C3_2c H1c4_2d C4_2d . . . 39.35 39.35 39.35 ?
  C3_2c H1c4_2d C5_2d . . . 75.28 75.28 75.28 ?
  C3_2c H1c4_2d H1c3_2d . . . 21.95 21.95 21.95 ?
  C3_2c H1c4_2d H1c5_2d . . . 99.26 99.26 99.26 ?
  C4_2c H1c4_2d C5_2c . . . 57.73 57.73 57.73 ?
  C4_2c H1c4_2d H1c4_2c . . . 60.75 60.75 60.75 ?
  C4_2c H1c4_2d H1c5_2c . . . 90.79 90.79 90.79 ?
  C4_2c H1c4_2d C3_2d . . . 8.73 8.73 8.73 ?
  C4_2c H1c4_2d C4_2d . . . 27.51 27.51 27.51 ?
  C4_2c H1c4_2d C5_2d . . . 63.75 63.75 63.75 ?
  C4_2c H1c4_2d H1c3_2d . . . 32.58 32.58 32.58 ?
  C4_2c H1c4_2d H1c5_2d . . . 87.86 87.86 87.86 ?
  C5_2c H1c4_2d H1c4_2c . . . 117.71 117.71 117.71 ?
  C5_2c H1c4_2d H1c5_2c . . . 33.24 33.24 33.24 ?
  C5_2c H1c4_2d C3_2d . . . 66.29 66.29 66.29 ?
  C5_2c H1c4_2d C4_2d . . . 30.92 30.92 30.92 ?
  C5_2c H1c4_2d C5_2d . . . 10.98 10.98 10.98 ?
  C5_2c H1c4_2d H1c3_2d . . . 89.83 89.83 89.83 ?
  C5_2c H1c4_2d H1c5_2d . . . 31.74 31.74 31.74 ?
  H1c4_2c H1c4_2d H1c5_2c . . . 148.6 148.6 148.6 ?
  H1c4_2c H1c4_2d C3_2d . . . 52.02 52.02 52.02 ?
  H1c4_2c H1c4_2d C4_2d . . . 88.26 88.26 88.26 ?
  H1c4_2c H1c4_2d C5_2d . . . 124.5 124.5 124.5 ?
  H1c4_2c H1c4_2d H1c3_2d . . . 28.18 28.18 28.18 ?
  H1c4_2c H1c4_2d H1c5_2d . . . 148.61 148.61 148.61 ?
  H1c5_2c H1c4_2d C3_2d . . . 99.19 99.19 99.19 ?
  H1c5_2c H1c4_2d C4_2d . . . 64.14 64.14 64.14 ?
  H1c5_2c H1c4_2d C5_2d . . . 30.3 30.3 30.3 ?
  H1c5_2c H1c4_2d H1c3_2d . . . 122.17 122.17 122.17 ?
  H1c5_2c H1c4_2d H1c5_2d . . . 14.55 14.55 14.55 ?
  C3_2d H1c4_2d C4_2d . . . 36.24 36.24 36.24 ?
  C3_2d H1c4_2d C5_2d . . . 72.48 72.48 72.48 ?
  C3_2d H1c4_2d H1c3_2d . . . 23.85 23.85 23.85 ?
  C3_2d H1c4_2d H1c5_2d . . . 96.59 96.59 96.59 ?
[truncated: 2,764,755 more chars]
